# Supplementary material for: Comparing the effects of CETP in East Asian and European ancestries: a Mendelian randomization study
Source: Nat Commun. 2024 Jun 21;15:5302. doi: 10.1038/s41467-024-49109-z (PMC11192935; doi:10.1038/s41467-024-49109-z)
Supplement: Supplementary file 3 — Supplementary Data 1 [file 41467_2024_49109_MOESM3_ESM.xlsx]

## Sheet: Sheet1
Supplemental Data 1. CETP cis-Mendelian randomisation effect estimates on biomarkers and clinical outcomes in the East Asian and European population. The MR results are based on a Rucker selected IVW or Egger estimators, which were evaluated against a two-side alternative hypothesis.
Outcome	Ancestry	MR estimate (OR/MD)	SE	p-value	No of variants	Model	Heterogeneity p-value	Q-statistic	Unit
LDL-C	East Asian	-0.04 (-0.09; 0.00)	0.023	6.0×10⁻²	34	MR Egger	<0.001	61.296	mg/dL
	European	-0.15 (-0.16; -0.14)	0.005	1.0×10⁻¹⁰⁰	58	MR Egger	<0.001	133.351	SD
Apo-B	East Asian	-0.18 (-0.44; 0.07)	0.13	1.6×10⁻¹	36	MR Egger	0.054	48.213	g/l
	European	-0.05 (-0.05; -0.05)	0.001	1.0×10⁻¹⁰⁰	54	MR Egger	<0.001	105.83	g/l
Apo-A1	East Asian	0.67 (0.54; 0.80)	0.066	1.0×10⁻¹⁰⁰	37	IVW	<0.001	73.108	g/l
	European	0.20 (0.20; 0.21)	0.001	1.0×10⁻¹⁰⁰	48	MR Egger	<0.001	125.445	g/l
Lp[a]	East Asian	-0.25 (-0.44; -0.07)	0.095	7.7×10⁻³	38	MR Egger	0.029	53.685	nmol/l
	European	-2.70 (-3.27; -2.13)	0.29	1.0×10⁻¹⁰⁰	60	MR Egger	0.023	81.429	nmol/l
TG	East Asian	-0.12 (-0.14; -0.09)	0.012	1.0×10⁻¹⁰⁰	37	IVW	0.378	38.012	mg/dL
	European	-0.12 (-0.13; -0.12)	0.002	1.0×10⁻¹⁰⁰	68	IVW	0.002	105.807	SD
SBP	East Asian	0.01 (-0.01; 0.04)	0.013	4.0×10⁻¹	36	MR Egger	0.727	28.661	mmHg
	European	-0.40 (-0.57; -0.24)	0.085	1.9×10⁻⁶	46	MR Egger	0.025	64.114	mmHg
DBP	East Asian	-0.03 (-0.05; -0.01)	0.011	7.8×10⁻³	37	IVW	0.11	46.639	mmHg
	European	-0.12 (-0.20; -0.03)	0.044	7.1×10⁻³	45	IVW	0.079	57.798	mmHg
PP	East Asian	0.02 (-0.00; 0.05)	0.013	9.0×10⁻²	35	MR Egger	0.555	31.243	mmHg
	European	-0.17 (-0.26; -0.08)	0.046	2.9×10⁻⁴	46	IVW	<0.001	94.952	mmHg
Glucose	East Asian	-0.04 (-0.07; -0.02)	0.012	5.8×10⁻⁴	38	MR Egger	0.033	53.122	mg/dL
	European	-0.03 (-0.04; -0.02)	0.006	1.1×10⁻⁶	51	MR Egger	0.064	64.859	mmol/L
HbA1c	East Asian	-0.01 (-0.04; 0.02)	0.014	4.3×10⁻¹	36	IVW	0.101	45.987	%
	European	-0.00 (-0.01; 0.01)	0.004	7.3×10⁻¹	51	MR Egger	0.862	38.405	%
CRP	East Asian	-0.02 (-0.04; 0.01)	0.014	1.8×10⁻¹	36	IVW	0.541	33.488	mg/dL
	European	0.03 (0.00; 0.05)	0.011	2.3×10⁻²	44	IVW	0.253	48.759	log(mg/L)
BMI	East Asian	-0.01 (-0.05; 0.03)	0.019	6.45x10⁻¹	25	MR Egger	0.113	31.4	kg/m^2
	European	0.01 (-0.02; -0.00)	0.003	4.0x10⁻³	55	MR Egger	<0.001	138.954	kg/m^2
ALT	East Asian	-0.02 (-0.03; -0.00)	0.01	1.4×10⁻²	35	IVW	<0.002	53.14	IU/l
	European	-0.01 (-0.02; 0.00)	0	1.2×10⁻¹	17	IVW	<0.001	16.03	IU/l
AST	East Asian	-0.05 (-0.08; -0.03)	0.01	1.1×10⁻⁵	33	MR Egger	0.02	60.78	IU/l
	European	-0.06 (-0.06; -0.05)	0	1.0×10⁻¹⁰⁰	18	IVW	0.12	14.1	IU/l
CHD	East Asian	0.89 (0.84; 0.94)	0.031	1.2×10⁻⁴	32	IVW	0.211	37.01	OR
	European	0.95 (0.92; 0.99)	0.021	2.2×10⁻²	49	IVW	0.045	65.829	OR
Angina	East Asian	0.91 (0.84; 0.99)	0.042	2.1×10⁻²	37	IVW	0.202	42.813	OR
	European	0.86 (0.84; 0.89)	0.017	1.0×10⁻¹⁰⁰	61	IVW	0.246	67.115	OR
PAD	East Asian	0.70 (0.60; 0.82)	0.078	5.4×10⁻⁶	35	IVW	0.121	43.817	OR
	European	0.96 (0.87; 1.05)	0.046	3.5×10⁻¹	59	MR Egger	<0.001	111.073	OR
Any stroke	East Asian	0.96 (0.88; 1.06)	0.048	4.1×10⁻¹	32	MR Egger	0.013	49.671	OR
	European	0.97 (0.95; 1.00)	0.013	3.9×10⁻²	35	IVW	0.15	42.509	OR
Ischemic stroke	East Asian	1.04 (0.96; 1.12)	0.041	3.5×10⁻¹	34	MR Egger	0.046	46.633	OR
	European	0.96 (0.93; 0.99)	0.014	2.8×10⁻³	34	IVW	0.28	37.239	OR
Intracerebral haemorrhage	East Asian	0.69 (0.55; 0.87)	0.115	1.5×10⁻³	34	IVW	0.003	59.529	OR
	European	0.75 (0.66; 0.85)	0.065	5.8×10⁻⁶	56	IVW	0.003	88.49	OR
Subarachnoid haemorrhage	East Asian	0.84 (0.66; 1.08)	0.123	1.7×10⁻¹	35	IVW	0.024	52.14	OR
	European	0.80 (0.71; 0.90)	0.063	4.0×10⁻⁴	29	IVW	<0.001	57.829	OR
HF	East Asian	0.85 (0.78; 0.94)	0.049	1.3×10⁻³	36	IVW	0.061	48.791	OR
	European	0.89 (0.86; 0.93)	0.02	6.7×10⁻⁹	49	IVW	0.07	63.172	OR
Ventricular arrhythmia	East Asian	1.09 (0.82; 1.45)	0.145	5.3×10⁻¹	38	MR Egger	0.08	48.502	OR
	European	0.91 (0.78; 1.06)	0.078	2.0×10⁻¹	55	IVW	0.16	64.283	OR
T2DM	East Asian	0.99 (0.92; 1.05)	0.032	6.5×10⁻¹	33	IVW	0.17	39.477	OR
	European	1.00 (0.95; 1.06)	0.027	9.2×10⁻¹	50	MR Egger	0.111	60.206	OR
CKD	East Asian	1.31 (1.05; 1.63)	0.112	1.5×10⁻²	37	MR Egger	0.019	54.53	OR
	European	0.93 (0.90; 0.97)	0.02	4.7×10⁻⁴	51	IVW	0.448	50.634	OR
Pneumonia	East Asian	0.89 (0.81; 0.99)	0.05	2.6×10⁻²	36	IVW	0.954	22.213	OR
	European	0.87 (0.84; 0.90)	0.018	6.7×10⁻¹⁶	58	IVW	0.026	79.517	OR
COPD	East Asian	0.97 (0.86; 1.08)	0.058	5.6×10⁻¹	44	MR Egger	0.1	54.087	OR
	European	0.99 (0.95; 1.04)	0.023	6.5×10⁻¹	51	MR Egger	0.019	71.684	OR
Asthma	East Asian	1.26 (1.16; 1.36)	0.039	5.8×10⁻⁹	36	IVW	<0.001	82.335	OR
	European	0.95 (0.91; 0.99)	0.022	1.4×10⁻²	58	MR Egger	0.136	67.712	OR
Glaucoma	East Asian	1.01 (0.90; 1.12)	0.055	8.9×10⁻¹	36	IVW	0.125	44.767	OR
	European	1.05 (1.01; 1.09)	0.02	2.1×10⁻²	51	IVW	<0.001	91.251	OR
Lung cancer	East Asian	0.77 (0.70;0.85)	0.05	3.0×10⁻⁷	31	IVW	<0.001	107.84	OR
	European	1.04 (0.99; 1.09)	0.02	6.3×10⁻²	41	IVW	<0.001	77.03	OR
Breat cancer	East Asian	0.92 (0.83; 1.00)	0.05	7.3×10⁻²	31	IVW	0.07	32.2	OR
	European	1.07 (1.01; 1.13)	0.03	3.1×10⁻²	43	MR Egger	0.02	101.57	OR
Prostate cancer	East Asian	1.03 (0.94; 1.12)	0.04	4.3×10⁻¹	34	IVW	0.72	27.92	OR
	European	0.96 (0.91; 1.00)	0.02	1.1×10⁻¹	45	MR Egger	0.02	63.56	OR
