# Supplementary material for: Comparing the effects of CETP in East Asian and European ancestries: a Mendelian randomization study
Source: Nat Commun. 2024 Jun 21;15:5302. doi: 10.1038/s41467-024-49109-z (PMC11192935; doi:10.1038/s41467-024-49109-z)
Supplement: Supplementary file 4 — Supplementary Data 2 [file 41467_2024_49109_MOESM4_ESM.xlsx]

## Sheet: Sheet1
Supplemental Data 2. Interaction test of CETP cis-Mendelian randomisation effect estimates on biomarkers and clinical outcomes between the East Asian and European populations. The multiplicity corrected interaction test alpha was 1.6×10-3. The MR results are based on a Rucker selected IVW or Egger estimators, which were evaluated against a two-side alternative hypothesis.
Outcome	Interaction effect	MD/OR	Interaction se	Interaction p-value
LDL-C	-0.107 (-0.153;-0.060)	MD	0.024	6.89×10⁻⁶
Apo-B	0.134 (-0.122;0.389)	MD	0.13	3.06×10⁻¹
Apo-A1	-0.468 (-0.597;-0.339)	MD	0.066	1.02×10⁻¹²
Lp[a]	-2.444 (-3.043;-1.845)	MD	0.305	1.22×10⁻¹⁵
TG	-0.009 (-0.033;0.015)	MD	0.012	4.66×10⁻¹
SBP	-0.414 (-0.581;-0.246)	MD	0.086	1.33×10⁻⁶
DBP	-0.087 (-0.175;0.002)	MD	0.045	5.42×10⁻²
PP	-0.189 (-0.281;-0.095)	MD	0.048	7.78×10⁻⁵
Glucose	0.015 (-0.011;0.042)	MD	0.014	2.55×10⁻¹
HbA1c	0.009 (-0.019;0.038)	MD	0.015	5.02×10⁻¹
CRP	0.044 (0.009;0.079)	MD	0.018	1.31×10⁻²
BMI	-0.002(-0.04;0.36)	MD	0.019	9.5x10⁻¹
ALT	0.011 (-0.00;0.026)	MD	0.008	1.97x10⁻¹
AST	-0.001(-0.024;0.025)	MD	0.012	9.22x10⁻¹
CHD	1.074 (0.999;1.155)	OR	0.037	5.25×10⁻²
Angina	0.952 (0.872;1.040)	OR	0.045	2.74×10⁻¹
PAD	1.367 (1.144;1.634)	OR	0.091	5.76×10⁻⁴
Any stroke	1.011 (0.917;1.113)	OR	0.049	8.23×10⁻¹
Ischemic stroke	0.923 (0.848;1.004)	OR	0.043	6.24×10⁻²
Intracerebral haemorrhage	1.074 (0.829;1.391)	OR	0.132	5.90×10⁻¹
Subarachnoid haemorrhage	0.946 (0.721;1.242)	OR	0.139	6.90×10⁻¹
HF	1.040 (0.938;1.543)	OR	0.053	4.46×10⁻¹
Ventricular arrhythmia	0.827 (0.599;1.142)	OR	0.165	2.49×10⁻¹
T2DM	1.017 (0.937;1.104)	OR	0.042	6.79×10⁻¹
CKD	0.712 (0.569;0.889)	OR	0.114	2.81×10⁻³
Pneumonia	0.967 (0.872;1.073)	OR	0.053	5.31×10⁻¹
COPD	1.023 (0.906;1.156)	OR	0.062	7.05×10⁻¹
Asthma	0.754 (0.690;0.823)	OR	0.045	3.30×10⁻¹⁰
Glaucoma	1.039 (0.927;1.165)	OR	0.058	5.12×10⁻¹
Breast cancer	1.166(1.043;1.304)	OR	0.056	6.77×10⁻³
Lung cancer	1.346(1.209;1.499)	OR	0.054	5.87×10⁻⁸
Prostate cancer	0.930(0.842;1.026)	OR	0.05	1.50×10⁻¹
