# Supplementary material for: Comparing the effects of CETP in East Asian and European ancestries: a Mendelian randomization study
Source: Nat Commun. 2024 Jun 21;15:5302. doi: 10.1038/s41467-024-49109-z (PMC11192935; doi:10.1038/s41467-024-49109-z)
Supplement: Supplementary file 5 — Supplementary Data 3 [file 41467_2024_49109_MOESM5_ESM.xlsx]

## Sheet: Sheet1
Supplemental Data 3. Plasma CETP concentration weighted cis-Mendelian randomisation analysis on biomarkers and clinical outcomes in the European population.
Outcome	MR Estimates	SE	p-value	No of variants	Model	Heterogeneity p-value	Q statistic	Unit
HDL-C	0.59 (0.61; 0.58)	0.008	1.0×10⁻¹⁰⁰	5	IVW	0.008	13.77	mg/dL
LDL-C	-0.08 (-0.08; -0.09)	0.002	1.0×10⁻¹⁰⁰	21	IVW	<0.001	66.33	mg/dL
Apo-B	-0.03 (-0.03; -0.04)	0.001	1.0×10⁻¹⁰⁰	24	MR Egger	<0.001	53.3	g/l
Apo-A1	0.13 (0.14; 0.13)	0.003	1.0×10⁻¹⁰⁰	15	MR Egger	<0.001	67.1	g/l
LP[a]	-1.66 (-1.31; -2.01)	0.179	1.0×10⁻¹⁰⁰	28	IVW	0.033	41.95	nmol/l
TG	-0.09 (-0.09; -0.10)	0.002	1.0×10⁻¹⁰⁰	23	IVW	<0.001	62.15	SD
SBP	-0.20 (-0.11; -0.30)	0.048	2.0×10⁻⁵	27	IVW	<0.001	59.93	mmHg
DBP	-0.07 (-0.01; -0.13)	0.03	2.4×10⁻²	27	IVW	0.247	30.52	mmHg
PP	-0.06 (0.01; -0.13)	0.036	9.5×10⁻²	26	IVW	0.008	45.12	mmHg
Glucose	-0.02 (-0.01; -0.03)	0.005	1.6×10⁻⁴	28	MR Egger	0.219	31.25	mmol/l
HbA1c	-0.00 (-0.01; 0.01)	0.003	6.8×10⁻¹	28	MR Egger	0.927	16.35	%
CRP	0.03 (0.05; 0.02)	0.008	5.4×10⁻⁵	27	IVW	0.13	34.22	log(mg/L)
eGFR	0.01 (0.01; 0.00)	0.001	2.0×10⁻⁴	27	IVW	0.002	51.41	ml/min
BMI	-0.01 (-0.00; -0.02)	0.003	1.4×10⁻³	27	IVW	0.122	34.52	kg/m^2
ALT	0.00 (0.00; 0.01)	0	3.7×10⁻⁶	15	IVW	0.36	15.27	IU/l
AST	0.03 (0.02; 0.04)	0	2.1×10⁻⁵	16	MR Egger	0.16	19.14	IU/l
CHD	0.96 (0.93; 0.99)	0.02	9.5×10⁻³	27	IVW	0.548298	24.4842	OR
Angina	0.91 (0.88; 0.93)	0	2.8×10⁻¹⁰	28	IVW	0.318243	29.9093	OR
PAD	0.96 (0.913; 1.01)	0.03	1.6×10⁻¹	28	IVW	1.64e-05	68.8388	OR
Any stroke	0.96 (0.94; 0.98)	0.02	7.2×10⁻⁴	18	IVW	0.333639	18.9114	OR
Ischemic stroke	0.95 (0.93; 0.97)	0.01	1.0×10⁻⁴	18	IVW	0.853678	11.0552	OR
Large artery stroke	1.02 (0.96; 1.08)	0.03	3.6×10⁻¹	16	IVW	0.57067	13.4099	OR
Small vessel stroke	0.79 (0.70; 0.89)	0.05	1.2×10⁻⁴	17	MR Egger	0.0886589	22.7919	OR
Cardioembolic stroke	0.98 (0.94; 1.02)	0.02	3.6×10⁻¹	20	IVW	0.00161299	42.3026	OR
Intracerebral hemorrhage	0.78 (0.70; 0.88)	0.06	4.4×10⁻⁵	28	IVW	0.081707	37.7615	OR
Subarachnoid hemorrhage	0.76 (0.67; 0.85)	0.06	5.5×10⁻⁶	28	IVW	0.0952223	36.9917	OR
HF	0.97 (0.93; 1.01)	0.02	2.0×10⁻¹	27	MR Egger	0.000294442	56.686	OR
Ventricular arrhythmia	1.03 (0.91; 1.15)	0.06	6.1×10⁻¹	28	IVW	0.795062	20.811	OR
AF	0.99 (0.96; 1.01)	0.01	4.2×10⁻¹	28	IVW	0.113882	36.0652	OR
T2DM	1.00 (0.97; 1.02)	0.01	8.6×10⁻¹	27	IVW	0.134322	34.028	OR
CKD	0.92 (0.90; 0.95)	0	4.2×10⁻⁷	27	IVW	6.89e-05	62.8344	OR
NAFLD	0.90 (0.66; 1.23)	0	5.1×10⁻¹	22	IVW	0.106261	29.3318	OR
COPD	0.96 (0.94; 0.98)	0	5.5×10⁻⁴	27	IVW	0.145751	33.5867	OR
Asthma	0.97 (0.95; 0.98)	0.01	5.4×10⁻⁵	28	IVW	0.15035	34.5606	OR
Pneumonia	0.97 (0.93; 1.02)	0.02	3.5×10⁻¹	29	MR Egger	0.0182379	44.5251	OR
Glaucoma	0.95 (0.91; 1.00)	0.03	9.6×10⁻²	28	MR Egger	0.591035	23.7364	OR
Breast cancer	0.96(0.94;0.99)	0.01	5.8×10⁻³	27	IVW	<0.000	52.8	OR
Lung cancer	0.99(0.96; 1.03)	0.02	7.6×10⁻¹	25	IVW	<0.001	55.78	OR
Prostate cancer	1.02(1.00;1.04)	0.01	1.1×10⁻¹	26	IVW	0.11	33.72	OR
