# Supplementary material for: Comparing the effects of CETP in East Asian and European ancestries: a Mendelian randomization study
Source: Nat Commun. 2024 Jun 21;15:5302. doi: 10.1038/s41467-024-49109-z (PMC11192935; doi:10.1038/s41467-024-49109-z)
Supplement: Supplementary file 6 — Supplementary Data 4 [file 41467_2024_49109_MOESM6_ESM.xlsx]

## Sheet: Sheet1
Supplemental Data 4. Mean participants characteristics of biomarkers across European (UKB), East Asian (this study) and Chinese ancestry groups (Millwood et al.).
Biomarker	Unit	Ancestry group	Mean	Source
HDL-C	mg/dl	European	55.97	https://www.ncbi.nlm.nih.gov/pmc/articles/PMC8792153/
		East Asian	54.8	https://www.nature.com/articles/s41588-021-00931-x
		Millwood et al.	47.7	https://jamanetwork.com/journals/jamacardiology/fullarticle/2661813
LDL-C	mg/dl	European	137.03	https://www.ncbi.nlm.nih.gov/pmc/articles/PMC8792153/
		East Asian	130.9	https://www.nature.com/articles/s41588-021-00931-x
		Millwood et al.	91.4	https://jamanetwork.com/journals/jamacardiology/fullarticle/2661813
Lp[a]	nmol/l	European	44.63	https://www.ncbi.nlm.nih.gov/pmc/articles/PMC8792153/
		East Asian	32.9	https://www.ncbi.nlm.nih.gov/pmc/articles/PMC8792153/
		Millwood et al.	29. 70	https://jamanetwork.com/journals/jamacardiology/fullarticle/2661813
Apo-B	g/l	European	0.84	https://www.ncbi.nlm.nih.gov/pmc/articles/PMC8792153/
		East Asian	0.99	https://www.ncbi.nlm.nih.gov/pmc/articles/PMC8792153/
		Millwood et al.	0.83	https://jamanetwork.com/journals/jamacardiology/fullarticle/2661813
Apo-A1	g/l	European	1.53	https://www.ncbi.nlm.nih.gov/pmc/articles/PMC8792153/
		East Asian	1.55	https://www.ncbi.nlm.nih.gov/pmc/articles/PMC8792153/
		Millwood et al.	1.34	https://jamanetwork.com/journals/jamacardiology/fullarticle/2661813
TG	mg/dl	European	153.99	https://www.ncbi.nlm.nih.gov/pmc/articles/PMC8792153/
		East Asian	133	https://www.nature.com/articles/s41588-021-00931-x
		Millwood et al.	139.8	https://jamanetwork.com/journals/jamacardiology/fullarticle/2661813
SBP	mmHg	European	138	https://www.ncbi.nlm.nih.gov/pmc/articles/PMC8792153/
		East Asian	140	https://www.nature.com/articles/s41588-021-00931-x
		Millwood et al.	131	https://www.ncbi.nlm.nih.gov/pmc/articles/PMC3235021/
Glucose	mg/dl	European	92.16	https://www.ncbi.nlm.nih.gov/pmc/articles/PMC8792153/
		East Asian	118.7	https://www.nature.com/articles/s41588-021-00931-x
		Millwood et al.	106.8	https://www.ncbi.nlm.nih.gov/pmc/articles/PMC3235021/
