# Supplementary material for: Comparing the effects of CETP in East Asian and European ancestries: a Mendelian randomization study
Source: Nat Commun. 2024 Jun 21;15:5302. doi: 10.1038/s41467-024-49109-z (PMC11192935; doi:10.1038/s41467-024-49109-z)
Supplement: Supplementary file 7 — Supplementary Data 5 [file 41467_2024_49109_MOESM7_ESM.xlsx]

## Sheet: Sheet1
Supplemental Data 5. Comparison of CETP effects on clinical outcomes with Millwood et al. (scaled to 10 mg/dl) in the East Asian population.
Outcome	Unit	East Asian effect (95%CI)	East Asian p-value	East Asian cases/no of subjects	The Millwood et al. effect estimates (95% CI), per 10 mg/dl increase in HDL-C	Millwood et al. p-value	Millwood et al. cases/no of subjects
CHD	OR	0.89 (0.84;0.94)	1.2×10⁻⁴	32512/146214	1.08 (0.95; 1.22)	2.2×10⁻¹	5767/119644
Ischemic stroke	OR	1.04 (0.96;1.12)	3.5×10⁻¹	22664/152022	0.94 (0.86;1.02)	1.3×10⁻¹	13759/119644
T2DM	OR	0.99 (0.92; 1.05)	6.5×10⁻¹	45383/132032	1.01 (0.90;1.12)	9.2×10⁻¹	6972/125790
Pneumonia	OR	0.89 (0.81;0.99)	2.6×10⁻²	7423/171303	1.11 (0.92;1.33)	2.7×10⁻¹	2446/132290
CKD	OR	1.31 (1.05;1.63)	1.5×10⁻²	2117/174345	1.06 (0.82;1.36)	6.7×10⁻¹	1221/131596
COPD	OR	0.97 (0.86;1.08)	5.6×10⁻¹	19044/310689	1.01 (0.90;1.13)	9.1×10⁻¹	6900/128506
Asthma	OR	1.26 (1.16;1.36)	5.8×10⁻⁹	13015/162933	0.96 (0.49;1.88)	9.0×10⁻¹	180/134996
