# Supplementary material for: Comparing the effects of CETP in East Asian and European ancestries: a Mendelian randomization study
Source: Nat Commun. 2024 Jun 21;15:5302. doi: 10.1038/s41467-024-49109-z (PMC11192935; doi:10.1038/s41467-024-49109-z)
Supplement: Supplementary file 8 — Supplementary Data 6 [file 41467_2024_49109_MOESM8_ESM.xlsx]

## Sheet: Sheet1
Supplemental Data 6. East Asian and European GWAS outcome datasets used in cis-Mendelian randomisation analysis.
Outcomes	Ancestry	No of cases	Total sample size	Database	URL
HDL-cholesterol	East Asian	0	146492	GLGC	https://www.nature.com/articles/s41586-021-04064-3
	European	0	1320016	GLGC	https://www.nature.com/articles/s41586-021-04064-3
LDL-cholesterol	East Asian	0	72866	Biobank Japan	https://www.nature.com/articles/s41588-021-00931-x
	European	0	361194	UK Biobank	http://www.nealelab.is/uk-biobank
Apoprotein B	East Asian	0	2553	Pan-UK Biobank	https://pan.ukbb.broadinstitute.org/
	European	0	361194	UK Biobank	http://www.nealelab.is/uk-biobank
Apoprotein A1	East Asian	0	2325	Pan-UK Biobank	https://pan.ukbb.broadinstitute.org
	European	0	361194	UK Biobank	http://www.nealelab.is/uk-biobank
Lipoprotein(a)	East Asian	0	2275	Pan-UK Biobank	https://pan.ukbb.broadinstitute.org
	European	0	361194	UK Biobank	http://www.nealelab.is/uk-biobank
Triglycerides	East Asian	0	111667	Biobank Japan	https://www.nature.com/articles/s41588-021-00931-x
	European	0	115078	UK Biobank	http://www.nealelab.is/uk-biobank
Systolic blood pressure	East Asian	0	145505	Biobank Japan	https://www.nature.com/articles/s41588-021-00931-x
	European	0	757601	ICBP	https://www.nature.com/articles/s41588-018-0205-x
Diastolic blood pressure	East Asian	0	145515	Biobank Japan	https://www.nature.com/articles/s41588-021-00931-x
	European	0	757601	ICBP	https://www.nature.com/articles/s41588-018-0205-x
Pulse pressure	East Asian	0	145445	Biobank Japan	https://www.nature.com/articles/s41588-021-00931-x
	European	0	757601	ICBP	https://www.nature.com/articles/s41588-018-0205-x
Glucose	East Asian	0	133336	Biobank Japan	https://www.nature.com/articles/s41588-021-00931-x
	European	0	196991	MAGIC	https://www.nature.com/articles/s41588-021-00852-9#Abs1
HbA1c	East Asian	0	71221	Biobank Japan	https://www.nature.com/articles/s41588-021-00931-x
	European	0	196991	MAGIC	https://www.nature.com/articles/s41588-021-00852-9#Abs1
C-Reactive Protein	East Asian	0	83025	Biobank Japan	https://www.nature.com/articles/s41588-021-00931-x
	European	0	204402	Ligthart et al., 2018	https://www.sciencedirect.com/science/article/pii/S0002929718303203?via%3Dihub
BMI	East Asian	0	163835	Biobank Japan	https://www.nature.com/articles/s41588-021-00931-x
	European	0	694649	GIANT	https://www.ncbi.nlm.nih.gov/pmc/articles/PMC6298238/
eGFR	European	0	1508659	Liu et al., 2021	https://www.nature.com/articles/s41588-022-01097-w
ALT	East Asian	0	150545	Biobank Japan	https://www.nature.com/articles/s41588-021-00931-x
	European	0	474736	UK Biobank	http://www.nealelab.is/uk-biobank
AST	East Asian	0	150068	Biobank Japan	https://www.nature.com/articles/s41588-021-00931-x
	European	0	474755	UK Biobank	http://www.nealelab.is/uk-biobank
Coronary heart disease	East Asian	32512	146214	Biobank Japan	https://www.nature.com/articles/s41588-020-0640-3#article-info
	European	60801	184305	CARDIoGRAMplusC4D	https://www.nature.com/articles/ng.3396
Angina	East Asian	14007	145158	Biobank Japan	https://www.nature.com/articles/s41588-021-00931-x
	European	30025	440906	FinGen + UK Biobank	https://www.nature.com/articles/s41588-021-00931-x
Peripheral arterial disease	East Asian	4112	173601	Biobank Japan	https://www.nature.com/articles/s41588-021-00931-x
	European	7114	457964	FinGen + UK Biobank	https://www.nature.com/articles/s41588-021-00931-x
Any stroke	East Asian	23345	245585	GBMI	https://www.globalbiobankmeta.org
	European	110182	1614080	GIGASTROKE	https://www.nature.com/articles/s41586-022-05165-3
Ischemic stroke	East Asian	22664	152022	Biobank Japan	https://www.nature.com/articles/s41588-021-00931-x
	European	86668	1590566	GIGASTROKE	https://www.nature.com/articles/s41586-022-05165-3
Large artery stroke	European	9219	1513117	GIGASTROKE	https://www.nature.com/articles/s41586-022-05165-3
Small vessel stroke	European	13620	1517518	GIGASTROKE	https://www.nature.com/articles/s41586-022-05165-3
Cardioembolic stroke	European	12790	1516688	GIGASTROKE	https://www.nature.com/articles/s41586-022-05165-3
Intracerebral haemorrhage	East Asian	1456	152022	Biobank Japan	https://www.nature.com/articles/s41588-021-00931-x
	European	1935	471578	FinGen + UK Biobank	https://www.nature.com/articles/s41588-021-00931-x
Subarachnoid haemorrhage	East Asian	1203	152022	Biobank Japan	https://www.nature.com/articles/s41588-021-00931-x
	European	5140	77092	Bakker et al., 2022	https://www.nature.com/articles/s41588-020-00725-7
Heart failure	East Asian	12665	245263	GBMI	https://www.globalbiobankmeta.org
	European	47309	977323	HERMES	https://www.nature.com/articles/s41467-019-13690-5
Ventricular arrhythmia	East Asian	1673	155540	Biobank Japan	https://www.nature.com/articles/s41588-021-00931-x
	European	1018	327198	FinGen + UK Biobank	https://www.nature.com/articles/s41588-021-00931-x
Atrial fibrillation	European	60620	1030836	Nielse et al.2018	https://www.nature.com/articles/s41588-018-0171-3
Type 2 diabetes	East Asian	45383	132032	Biobank Japan	https://www.nature.com/articles/s41588-021-00931-x
	European	180834	1339889	DIAMANTE	https://www.nature.com/articles/s41588-022-01058-3
Chronic kidney disease	East Asian	2117	174345	Biobank Japan	https://www.nature.com/articles/s41588-021-00931-x
	European	41395	480698	Wuttke et al., 2019	https://www.nature.com/articles/s41588-019-0407-x
Non-alcoholic fatty liver disease	European	1483	17781	Amstee et al., 2020	https://www.journal-of-hepatology.eu/article/S0168-8278(20)30213-0/fulltext
Chronic obstructive pulmonary	East Asian	19044	310689	GBMI	https://www.globalbiobankmeta.org
	European	58559	995917	GBMI	https://www.globalbiobankmeta.org
Asthma	East Asian	13015	162933	Biobank Japan	https://www.nature.com/articles/s41588-021-00931-x
	European	38369	411131	FinGen + UK Biobank	https://www.nature.com/articles/s41588-021-00931-x
Pneumonia	East Asian	7423	171303	Biobank Japan	https://www.nature.com/articles/s41588-021-00931-x
	European	16887	463412	FinGen + UK Biobank	https://www.nature.com/articles/s41588-021-00931-x
Glaucoma	East Asian	8448	168903	Biobank Japan	https://www.nature.com/articles/s41588-021-00931-x
	European	15655	179925	Craig et al., 2020	https://www.ncbi.nlm.nih.gov/pubmed/31959993
Lung cancer	East Asian	4444	178726	Biobank Japan	https://www.nature.com/articles/s41588-021-00931-x
	European	29266	82716	McKay et al., 2017	https://www.nature.com/articles/ng.3892
Breat cancer	East Asian	6325	79550	Biobank Japan	https://www.nature.com/articles/s41588-021-00931-x
	European	133384	247173	Zhang et al., 2020	https://www.nature.com/articles/s41588-020-0609-2
Prostate cancer	East Asian	5672	90332	Biobank Japan	https://www.nature.com/articles/s41588-021-00931-x
	European	46939	137966	Schumacher et al., 2018	https://www.nature.com/articles/s41588-018-0142-8
