# Supplementary material for: Comparing the effects of CETP in East Asian and European ancestries: a Mendelian randomization study
Source: Nat Commun. 2024 Jun 21;15:5302. doi: 10.1038/s41467-024-49109-z (PMC11192935; doi:10.1038/s41467-024-49109-z)
Supplement: Supplementary file 9 — Supplementary Data 7 [file 41467_2024_49109_MOESM9_ESM.xlsx]

## Sheet: Sheet1
Supplemental Data 7. Cohort characteristics and disease definition of the East Asian and European GWAS outcome datasets
Outcome	Ancestry	Cohort	Cohort type	Case	Control	Disease Definitions
T2D	East Asian	BBJ	single population level study cohort (Clinic-based case-control study)	45383	132032	Physician's diagnosis OR past medical history ICD-10:E11, phecode:250.2
	European	DIAMANTE ( 31 EUR studiesUKB)	meta-analysis	80154	853816	ICD-10 E11, T2D complications, or medicine purchases of Anatomical Therapeutic Chemical (ATC) class A10B (blood glucose lowering drugs, excluding insulins)
CKD	East Asian	BBJ	single population level study cohort (Clinic-based case-control study)	465	174345	Physician's diagnosis OR past medical history ICD-10:N17, phecode:85.1
	European	CKDGen (65 EUR studies)noFinnGen+UKB)	meta-analysis	64164	625219	ICD-10:N17 (acute renal failure) and N18 (chronic renal failure). CKD was defined as an eGFR below 60 ml min–1 per 1.73 m2
Pneumonia	East Asian	BBJ	single population level study cohort (Clinic-based case-control study)	7423	171303	Physician's diagnosis OR past medical history ICD-10:J45, phecode:495
	European	FinnGen+UKB	mata-analysis	16887	463412	UKB phecode:480, Finngen:J10_ASTHMA
Asthma	East Asian	BBJ	single population level study cohort (Clinic-based case-control study)	13015	162933	Physician's diagnosis OR past medical history, ICD-10:J15, phecode:481
	European	FinnGen+UKB	mata-analysis	38369	411131	UKB phecode:495, Finngen:ICD-10: J45|J46, ICD-9: 493, ICD-8: 493
COPD	East Asian	GBMI (6 studie; EAS BBJ, UKB)	mata-analysis	19044	310689	Phecode:496
	European	GMBI (17 EUR studies, Finngen+UKB)	mata-analysis	58559	995917	Phecode:497
Glaucoma	East Asian	BBJ	single population level study cohort (Clinic-based case-control study)	8448	168903	Physician's diagnosis OR past medical history,ICD-10:H40, phecode:365
	European	Craig et al., 2020 (UKB)	mata-analysis	7947	119319	ICD-10:H40
CHD	East Asian	BBJ	single population level study cohort (Clinic-based case-control study)	32512	146214	Combination of myocardial infarction, unstable angina, and stable angina, phecode 411
	European	CARDIoGRAMplusC4D (42 Eur studies)	mata-analysis	60801	184305	Phenocode 411,a history of myocardial infarction (MI); the presence of stable or unstable angina; a history of percutaneous coronary intervention (PCI) or coronary artery bypass graft (CABG); at least one epicardial coronary artery stenosis (> 50%) in coronary angiogram;
Angina	East Asian	BBJ	single population level study cohort (Clinic-based case-control study)	14007	145158	Physician's diagnosis OR past medical history, ICD-10:I20, phecode:411.3
	European	FinnGen+UKB	mata-analysis	30025	440906	Phecode:411.3, Finngen: I9_ANGINA
PAD	East Asian	BBJ	single population level study cohort (Clinic-based case-control study)	4112	173601	Physician's diagnosis OR past medical history (including self-reported) ICD-10:I73.9, phecode:443.9
	European	FinnGen+UKB	mata-analysis	7114	457964	Phecode 443.9, FinnGen:I9_PAD
Any stroke	East Asian	GBMI (6 studie; EAS BBJ, UKB)	mata-analysis	23345	245585	Phecode:433.21
	European	GIGASTROKE	mata-analysis	110182	1614080	Stroke was defined according to the World Health Organization (WHO), i.e. rapidly developing signs of focal (or global) disturbance of cerebral function, lasting more than 24 hours or leading to death with no apparent cause other than that of vascular origin.
Ischemic stroke	East Asian	BBJ	single population level study cohort (Clinic-based case-control study)	22664	152022	Physician's diagnosis OR past medical history, ICD-10:I61, phecode:433.1/433.2
	European	GIGASTROKE	mata-analysis	86668	1590566	Stroke was defined according to the World Health Organization (WHO), i.e. rapidly developing signs of focal (or global) disturbance of cerebral function, lasting more than 24 hours or leading to death with no apparent cause other than that of vascular origin. Strokes were defined as ischemic stroke (IS) or intracerebral hemorrhage (ICH) based on clinical and imaging criteria
Intracerebral haemorrhage	East Asian	BBJ	single population level study cohort (Clinic-based case-control study)	1456	152022	Physician's diagnosis OR past medical history, ICD-10:I63, phecode:430.2
	European	FinnGen+UKB	mata-analysis	1935	471578	Phecode 430.2, FinnGen:I9_ICH
Subarachnoid haemorrhage	East Asian	BBJ	single population level study cohort (Clinic-based case-control study)	1203	152022	Phecode 430.1, FinnGen:I9_SAH
	European	Bekker et al. 2020 (23 eur STUDIES)	mata-analysis	5140	77092	All intracranial aneurysm cases have a saccular intracranial aneurysm. We included cases with both ruptured (thus with aSAH) and unruptured intracranial aneurysms confirmed using imaging.
Heart failure	East Asian	GBMI (6 studie; EAS BBJ, UKB)	mata-analysis	12665	245263	Phecoed:428.2
	European	HERMES	mata-analysis	47309	977323	The all caluse HF phenotype includes any diagnosis of HF based on 632 physician’s adjudication, hospital record review, or diagnosis codesI, ICD-10 I50.0, I50.1, I50.2, I50.4, I50.9, I11.0 , I13.0, I13.2
Ventricular arrhythmia	East Asian	BBJ	single population level study cohort (Clinic-based case-control study)	1673	155540	ICD-10:I47.2/I49.0/I49.3
	European	FinnGen+UKB	mata-analysis	1018	327198	ICD-10:I47.2/I49.0/I49.3
