# Supplementary material for: Comparing the effects of CETP in East Asian and European ancestries: a Mendelian randomization study
Source: Nat Commun. 2024 Jun 21;15:5302. doi: 10.1038/s41467-024-49109-z (PMC11192935; doi:10.1038/s41467-024-49109-z)
Supplement: Supplementary file 10 — Supplementary Data 8 [file 41467_2024_49109_MOESM10_ESM.xlsx]

## Sheet: Sheet1
Supplemental Data 8. CETP HDL-C instruments selected from within and around the CETP gene in the East Asian population after pruning by minor allele frequency, F statistic and clumping based on linkage disequilibrium (GRCh37). The reported p-values are based on a two-sided test.
phenotype	chr_name	start_pos	effect_allele	other_allele	maf	rsID	uni_id	effect_size_exposure	standard_error_exposure	effect_size_outcome	standard_error_outcome	pvalue_exposure	pvalue_outcome
Angina	16	56959548	C	T	0.00462	rs190575415	16_56959548_C_T	-0.164714	0.0308422	0.138033	0.106811	9.27e-08	0.196248
Angina	16	56968039	A	G	0.136	rs7204290	16_56968039_A_G	-0.0680768	0.00741877	0.0185426	0.0171257	0	0.278925
Angina	16	56974559	A	AAGG	0.138	rs148926814	16_56974559_A_AAGG	0.0485077	0.00687907	0.0179737	0.0216586	1.77e-12	0.406616
Angina	16	56975774	A	G	0.391	rs56129100	16_56975774_A_G	-0.0228698	0.00472135	-0.00965762	0.0136849	1.27e-06	0.480367
Angina	16	56984763	A	G	0.0812	rs247615	16_56984763_A_G	0.0506094	0.00796855	-0.0670895	0.0275438	2.14e-10	0.0148613
Angina	16	56985156	A	G	0.144	rs193695	16_56985156_A_G	-0.0858209	0.00670781	0.0240088	0.0206515	0	0.245005
Angina	16	56986762	G	T	0.435	rs7203286	16_56986762_G_T	0.109457	0.00496014	0.00774047	0.0140538	0	0.581788
Angina	16	56992017	A	G	0.112	rs6499863	16_56992017_A_G	-0.146413	0.00799163	0.0161936	0.020652	0	0.432971
Angina	16	56994192	C	T	0.387	rs12447924	16_56994192_C_T	-0.0488171	0.00436583	0.0137379	0.0135887	0	0.312027
Angina	16	57002732	G	T	0.119	rs9939224	16_57002732_G_T	0.187834	0.00774672	-0.0300158	0.0220407	0	0.17325
Angina	16	57008287	A	G	0.361	rs158617	16_57008287_A_G	0.0305378	0.00470912	-0.00826159	0.0135503	8.88e-11	0.542061
Angina	16	57009135	A	C	0.0196	rs575342274	16_57009135_A_C	0.0682828	0.0152696	0.0224084	0.034914	7.76e-06	0.520993
Angina	16	57011243	C	T	0.0974	rs12720898	16_57011243_C_T	-0.0326497	0.00727875	0.0145592	0.0219502	7.27e-06	0.507151
Angina	16	57012379	G	T	0.12	rs12708980	16_57012379_G_T	-0.150479	0.0076424	0.0185596	0.0258432	0	0.472657
Angina	16	57014875	A	G	0.405	rs4784745	16_57014875_A_G	-0.0202811	0.00440602	-0.00620859	0.0134992	4.16e-06	0.645571
Angina	16	57019532	A	C	0.472	rs289745	16_57019532_A_C	-0.0491047	0.00596644	0.00540847	0.0149335	2.22e-16	0.717224
Angina	16	57026775	A	G	0.0875	rs289751	16_57026775_A_G	-0.0615033	0.00763724	0.0324575	0.0192443	8.88e-16	0.0916803
Angina	16	57028515	A	G	0.122	rs8058353	16_57028515_A_G	-0.061722	0.00801901	0.0100066	0.0195485	1.4e-14	0.60873
Angina	16	57034115	C	T	0.223	rs1875235	16_57034115_C_T	-0.0242309	0.00537628	0.00204284	0.014807	6.58e-06	0.890269
Angina	16	57036639	C	T	0.256	rs176532	16_57036639_C_T	0.0207849	0.00489639	-0.017014	0.0144401	2.19e-05	0.238699
Angina	16	57040093	C	T	0.0445	rs34218679	16_57040093_C_T	0.0494401	0.0103185	-0.0270228	0.0305188	1.66e-06	0.375915
Angina	16	57041135	A	G	0.171	rs28439729	16_57041135_A_G	0.0326857	0.0061176	-0.00854507	0.0171376	9.15e-08	0.61805
Angina	16	57042641	A	AT	0.365	rs398100196	16_57042641_A_AT	0.0197953	0.00499172	-0.00191908	0.0138826	7.32e-05	0.890054
Angina	16	57045280	A	G	0.0343	rs4783965	16_57045280_A_G	-0.0634607	0.0117885	-0.0137137	0.0387976	7.31e-08	0.723737
Angina	16	57046931	G	T	0.0378	rs16965033	16_57046931_G_T	-0.048705	0.0110739	0.0223775	0.0358413	1.09e-05	0.532399
Any stroke	16	56968039	A	G	0.136	rs7204290	16_56968039_A_G	-0.0680768	0.00741877	0.02719	0.013578	0	0.0452305
Any stroke	16	56974559	A	AAGG	0.138	rs148926814	16_56974559_A_AAGG	0.0485077	0.00687907	0.031698	0.017109	1.77e-12	0.0639241
Any stroke	16	56975774	A	G	0.391	rs56129100	16_56975774_A_G	-0.0228698	0.00472135	0.026013	0.010866	1.27e-06	0.0166666
Any stroke	16	56983943	A	G	0.177	rs28504436	16_56983943_A_G	0.0230102	0.00581999	-0.012669	0.014233	7.7e-05	0.373404
Any stroke	16	56984482	C	T	0.11	rs12444708	16_56984482_C_T	-0.0756647	0.00787555	0.0011008	0.014637	0	0.94005
Any stroke	16	56985156	A	G	0.144	rs193695	16_56985156_A_G	-0.0858209	0.00670781	-0.0076997	0.016288	0	0.636411
Any stroke	16	56986762	G	T	0.435	rs7203286	16_56986762_G_T	0.109457	0.00496014	-0.0060041	0.011142	0	0.589976
Any stroke	16	56992017	A	G	0.112	rs6499863	16_56992017_A_G	-0.146413	0.00799163	0.027641	0.016267	0	0.0892802
Any stroke	16	56994192	C	T	0.387	rs12447924	16_56994192_C_T	-0.0488171	0.00436583	0.025182	0.01075	0	0.0191544
Any stroke	16	57008287	A	G	0.361	rs158617	16_57008287_A_G	0.0305378	0.00470912	-0.028157	0.010718	8.88e-11	0.00861221
Any stroke	16	57011243	C	T	0.0974	rs12720898	16_57011243_C_T	-0.0326497	0.00727875	0.024532	0.017356	7.27e-06	0.157521
Any stroke	16	57012379	G	T	0.12	rs12708980	16_57012379_G_T	-0.150479	0.0076424	0.044834	0.020248	0	0.026812
Any stroke	16	57014875	A	G	0.405	rs4784745	16_57014875_A_G	-0.0202811	0.00440602	-0.025098	0.010692	4.16e-06	0.0189068
Any stroke	16	57019532	A	C	0.472	rs289745	16_57019532_A_C	-0.0491047	0.00596644	0.013362	0.011807	2.22e-16	0.25776
Any stroke	16	57026775	A	G	0.0875	rs289751	16_57026775_A_G	-0.0615033	0.00763724	0.0036878	0.015327	8.88e-16	0.809859
Any stroke	16	57028515	A	G	0.122	rs8058353	16_57028515_A_G	-0.061722	0.00801901	0.012274	0.015515	1.4e-14	0.428882
Any stroke	16	57034115	C	T	0.223	rs1875235	16_57034115_C_T	-0.0242309	0.00537628	-0.0032733	0.011762	6.58e-06	0.780786
Any stroke	16	57036639	C	T	0.256	rs176532	16_57036639_C_T	0.0207849	0.00489639	0.01383	0.011417	2.19e-05	0.225761
Any stroke	16	57042641	A	AT	0.365	rs398100196	16_57042641_A_AT	0.0197953	0.00499172	0.0020886	0.011023	7.32e-05	0.849719
Any stroke	16	57043502	G	T	0.174	rs142858325	16_57043502_G_T	0.0305995	0.00622574	-0.042548	0.080154	8.88e-07	0.595538
Any stroke	16	57045280	A	G	0.0343	rs4783965	16_57045280_A_G	-0.0634607	0.0117885	0.02576	0.031311	7.31e-08	0.410671
Any stroke	16	57046931	G	T	0.0378	rs16965033	16_57046931_G_T	-0.048705	0.0110739	0.032308	0.028508	1.09e-05	0.25709
Apo-B	16	56946197	A	G	0.247	rs2399594	16_56946197_A_G	0.0371271	0.00497951	-0.06102	0.0318	8.93e-14	0.0550011
Apo-B	16	56953665	G	GA	0.219	rs398029481	16_56953665_G_GA	-0.0263036	0.00561888	0.001509	0.03308	2.85e-06	0.963616
Apo-B	16	56959262	C	CT	0.105	rs71381149	16_56959262_C_CT	-0.0308823	0.00706797	-0.01357	0.04122	1.25e-05	0.741998
Apo-B	16	56959548	C	T	0.00462	rs190575415	16_56959548_C_T	-0.164714	0.0308422	-0.07869	0.1403	9.27e-08	0.574886
Apo-B	16	56959551	G	GC	0.12	rs138909879	16_56959551_G_GC	-0.0816374	0.00657808	0.04411	0.04201	0	0.293724
Apo-B	16	56974559	A	AAGG	0.138	rs148926814	16_56974559_A_AAGG	0.0485077	0.00687907	0.02049	0.03785	1.77e-12	0.588268
Apo-B	16	56983943	A	G	0.177	rs28504436	16_56983943_A_G	0.0230102	0.00581999	0.03286	0.03581	7.7e-05	0.358817
Apo-B	16	56984590	C	T	0.453	rs9938160	16_56984590_C_T	0.0375442	0.00583915	-0.0542	0.03163	1.28e-10	0.086609
Apo-B	16	56992017	A	G	0.112	rs6499863	16_56992017_A_G	-0.146413	0.00799163	-0.0125	0.03887	0	0.747767
Apo-B	16	56993901	A	C	0.0628	rs36229786	16_56993901_A_C	0.0933653	0.00864567	-0.01884	0.05407	0	0.727512
Apo-B	16	56994192	C	T	0.387	rs12447924	16_56994192_C_T	-0.0488171	0.00436583	0.01964	0.02811	0	0.48475
Apo-B	16	56995236	A	C	0.476	rs1800775	16_56995236_A_C	0.101149	0.00502967	-0.003618	0.02721	0	0.89422
Apo-B	16	56997902	T	TTTTA	0.295	rs200515187	16_56997902_T_TTTTA	0.0946785	0.00629244	-0.04899	0.03283	0	0.135638
Apo-B	16	57001275	A	C	0.108	rs7405284	16_57001275_A_C	0.0327154	0.00687165	0.01497	0.04158	1.93e-06	0.718826
Apo-B	16	57002732	G	T	0.119	rs9939224	16_57002732_G_T	0.187834	0.00774672	0.01137	0.03808	0	0.765259
Apo-B	16	57008287	A	G	0.361	rs158617	16_57008287_A_G	0.0305378	0.00470912	-0.003851	0.03014	8.88e-11	0.898331
Apo-B	16	57010486	C	T	0.00414	rs117427818	16_57010486_C_T	0.390661	0.0401741	0.1676	0.1708	0	0.326462
Apo-B	16	57011243	C	T	0.0974	rs12720898	16_57011243_C_T	-0.0326497	0.00727875	0.01135	0.04279	7.27e-06	0.790818
Apo-B	16	57012379	G	T	0.12	rs12708980	16_57012379_G_T	-0.150479	0.0076424	-0.03111	0.03863	0	0.420628
Apo-B	16	57019532	A	C	0.472	rs289745	16_57019532_A_C	-0.0491047	0.00596644	-0.03588	0.02638	2.22e-16	0.173792
Apo-B	16	57025291	C	CTTT	0.0889	rs374910812	16_57025291_C_CTTT	-0.0564303	0.00760882	-0.0515	0.05093	1.2e-13	0.311925
Apo-B	16	57028515	A	G	0.122	rs8058353	16_57028515_A_G	-0.061722	0.00801901	0.0203	0.03844	1.4e-14	0.597433
Apo-B	16	57034115	C	T	0.223	rs1875235	16_57034115_C_T	-0.0242309	0.00537628	0.01681	0.03128	6.58e-06	0.590989
Apo-B	16	57036639	C	T	0.256	rs176532	16_57036639_C_T	0.0207849	0.00489639	0.02808	0.03049	2.19e-05	0.357073
Apo-B	16	57040093	C	T	0.0445	rs34218679	16_57040093_C_T	0.0494401	0.0103185	0.07891	0.0589	1.66e-06	0.180334
Apo-B	16	57042641	A	AT	0.365	rs398100196	16_57042641_A_AT	0.0197953	0.00499172	0.06332	0.0299	7.32e-05	0.0341983
Apo-B	16	57043502	G	T	0.174	rs142858325	16_57043502_G_T	0.0305995	0.00622574	-0.05269	0.03957	8.88e-07	0.183003
Apo-B	16	57045280	A	G	0.0343	rs4783965	16_57045280_A_G	-0.0634607	0.0117885	0.01844	0.06846	7.31e-08	0.787657
Apo-B	16	57046931	G	T	0.0378	rs16965033	16_57046931_G_T	-0.048705	0.0110739	0.03631	0.08184	1.09e-05	0.657281
Apoa-1	16	56946197	A	G	0.247	rs2399594	16_56946197_A_G	0.0371271	0.00497951	0.03906	0.03177	8.93e-14	0.218899
Apoa-1	16	56953665	G	GA	0.219	rs398029481	16_56953665_G_GA	-0.0263036	0.00561888	-0.004899	0.03277	2.85e-06	0.881162
Apoa-1	16	56959262	C	CT	0.105	rs71381149	16_56959262_C_CT	-0.0308823	0.00706797	-0.02418	0.04076	1.25e-05	0.553028
Apoa-1	16	56959551	G	GC	0.12	rs138909879	16_56959551_G_GC	-0.0816374	0.00657808	-0.05687	0.04181	0	0.173766
Apoa-1	16	56974559	A	AAGG	0.138	rs148926814	16_56974559_A_AAGG	0.0485077	0.00687907	-0.01003	0.03771	1.77e-12	0.790257
Apoa-1	16	56984590	C	T	0.453	rs9938160	16_56984590_C_T	0.0375442	0.00583915	0.04235	0.03125	1.28e-10	0.175354
Apoa-1	16	56992017	A	G	0.112	rs6499863	16_56992017_A_G	-0.146413	0.00799163	-0.1477	0.0385	0	0.000124869
Apoa-1	16	56993901	A	C	0.0628	rs36229786	16_56993901_A_C	0.0933653	0.00864567	0.1482	0.05355	0	0.00564868
Apoa-1	16	56994192	C	T	0.387	rs12447924	16_56994192_C_T	-0.0488171	0.00436583	0.01259	0.02787	0	0.651456
Apoa-1	16	56995236	A	C	0.476	rs1800775	16_56995236_A_C	0.101149	0.00502967	0.07508	0.0269	0	0.00525328
Apoa-1	16	57001275	A	C	0.108	rs7405284	16_57001275_A_C	0.0327154	0.00687165	0.02888	0.04164	1.93e-06	0.487956
Apoa-1	16	57008287	A	G	0.361	rs158617	16_57008287_A_G	0.0305378	0.00470912	0.05126	0.02992	8.88e-11	0.0866693
Apoa-1	16	57010486	C	T	0.00414	rs117427818	16_57010486_C_T	0.390661	0.0401741	0.4571	0.1635	0	0.00517845
Apoa-1	16	57011243	C	T	0.0974	rs12720898	16_57011243_C_T	-0.0326497	0.00727875	-0.005066	0.04306	7.27e-06	0.906345
Apoa-1	16	57012379	G	T	0.12	rs12708980	16_57012379_G_T	-0.150479	0.0076424	-0.1548	0.03832	0	5.35e-05
Apoa-1	16	57019532	A	C	0.472	rs289745	16_57019532_A_C	-0.0491047	0.00596644	-0.02981	0.026	2.22e-16	0.251572
Apoa-1	16	57025291	C	CTTT	0.0889	rs374910812	16_57025291_C_CTTT	-0.0564303	0.00760882	-0.06734	0.05003	1.2e-13	0.178305
Apoa-1	16	57028515	A	G	0.122	rs8058353	16_57028515_A_G	-0.061722	0.00801901	-0.04213	0.03804	1.4e-14	0.26807
Apoa-1	16	57034115	C	T	0.223	rs1875235	16_57034115_C_T	-0.0242309	0.00537628	0.01503	0.03091	6.58e-06	0.62679
Apoa-1	16	57036639	C	T	0.256	rs176532	16_57036639_C_T	0.0207849	0.00489639	0.003118	0.0302	2.19e-05	0.917768
Apoa-1	16	57040093	C	T	0.0445	rs34218679	16_57040093_C_T	0.0494401	0.0103185	0.1504	0.05799	1.66e-06	0.00949906
Apoa-1	16	57042641	A	AT	0.365	rs398100196	16_57042641_A_AT	0.0197953	0.00499172	-0.008988	0.02967	7.32e-05	0.761941
Apoa-1	16	57043502	G	T	0.174	rs142858325	16_57043502_G_T	0.0305995	0.00622574	-0.02841	0.03904	8.88e-07	0.466788
Apoa-1	16	57045280	A	G	0.0343	rs4783965	16_57045280_A_G	-0.0634607	0.0117885	-0.007401	0.0679	7.31e-08	0.913204
Apoa-1	16	57046931	G	T	0.0378	rs16965033	16_57046931_G_T	-0.048705	0.0110739	-0.06634	0.07979	1.09e-05	0.405729
Asthma	16	56959548	C	T	0.00462	rs190575415	16_56959548_C_T	-0.164714	0.0308422	0.177781	0.107953	9.27e-08	0.0995911
Asthma	16	56968039	A	G	0.136	rs7204290	16_56968039_A_G	-0.0680768	0.00741877	0.00879591	0.0175044	0	0.615319
Asthma	16	56974559	A	AAGG	0.138	rs148926814	16_56974559_A_AAGG	0.0485077	0.00687907	0.036806	0.0221348	1.77e-12	0.0963509
Asthma	16	56975774	A	G	0.391	rs56129100	16_56975774_A_G	-0.0228698	0.00472135	0.0209447	0.0139857	1.27e-06	0.134243
Asthma	16	56984763	A	G	0.0812	rs247615	16_56984763_A_G	0.0506094	0.00796855	-0.045479	0.028233	2.14e-10	0.107214
Asthma	16	56985156	A	G	0.144	rs193695	16_56985156_A_G	-0.0858209	0.00670781	-0.0328543	0.0211459	0	0.120256
Asthma	16	56986762	G	T	0.435	rs7203286	16_56986762_G_T	0.109457	0.00496014	0.0245359	0.0144409	0	0.0893083
Asthma	16	56992017	A	G	0.112	rs6499863	16_56992017_A_G	-0.146413	0.00799163	-0.0462894	0.0211148	0	0.0283596
Asthma	16	56994192	C	T	0.387	rs12447924	16_56994192_C_T	-0.0488171	0.00436583	0.00168708	0.0139255	0	0.903572
Asthma	16	56995236	A	C	0.476	rs1800775	16_56995236_A_C	0.101149	0.00502967	0.0206124	0.0135873	0	0.129257
Asthma	16	56996104	A	C	0.0567	rs17231534	16_56996104_A_C	-0.0740723	0.00897171	0.0121359	0.0279128	2.22e-16	0.663724
Asthma	16	57008287	A	G	0.361	rs158617	16_57008287_A_G	0.0305378	0.00470912	0.0144547	0.0138474	8.88e-11	0.296552
Asthma	16	57009135	A	C	0.0196	rs575342274	16_57009135_A_C	0.0682828	0.0152696	0.0206273	0.0354982	7.76e-06	0.561187
Asthma	16	57011243	C	T	0.0974	rs12720898	16_57011243_C_T	-0.0326497	0.00727875	-0.0243357	0.0223261	7.27e-06	0.275707
Asthma	16	57012379	G	T	0.12	rs12708980	16_57012379_G_T	-0.150479	0.0076424	-0.0712566	0.0265868	0	0.00735887
Asthma	16	57014875	A	G	0.405	rs4784745	16_57014875_A_G	-0.0202811	0.00440602	0.00249179	0.0138436	4.16e-06	0.857156
Asthma	16	57016092	A	G	0.468	rs5882	16_57016092_A_G	-0.0472868	0.00536219	-0.0220652	0.0135429	0	0.103254
Asthma	16	57019532	A	C	0.472	rs289745	16_57019532_A_C	-0.0491047	0.00596644	0.00565301	0.0152757	2.22e-16	0.711334
Asthma	16	57026775	A	G	0.0875	rs289751	16_57026775_A_G	-0.0615033	0.00763724	-0.0225881	0.0195908	8.88e-16	0.248913
Asthma	16	57028515	A	G	0.122	rs8058353	16_57028515_A_G	-0.061722	0.00801901	-0.00605187	0.0200216	1.4e-14	0.762449
Asthma	16	57034115	C	T	0.223	rs1875235	16_57034115_C_T	-0.0242309	0.00537628	0.00945425	0.0151208	6.58e-06	0.531809
Asthma	16	57036639	C	T	0.256	rs176532	16_57036639_C_T	0.0207849	0.00489639	0.00328063	0.0147103	2.19e-05	0.823524
Asthma	16	57040093	C	T	0.0445	rs34218679	16_57040093_C_T	0.0494401	0.0103185	0.0602504	0.0308469	1.66e-06	0.0507952
Asthma	16	57041135	A	G	0.171	rs28439729	16_57041135_A_G	0.0326857	0.0061176	0.0142098	0.0174398	9.15e-08	0.415191
Asthma	16	57042641	A	AT	0.365	rs398100196	16_57042641_A_AT	0.0197953	0.00499172	-0.00396682	0.0142223	7.32e-05	0.78031
Asthma	16	57046931	G	T	0.0378	rs16965033	16_57046931_G_T	-0.048705	0.0110739	0.030848	0.0369948	1.09e-05	0.404367
BMI	16	56959548	C	T	0.00462	rs190575415	16_56959548_C_T	-0.164714	0.0308422	0.0318838	0.0253967	9.27e-08	0.209322
BMI	16	56968039	A	G	0.136	rs7204290	16_56968039_A_G	-0.0680768	0.00741877	-0.00828428	0.00412298	0	0.0445059
BMI	16	56974559	A	AAGG	0.138	rs148926814	16_56974559_A_AAGG	0.0485077	0.00687907	-0.00135732	0.00520039	1.77e-12	0.79409
BMI	16	56975774	A	G	0.391	rs56129100	16_56975774_A_G	-0.0228698	0.00472135	-0.00284376	0.00328632	1.27e-06	0.386856
BMI	16	56984763	A	G	0.0812	rs247615	16_56984763_A_G	0.0506094	0.00796855	0.000277104	0.0066235	2.14e-10	0.966629
BMI	16	56985156	A	G	0.144	rs193695	16_56985156_A_G	-0.0858209	0.00670781	-0.00204275	0.00495265	0	0.680005
BMI	16	56986762	G	T	0.435	rs7203286	16_56986762_G_T	0.109457	0.00496014	-0.000609701	0.0033795	0	0.856829
BMI	16	56992017	A	G	0.112	rs6499863	16_56992017_A_G	-0.146413	0.00799163	0.00287993	0.0049649	0	0.561876
BMI	16	56994192	C	T	0.387	rs12447924	16_56994192_C_T	-0.0488171	0.00436583	0.00102182	0.00326559	0	0.754353
BMI	16	56995236	A	C	0.476	rs1800775	16_56995236_A_C	0.101149	0.00502967	-0.000152386	0.00319166	0	0.961919
BMI	16	56996104	A	C	0.0567	rs17231534	16_56996104_A_C	-0.0740723	0.00897171	-0.00649287	0.0065055	2.22e-16	0.318251
BMI	16	57008287	A	G	0.361	rs158617	16_57008287_A_G	0.0305378	0.00470912	0.00347689	0.00324974	8.88e-11	0.284665
BMI	16	57009135	A	C	0.0196	rs575342274	16_57009135_A_C	0.0682828	0.0152696	-0.00523518	0.00842128	7.76e-06	0.534165
BMI	16	57011243	C	T	0.0974	rs12720898	16_57011243_C_T	-0.0326497	0.00727875	-0.000217904	0.00525613	7.27e-06	0.966931
BMI	16	57012379	G	T	0.12	rs12708980	16_57012379_G_T	-0.150479	0.0076424	0.0152286	0.00622272	0	0.0143948
BMI	16	57019532	A	C	0.472	rs289745	16_57019532_A_C	-0.0491047	0.00596644	-0.000434264	0.00358568	2.22e-16	0.903603
BMI	16	57026775	A	G	0.0875	rs289751	16_57026775_A_G	-0.0615033	0.00763724	-0.00316258	0.00460144	8.88e-16	0.491892
BMI	16	57028515	A	G	0.122	rs8058353	16_57028515_A_G	-0.061722	0.00801901	0.00447017	0.00468382	1.4e-14	0.339889
BMI	16	57034115	C	T	0.223	rs1875235	16_57034115_C_T	-0.0242309	0.00537628	0.00498944	0.00354975	6.58e-06	0.15985
BMI	16	57036639	C	T	0.256	rs176532	16_57036639_C_T	0.0207849	0.00489639	-0.00619427	0.00346463	2.19e-05	0.0737988
BMI	16	57040093	C	T	0.0445	rs34218679	16_57040093_C_T	0.0494401	0.0103185	0.00535643	0.00733581	1.66e-06	0.465283
BMI	16	57041135	A	G	0.171	rs28439729	16_57041135_A_G	0.0326857	0.0061176	0.00488958	0.0041203	9.15e-08	0.235344
BMI	16	57042641	A	AT	0.365	rs398100196	16_57042641_A_AT	0.0197953	0.00499172	-0.010722	0.00333427	7.32e-05	0.00130128
BMI	16	57045280	A	G	0.0343	rs4783965	16_57045280_A_G	-0.0634607	0.0117885	0.00191573	0.00929026	7.31e-08	0.836628
BMI	16	57046931	G	T	0.0378	rs16965033	16_57046931_G_T	-0.048705	0.0110739	0.00501474	0.00865243	1.09e-05	0.562201
Chronic kidney disease	16	56959548	C	T	0.00462	rs190575415	16_56959548_C_T	-0.164714	0.0308422	0.526093	0.2493	9.27e-08	0.0348344
Chronic kidney disease	16	56968039	A	G	0.136	rs7204290	16_56968039_A_G	-0.0680768	0.00741877	0.130093	0.040305	0	0.00124787
Chronic kidney disease	16	56974559	A	AAGG	0.138	rs148926814	16_56974559_A_AAGG	0.0485077	0.00687907	-0.0725649	0.0508415	1.77e-12	0.1535
Chronic kidney disease	16	56975774	A	G	0.391	rs56129100	16_56975774_A_G	-0.0228698	0.00472135	0.0053237	0.0320853	1.27e-06	0.868217
Chronic kidney disease	16	56984763	A	G	0.0812	rs247615	16_56984763_A_G	0.0506094	0.00796855	-0.038464	0.0645685	2.14e-10	0.55137
Chronic kidney disease	16	56985156	A	G	0.144	rs193695	16_56985156_A_G	-0.0858209	0.00670781	0.0232548	0.0484191	0	0.631028
Chronic kidney disease	16	56986762	G	T	0.435	rs7203286	16_56986762_G_T	0.109457	0.00496014	-0.0118852	0.0329791	0	0.71856
Chronic kidney disease	16	56992017	A	G	0.112	rs6499863	16_56992017_A_G	-0.146413	0.00799163	0.0577255	0.0484091	0	0.233084
Chronic kidney disease	16	56994192	C	T	0.387	rs12447924	16_56994192_C_T	-0.0488171	0.00436583	0.00771831	0.031884	0	0.808722
Chronic kidney disease	16	56995236	A	C	0.476	rs1800775	16_56995236_A_C	0.101149	0.00502967	-0.0350785	0.03118	0	0.260575
Chronic kidney disease	16	56996104	A	C	0.0567	rs17231534	16_56996104_A_C	-0.0740723	0.00897171	0.0802025	0.0634995	2.22e-16	0.206574
Chronic kidney disease	16	57002732	G	T	0.119	rs9939224	16_57002732_G_T	0.187834	0.00774672	-0.0943962	0.0516491	0	0.0676026
Chronic kidney disease	16	57008287	A	G	0.361	rs158617	16_57008287_A_G	0.0305378	0.00470912	0.00107537	0.0317463	8.88e-11	0.972978
Chronic kidney disease	16	57009135	A	C	0.0196	rs575342274	16_57009135_A_C	0.0682828	0.0152696	-0.00866207	0.0822514	7.76e-06	0.916128
Chronic kidney disease	16	57011243	C	T	0.0974	rs12720898	16_57011243_C_T	-0.0326497	0.00727875	0.0608118	0.0514572	7.27e-06	0.237288
Chronic kidney disease	16	57012379	G	T	0.12	rs12708980	16_57012379_G_T	-0.150479	0.0076424	0.1007	0.0605979	0	0.0965599
Chronic kidney disease	16	57014875	A	G	0.405	rs4784745	16_57014875_A_G	-0.0202811	0.00440602	-0.0010945	0.0316754	4.16e-06	0.972436
Chronic kidney disease	16	57016092	A	G	0.468	rs5882	16_57016092_A_G	-0.0472868	0.00536219	0.029352	0.0310484	0	0.344474
Chronic kidney disease	16	57019532	A	C	0.472	rs289745	16_57019532_A_C	-0.0491047	0.00596644	-0.000990526	0.0349887	2.22e-16	0.977415
Chronic kidney disease	16	57026775	A	G	0.0875	rs289751	16_57026775_A_G	-0.0615033	0.00763724	0.0768763	0.0451611	8.88e-16	0.0887051
Chronic kidney disease	16	57028515	A	G	0.122	rs8058353	16_57028515_A_G	-0.061722	0.00801901	0.0558507	0.0457099	1.4e-14	0.221764
Chronic kidney disease	16	57034115	C	T	0.223	rs1875235	16_57034115_C_T	-0.0242309	0.00537628	-0.0155572	0.0347349	6.58e-06	0.654237
Chronic kidney disease	16	57036639	C	T	0.256	rs176532	16_57036639_C_T	0.0207849	0.00489639	-0.00176413	0.0338881	2.19e-05	0.958483
Chronic kidney disease	16	57040093	C	T	0.0445	rs34218679	16_57040093_C_T	0.0494401	0.0103185	-0.159463	0.071793	1.66e-06	0.0263408
Chronic kidney disease	16	57041135	A	G	0.171	rs28439729	16_57041135_A_G	0.0326857	0.0061176	0.0123135	0.0402654	9.15e-08	0.759751
Chronic kidney disease	16	57042641	A	AT	0.365	rs398100196	16_57042641_A_AT	0.0197953	0.00499172	0.0198595	0.0325248	7.32e-05	0.541468
Chronic kidney disease	16	57045280	A	G	0.0343	rs4783965	16_57045280_A_G	-0.0634607	0.0117885	-0.0810572	0.0913531	7.31e-08	0.37492
Chronic kidney disease	16	57046931	G	T	0.0378	rs16965033	16_57046931_G_T	-0.048705	0.0110739	0.0107409	0.084089	1.09e-05	0.898361
COPD	16	56946197	A	G	0.247	rs2399594	16_56946197_A_G	0.0371271	0.00497951	0.00015949	0.01522	8.93e-14	0.991639
COPD	16	56953665	G	GA	0.219	rs398029481	16_56953665_G_GA	-0.0263036	0.00561888	-0.0024498	0.02075	2.85e-06	0.906018
COPD	16	56959262	C	CT	0.105	rs71381149	16_56959262_C_CT	-0.0308823	0.00706797	0.012206	0.024933	1.25e-05	0.624451
COPD	16	56959548	C	T	0.00462	rs190575415	16_56959548_C_T	-0.164714	0.0308422	0.10302	0.094694	9.27e-08	0.276628
COPD	16	56959551	G	GC	0.12	rs138909879	16_56959551_G_GC	-0.0816374	0.00657808	-0.0094184	0.02603	0	0.71748
COPD	16	56974559	A	AAGG	0.138	rs148926814	16_56974559_A_AAGG	0.0485077	0.00687907	0.019035	0.019011	1.77e-12	0.3167
COPD	16	56983943	A	G	0.177	rs28504436	16_56983943_A_G	0.0230102	0.00581999	0.004981	0.017403	7.7e-05	0.774713
COPD	16	56984590	C	T	0.453	rs9938160	16_56984590_C_T	0.0375442	0.00583915	-0.020837	0.013283	1.28e-10	0.116719
COPD	16	56992017	A	G	0.112	rs6499863	16_56992017_A_G	-0.146413	0.00799163	-0.010963	0.020099	0	0.585444
COPD	16	56994192	C	T	0.387	rs12447924	16_56994192_C_T	-0.0488171	0.00436583	-0.0024733	0.013195	0	0.851314
COPD	16	56997902	T	TTTTA	0.295	rs200515187	16_56997902_T_TTTTA	0.0946785	0.00629244	-0.011777	0.019388	0	0.543561
COPD	16	57001275	A	C	0.108	rs7405284	16_57001275_A_C	0.0327154	0.00687165	0.028156	0.023469	1.93e-06	0.230252
COPD	16	57002641	C	CT	0.178	rs201835654	16_57002641_C_CT	-0.0620982	0.00586219	0.0011132	0.019579	0	0.954659
COPD	16	57002732	G	T	0.119	rs9939224	16_57002732_G_T	0.187834	0.00774672	0.016977	0.019982	0	0.395539
COPD	16	57008287	A	G	0.361	rs158617	16_57008287_A_G	0.0305378	0.00470912	-0.017796	0.013534	8.88e-11	0.18854
COPD	16	57009135	A	C	0.0196	rs575342274	16_57009135_A_C	0.0682828	0.0152696	0.030656	0.042827	7.76e-06	0.474109
COPD	16	57010486	C	T	0.00414	rs117427818	16_57010486_C_T	0.390661	0.0401741	0.10529	0.11887	0	0.375748
COPD	16	57011243	C	T	0.0974	rs12720898	16_57011243_C_T	-0.0326497	0.00727875	-0.054592	0.020396	7.27e-06	0.00743727
COPD	16	57012379	G	T	0.12	rs12708980	16_57012379_G_T	-0.150479	0.0076424	-0.028118	0.02023	0	0.164554
COPD	16	57016092	A	G	0.468	rs5882	16_57016092_A_G	-0.0472868	0.00536219	-0.0055746	0.012774	0	0.662545
COPD	16	57019532	A	C	0.472	rs289745	16_57019532_A_C	-0.0491047	0.00596644	0.010246	0.013415	2.22e-16	0.445003
COPD	16	57025291	C	CTTT	0.0889	rs374910812	16_57025291_C_CTTT	-0.0564303	0.00760882	0.00519	0.028959	1.2e-13	0.857766
COPD	16	57027042	C	T	0.15	rs201801437	16_57027042_C_T	-0.0318124	0.00677595	-0.038183	0.024421	2.67e-06	0.117928
COPD	16	57028515	A	G	0.122	rs8058353	16_57028515_A_G	-0.061722	0.00801901	-0.033514	0.019374	1.4e-14	0.0836581
COPD	16	57034115	C	T	0.223	rs1875235	16_57034115_C_T	-0.0242309	0.00537628	-0.0054504	0.015291	6.58e-06	0.721507
COPD	16	57036639	C	T	0.256	rs176532	16_57036639_C_T	0.0207849	0.00489639	-2.34e-05	0.01494	2.19e-05	0.998749
COPD	16	57040093	C	T	0.0445	rs34218679	16_57040093_C_T	0.0494401	0.0103185	-0.015243	0.030026	1.66e-06	0.611692
COPD	16	57042641	A	AT	0.365	rs398100196	16_57042641_A_AT	0.0197953	0.00499172	0.010257	0.014252	7.32e-05	0.471717
COPD	16	57043502	G	T	0.174	rs142858325	16_57043502_G_T	0.0305995	0.00622574	-0.015143	0.021228	8.88e-07	0.475629
COPD	16	57045280	A	G	0.0343	rs4783965	16_57045280_A_G	-0.0634607	0.0117885	-0.015163	0.036454	7.31e-08	0.677447
COPD	16	57046931	G	T	0.0378	rs16965033	16_57046931_G_T	-0.048705	0.0110739	0.060259	0.034455	1.09e-05	0.080305
Coronary artery disease	16	56946197	A	G	0.247	rs2399594	16_56946197_A_G	0.0371271	0.00497951	-0.00971334	0.010569	8.93e-14	0.358077
Coronary artery disease	16	56953665	G	GA	0.219	rs398029481	16_56953665_G_GA	-0.0263036	0.00561888	0.0224628	0.0121188	2.85e-06	0.0638029
Coronary artery disease	16	56959262	C	CT	0.105	rs71381149	16_56959262_C_CT	-0.0308823	0.00706797	0.0117315	0.0163134	1.25e-05	0.472059
Coronary artery disease	16	56959551	G	GC	0.12	rs138909879	16_56959551_G_GC	-0.0816374	0.00657808	0.0119564	0.0136207	0	0.380048
Coronary artery disease	16	56974559	A	AAGG	0.138	rs148926814	16_56974559_A_AAGG	0.0485077	0.00687907	-0.000756124	0.0151665	1.77e-12	0.960238
Coronary artery disease	16	56983943	A	G	0.177	rs28504436	16_56983943_A_G	0.0230102	0.00581999	0.0104068	0.0135932	7.7e-05	0.443922
Coronary artery disease	16	56992017	A	G	0.112	rs6499863	16_56992017_A_G	-0.146413	0.00799163	0.00268703	0.0147261	0	0.855216
Coronary artery disease	16	56993901	A	C	0.0628	rs36229786	16_56993901_A_C	0.0933653	0.00864567	-0.0126422	0.019555	0	0.517957
Coronary artery disease	16	56994192	C	T	0.387	rs12447924	16_56994192_C_T	-0.0488171	0.00436583	0.0040782	0.00976083	0	0.676084
Coronary artery disease	16	56995236	A	C	0.476	rs1800775	16_56995236_A_C	0.101149	0.00502967	-0.00877616	0.00949742	0	0.355457
Coronary artery disease	16	57001275	A	C	0.108	rs7405284	16_57001275_A_C	0.0327154	0.00687165	-0.0113946	0.015856	1.93e-06	0.472369
Coronary artery disease	16	57002641	C	CT	0.178	rs201835654	16_57002641_C_CT	-0.0620982	0.00586219	-0.0102854	0.0137955	0	0.455933
Coronary artery disease	16	57002732	G	T	0.119	rs9939224	16_57002732_G_T	0.187834	0.00774672	-0.0170803	0.0157318	0	0.277604
Coronary artery disease	16	57008287	A	G	0.361	rs158617	16_57008287_A_G	0.0305378	0.00470912	0.0113384	0.00988065	8.88e-11	0.251159
Coronary artery disease	16	57011243	C	T	0.0974	rs12720898	16_57011243_C_T	-0.0326497	0.00727875	0.00463612	0.0162391	7.27e-06	0.775268
Coronary artery disease	16	57012379	G	T	0.12	rs12708980	16_57012379_G_T	-0.150479	0.0076424	0.0142939	0.0185701	0	0.441462
Coronary artery disease	16	57025291	C	CTTT	0.0889	rs374910812	16_57025291_C_CTTT	-0.0564303	0.00760882	0.01984	0.0140196	1.2e-13	0.157022
Coronary artery disease	16	57027042	C	T	0.15	rs201801437	16_57027042_C_T	-0.0318124	0.00677595	0.0181976	0.0154942	2.67e-06	0.240203
Coronary artery disease	16	57028515	A	G	0.122	rs8058353	16_57028515_A_G	-0.061722	0.00801901	0.0155369	0.0138921	1.4e-14	0.263399
Coronary artery disease	16	57034115	C	T	0.223	rs1875235	16_57034115_C_T	-0.0242309	0.00537628	0.00555687	0.0105878	6.58e-06	0.599697
Coronary artery disease	16	57036639	C	T	0.256	rs176532	16_57036639_C_T	0.0207849	0.00489639	-0.00796079	0.0104395	2.19e-05	0.445723
Coronary artery disease	16	57040093	C	T	0.0445	rs34218679	16_57040093_C_T	0.0494401	0.0103185	0.000833925	0.0216657	1.66e-06	0.969297
Coronary artery disease	16	57042641	A	AT	0.365	rs398100196	16_57042641_A_AT	0.0197953	0.00499172	-0.00655251	0.0103442	7.32e-05	0.526441
Coronary artery disease	16	57043502	G	T	0.174	rs142858325	16_57043502_G_T	0.0305995	0.00622574	-0.0122262	0.0130902	8.88e-07	0.350305
Coronary artery disease	16	57046931	G	T	0.0378	rs16965033	16_57046931_G_T	-0.048705	0.0110739	0.00177088	0.0267217	1.09e-05	0.947162
crp	16	56959548	C	T	0.00462	rs190575415	16_56959548_C_T	-0.164714	0.0308422	-0.0266549	0.0369856	9.27e-08	0.471104
CRP	16	56968039	A	G	0.136	rs7204290	16_56968039_A_G	-0.0680768	0.00741877	0.00372733	0.00604823	0	0.537718
CRP	16	56974559	A	AAGG	0.138	rs148926814	16_56974559_A_AAGG	0.0485077	0.00687907	-0.00349959	0.00764976	1.77e-12	0.647328
CRP	16	56975774	A	G	0.391	rs56129100	16_56975774_A_G	-0.0228698	0.00472135	-0.000839226	0.00483466	1.27e-06	0.862191
CRP	16	56983943	A	G	0.177	rs28504436	16_56983943_A_G	0.0230102	0.00581999	0.00212703	0.00634415	7.7e-05	0.737418
CRP	16	56984763	A	G	0.0812	rs247615	16_56984763_A_G	0.0506094	0.00796855	-0.00268938	0.00966821	2.14e-10	0.780884
CRP	16	56985156	A	G	0.144	rs193695	16_56985156_A_G	-0.0858209	0.00670781	-0.0110775	0.00733932	0	0.131213
CRP	16	56986762	G	T	0.435	rs7203286	16_56986762_G_T	0.109457	0.00496014	0.00107011	0.00496966	0	0.829511
CRP	16	56992017	A	G	0.112	rs6499863	16_56992017_A_G	-0.146413	0.00799163	0.00654491	0.00732536	0	0.371611
CRP	16	56994192	C	T	0.387	rs12447924	16_56994192_C_T	-0.0488171	0.00436583	-0.00327673	0.00481173	0	0.495879
CRP	16	56996104	A	C	0.0567	rs17231534	16_56996104_A_C	-0.0740723	0.00897171	0.0053351	0.00960804	2.22e-16	0.578707
CRP	16	57002732	G	T	0.119	rs9939224	16_57002732_G_T	0.187834	0.00774672	-7.23e-05	0.00779891	0	0.992599
CRP	16	57008287	A	G	0.361	rs158617	16_57008287_A_G	0.0305378	0.00470912	0.00417482	0.00479266	8.88e-11	0.383707
CRP	16	57009135	A	C	0.0196	rs575342274	16_57009135_A_C	0.0682828	0.0152696	-0.000439218	0.0124481	7.76e-06	0.971853
CRP	16	57011243	C	T	0.0974	rs12720898	16_57011243_C_T	-0.0326497	0.00727875	0.0088359	0.0077596	7.27e-06	0.254826
CRP	16	57012379	G	T	0.12	rs12708980	16_57012379_G_T	-0.150479	0.0076424	-0.00113322	0.00916566	0	0.901602
CRP	16	57014875	A	G	0.405	rs4784745	16_57014875_A_G	-0.0202811	0.00440602	0.000389768	0.00478567	4.16e-06	0.935088
CRP	16	57016092	A	G	0.468	rs5882	16_57016092_A_G	-0.0472868	0.00536219	-0.000491647	0.00468512	0	0.916425
CRP	16	57019532	A	C	0.472	rs289745	16_57019532_A_C	-0.0491047	0.00596644	0.000597323	0.00527785	2.22e-16	0.909891
CRP	16	57026775	A	G	0.0875	rs289751	16_57026775_A_G	-0.0615033	0.00763724	-0.0080037	0.00677758	8.88e-16	0.237639
CRP	16	57028515	A	G	0.122	rs8058353	16_57028515_A_G	-0.061722	0.00801901	0.00341927	0.00690644	1.4e-14	0.620541
CRP	16	57034115	C	T	0.223	rs1875235	16_57034115_C_T	-0.0242309	0.00537628	0.00420773	0.00522963	6.58e-06	0.421054
CRP	16	57036639	C	T	0.256	rs176532	16_57036639_C_T	0.0207849	0.00489639	0.00311696	0.00509961	2.19e-05	0.541057
CRP	16	57040093	C	T	0.0445	rs34218679	16_57040093_C_T	0.0494401	0.0103185	0.0114173	0.0107854	1.66e-06	0.289787
CRP	16	57041135	A	G	0.171	rs28439729	16_57041135_A_G	0.0326857	0.0061176	-0.00775419	0.00607301	9.15e-08	0.201663
CRP	16	57042641	A	AT	0.365	rs398100196	16_57042641_A_AT	0.0197953	0.00499172	0.00492641	0.00491728	7.32e-05	0.316413
CRP	16	57045280	A	G	0.0343	rs4783965	16_57045280_A_G	-0.0634607	0.0117885	-0.0110622	0.0138544	7.31e-08	0.424603
CRP	16	57046931	G	T	0.0378	rs16965033	16_57046931_G_T	-0.048705	0.0110739	-0.00449145	0.0128221	1.09e-05	0.726121
dbp	16	56959548	C	T	0.00462	rs190575415	16_56959548_C_T	-0.164714	0.0308422	-0.0300336	0.0279498	9.27e-08	0.282574
DBP	16	56968039	A	G	0.136	rs7204290	16_56968039_A_G	-0.0680768	0.00741877	0.000818433	0.00451237	0	0.856073
DBP	16	56974559	A	AAGG	0.138	rs148926814	16_56974559_A_AAGG	0.0485077	0.00687907	0.00492706	0.00569624	1.77e-12	0.387057
DBP	16	56975774	A	G	0.391	rs56129100	16_56975774_A_G	-0.0228698	0.00472135	0.00394265	0.00359613	1.27e-06	0.272922
DBP	16	56984763	A	G	0.0812	rs247615	16_56984763_A_G	0.0506094	0.00796855	-0.0047175	0.00725024	2.14e-10	0.515261
DBP	16	56985156	A	G	0.144	rs193695	16_56985156_A_G	-0.0858209	0.00670781	0.0114737	0.00542659	0	0.0344856
DBP	16	56986762	G	T	0.435	rs7203286	16_56986762_G_T	0.109457	0.00496014	-0.00383146	0.00369597	0	0.299895
DBP	16	56992017	A	G	0.112	rs6499863	16_56992017_A_G	-0.146413	0.00799163	0.00656051	0.00544363	0	0.228137
DBP	16	56994192	C	T	0.387	rs12447924	16_56994192_C_T	-0.0488171	0.00436583	0.00175821	0.00357188	0	0.622552
DBP	16	56995236	A	C	0.476	rs1800775	16_56995236_A_C	0.101149	0.00502967	-0.00330022	0.00349451	0	0.344965
DBP	16	56996104	A	C	0.0567	rs17231534	16_56996104_A_C	-0.0740723	0.00897171	-0.00268297	0.00711655	2.22e-16	0.70617
DBP	16	57002732	G	T	0.119	rs9939224	16_57002732_G_T	0.187834	0.00774672	-0.00586021	0.00581141	0	0.313264
DBP	16	57008287	A	G	0.361	rs158617	16_57008287_A_G	0.0305378	0.00470912	-0.0054457	0.00355683	8.88e-11	0.125756
DBP	16	57009135	A	C	0.0196	rs575342274	16_57009135_A_C	0.0682828	0.0152696	0.00509034	0.00922749	7.76e-06	0.581189
DBP	16	57011243	C	T	0.0974	rs12720898	16_57011243_C_T	-0.0326497	0.00727875	0.00187971	0.00574513	7.27e-06	0.743529
DBP	16	57012379	G	T	0.12	rs12708980	16_57012379_G_T	-0.150479	0.0076424	0.0169199	0.00679848	0	0.0128183
DBP	16	57014875	A	G	0.405	rs4784745	16_57014875_A_G	-0.0202811	0.00440602	-0.00140933	0.00354628	4.16e-06	0.691065
DBP	16	57016092	A	G	0.468	rs5882	16_57016092_A_G	-0.0472868	0.00536219	0.00606516	0.0034745	0	0.0808768
DBP	16	57019532	A	C	0.472	rs289745	16_57019532_A_C	-0.0491047	0.00596644	0.00371231	0.00392101	2.22e-16	0.343754
DBP	16	57026775	A	G	0.0875	rs289751	16_57026775_A_G	-0.0615033	0.00763724	0.00110066	0.00504168	8.88e-16	0.827186
DBP	16	57028515	A	G	0.122	rs8058353	16_57028515_A_G	-0.061722	0.00801901	-0.00356239	0.00511675	1.4e-14	0.48629
DBP	16	57034115	C	T	0.223	rs1875235	16_57034115_C_T	-0.0242309	0.00537628	0.000310945	0.0038833	6.58e-06	0.93618
DBP	16	57036639	C	T	0.256	rs176532	16_57036639_C_T	0.0207849	0.00489639	-0.0001251	0.00378702	2.19e-05	0.973648
DBP	16	57040093	C	T	0.0445	rs34218679	16_57040093_C_T	0.0494401	0.0103185	-0.00698906	0.00804787	1.66e-06	0.385156
DBP	16	57041135	A	G	0.171	rs28439729	16_57041135_A_G	0.0326857	0.0061176	-0.00406452	0.00451335	9.15e-08	0.367825
DBP	16	57042641	A	AT	0.365	rs398100196	16_57042641_A_AT	0.0197953	0.00499172	0.00185918	0.0036483	7.32e-05	0.610331
DBP	16	57045280	A	G	0.0343	rs4783965	16_57045280_A_G	-0.0634607	0.0117885	0.00918922	0.0101579	7.31e-08	0.365657
DBP	16	57046931	G	T	0.0378	rs16965033	16_57046931_G_T	-0.048705	0.0110739	-0.00401806	0.00940664	1.09e-05	0.669269
Glaucoma	16	56959548	C	T	0.00462	rs190575415	16_56959548_C_T	-0.164714	0.0308422	-0.131346	0.129078	9.27e-08	0.30888
Glaucoma	16	56968039	A	G	0.136	rs7204290	16_56968039_A_G	-0.0680768	0.00741877	-0.00270674	0.0211271	0	0.898057
Glaucoma	16	56974559	A	AAGG	0.138	rs148926814	16_56974559_A_AAGG	0.0485077	0.00687907	0.0102344	0.0268238	1.77e-12	0.7028
Glaucoma	16	56975774	A	G	0.391	rs56129100	16_56975774_A_G	-0.0228698	0.00472135	-0.00393506	0.0169375	1.27e-06	0.816283
Glaucoma	16	56984763	A	G	0.0812	rs247615	16_56984763_A_G	0.0506094	0.00796855	0.0138844	0.0341329	2.14e-10	0.684175
Glaucoma	16	56985156	A	G	0.144	rs193695	16_56985156_A_G	-0.0858209	0.00670781	0.0184553	0.0255263	0	0.469685
Glaucoma	16	56986762	G	T	0.435	rs7203286	16_56986762_G_T	0.109457	0.00496014	0.00556175	0.0174412	0	0.749813
Glaucoma	16	56992017	A	G	0.112	rs6499863	16_56992017_A_G	-0.146413	0.00799163	0.0535119	0.0254808	0	0.0357211
Glaucoma	16	56994192	C	T	0.387	rs12447924	16_56994192_C_T	-0.0488171	0.00436583	-0.00917115	0.0168112	0	0.585383
Glaucoma	16	56995236	A	C	0.476	rs1800775	16_56995236_A_C	0.101149	0.00502967	-0.0119883	0.0164362	0	0.465767
Glaucoma	16	56996104	A	C	0.0567	rs17231534	16_56996104_A_C	-0.0740723	0.00897171	-0.0102912	0.0336084	2.22e-16	0.759445
Glaucoma	16	57002732	G	T	0.119	rs9939224	16_57002732_G_T	0.187834	0.00774672	-0.0467315	0.0271915	0	0.0856865
Glaucoma	16	57008287	A	G	0.361	rs158617	16_57008287_A_G	0.0305378	0.00470912	-0.0129413	0.0167554	8.88e-11	0.4399
Glaucoma	16	57009135	A	C	0.0196	rs575342274	16_57009135_A_C	0.0682828	0.0152696	-0.0676705	0.0426946	7.76e-06	0.112968
Glaucoma	16	57011243	C	T	0.0974	rs12720898	16_57011243_C_T	-0.0326497	0.00727875	-0.0320571	0.0271098	7.27e-06	0.23701
Glaucoma	16	57012379	G	T	0.12	rs12708980	16_57012379_G_T	-0.150479	0.0076424	0.0468654	0.0321623	0	0.145074
Glaucoma	16	57014875	A	G	0.405	rs4784745	16_57014875_A_G	-0.0202811	0.00440602	0.00976268	0.0167278	4.16e-06	0.559477
Glaucoma	16	57019532	A	C	0.472	rs289745	16_57019532_A_C	-0.0491047	0.00596644	-0.0268294	0.0184513	2.22e-16	0.145928
Glaucoma	16	57026775	A	G	0.0875	rs289751	16_57026775_A_G	-0.0615033	0.00763724	-0.00507068	0.0237266	8.88e-16	0.830771
Glaucoma	16	57028515	A	G	0.122	rs8058353	16_57028515_A_G	-0.061722	0.00801901	-0.00160024	0.0242593	1.4e-14	0.947406
Glaucoma	16	57034115	C	T	0.223	rs1875235	16_57034115_C_T	-0.0242309	0.00537628	-0.00575587	0.0183286	6.58e-06	0.753492
Glaucoma	16	57036639	C	T	0.256	rs176532	16_57036639_C_T	0.0207849	0.00489639	0.0145601	0.0177957	2.19e-05	0.413254
Glaucoma	16	57040093	C	T	0.0445	rs34218679	16_57040093_C_T	0.0494401	0.0103185	0.063162	0.0373716	1.66e-06	0.0910076
Glaucoma	16	57041135	A	G	0.171	rs28439729	16_57041135_A_G	0.0326857	0.0061176	-0.0182361	0.0211367	9.15e-08	0.388265
Glaucoma	16	57042641	A	AT	0.365	rs398100196	16_57042641_A_AT	0.0197953	0.00499172	-0.0110163	0.0171723	7.32e-05	0.521188
Glaucoma	16	57045280	A	G	0.0343	rs4783965	16_57045280_A_G	-0.0634607	0.0117885	0.0663913	0.048439	7.31e-08	0.170495
Glaucoma	16	57046931	G	T	0.0378	rs16965033	16_57046931_G_T	-0.048705	0.0110739	0.0190735	0.0444977	1.09e-05	0.668185
Glucose	16	56959548	C	T	0.00462	rs190575415	16_56959548_C_T	-0.164714	0.0308422	-0.0413034	0.0273708	9.27e-08	0.131291
Glucose	16	56968039	A	G	0.136	rs7204290	16_56968039_A_G	-0.0680768	0.00741877	-0.00139906	0.00443409	0	0.752364
Glucose	16	56974559	A	AAGG	0.138	rs148926814	16_56974559_A_AAGG	0.0485077	0.00687907	0.00653968	0.00560264	1.77e-12	0.24311
Glucose	16	56975774	A	G	0.391	rs56129100	16_56975774_A_G	-0.0228698	0.00472135	-0.00221154	0.00354284	1.27e-06	0.532478
Glucose	16	56983943	A	G	0.177	rs28504436	16_56983943_A_G	0.0230102	0.00581999	-0.00621719	0.00463954	7.7e-05	0.180231
Glucose	16	56984763	A	G	0.0812	rs247615	16_56984763_A_G	0.0506094	0.00796855	-0.00213286	0.00711561	2.14e-10	0.764373
Glucose	16	56985156	A	G	0.144	rs193695	16_56985156_A_G	-0.0858209	0.00670781	-0.0025555	0.00535559	0	0.633245
Glucose	16	56986762	G	T	0.435	rs7203286	16_56986762_G_T	0.109457	0.00496014	0.00200033	0.00364123	0	0.582761
Glucose	16	56992017	A	G	0.112	rs6499863	16_56992017_A_G	-0.146413	0.00799163	-0.00321184	0.00534682	0	0.548039
Glucose	16	56994192	C	T	0.387	rs12447924	16_56994192_C_T	-0.0488171	0.00436583	-0.000665891	0.00351813	0	0.849878
Glucose	16	56995236	A	C	0.476	rs1800775	16_56995236_A_C	0.101149	0.00502967	-0.000223995	0.00343988	0	0.948081
Glucose	16	56996104	A	C	0.0567	rs17231534	16_56996104_A_C	-0.0740723	0.00897171	-0.00800965	0.00702294	2.22e-16	0.254079
Glucose	16	57002732	G	T	0.119	rs9939224	16_57002732_G_T	0.187834	0.00774672	0.00565893	0.00570454	0	0.321195
Glucose	16	57008287	A	G	0.361	rs158617	16_57008287_A_G	0.0305378	0.00470912	0.00106292	0.0035041	8.88e-11	0.761634
Glucose	16	57009135	A	C	0.0196	rs575342274	16_57009135_A_C	0.0682828	0.0152696	-0.00785594	0.00908012	7.76e-06	0.38694
Glucose	16	57011243	C	T	0.0974	rs12720898	16_57011243_C_T	-0.0326497	0.00727875	-0.00218506	0.00565269	7.27e-06	0.699088
Glucose	16	57012379	G	T	0.12	rs12708980	16_57012379_G_T	-0.150479	0.0076424	-0.00580747	0.00670353	0	0.386309
Glucose	16	57014875	A	G	0.405	rs4784745	16_57014875_A_G	-0.0202811	0.00440602	-8.52e-05	0.00350215	4.16e-06	0.980585
Glucose	16	57016092	A	G	0.468	rs5882	16_57016092_A_G	-0.0472868	0.00536219	-0.00153183	0.00342777	0	0.654956
Glucose	16	57019532	A	C	0.472	rs289745	16_57019532_A_C	-0.0491047	0.00596644	-0.00224711	0.00386265	2.22e-16	0.560733
Glucose	16	57026775	A	G	0.0875	rs289751	16_57026775_A_G	-0.0615033	0.00763724	-0.0020842	0.00495358	8.88e-16	0.67394
Glucose	16	57028515	A	G	0.122	rs8058353	16_57028515_A_G	-0.061722	0.00801901	-0.00231292	0.00505822	1.4e-14	0.647484
Glucose	16	57034115	C	T	0.223	rs1875235	16_57034115_C_T	-0.0242309	0.00537628	0.0016053	0.00382493	6.58e-06	0.674709
Glucose	16	57036639	C	T	0.256	rs176532	16_57036639_C_T	0.0207849	0.00489639	-0.000490572	0.00373136	2.19e-05	0.895401
Glucose	16	57040093	C	T	0.0445	rs34218679	16_57040093_C_T	0.0494401	0.0103185	-0.00749168	0.00785882	1.66e-06	0.340447
Glucose	16	57041135	A	G	0.171	rs28439729	16_57041135_A_G	0.0326857	0.0061176	-0.000619906	0.00443744	9.15e-08	0.888898
Glucose	16	57042641	A	AT	0.365	rs398100196	16_57042641_A_AT	0.0197953	0.00499172	0.00409033	0.00359274	7.32e-05	0.254912
Glucose	16	57045280	A	G	0.0343	rs4783965	16_57045280_A_G	-0.0634607	0.0117885	0.011698	0.0100358	7.31e-08	0.243765
Glucose	16	57046931	G	T	0.0378	rs16965033	16_57046931_G_T	-0.048705	0.0110739	-0.00832213	0.00934489	1.09e-05	0.373168
HbA1c	16	56959548	C	T	0.00462	rs190575415	16_56959548_C_T	-0.164714	0.0308422	0.0367484	0.0328293	9.27e-08	0.262979
HbA1c	16	56968039	A	G	0.136	rs7204290	16_56968039_A_G	-0.0680768	0.00741877	-0.00145935	0.0054266	0	0.787987
HbA1c	16	56974559	A	AAGG	0.138	rs148926814	16_56974559_A_AAGG	0.0485077	0.00687907	-0.00141255	0.00684253	1.77e-12	0.83645
HbA1c	16	56975774	A	G	0.391	rs56129100	16_56975774_A_G	-0.0228698	0.00472135	-0.00779629	0.00435033	1.27e-06	0.0731146
HbA1c	16	56984763	A	G	0.0812	rs247615	16_56984763_A_G	0.0506094	0.00796855	0.00919791	0.00867935	2.14e-10	0.28926
HbA1c	16	56985156	A	G	0.144	rs193695	16_56985156_A_G	-0.0858209	0.00670781	-0.00248324	0.00655929	0	0.704997
HbA1c	16	56986762	G	T	0.435	rs7203286	16_56986762_G_T	0.109457	0.00496014	-0.00597349	0.00447773	0	0.182189
HbA1c	16	56992017	A	G	0.112	rs6499863	16_56992017_A_G	-0.146413	0.00799163	0.00645403	0.00656248	0	0.325374
HbA1c	16	56994192	C	T	0.387	rs12447924	16_56994192_C_T	-0.0488171	0.00436583	-0.0100991	0.00432421	0	0.0195184
HbA1c	16	57002732	G	T	0.119	rs9939224	16_57002732_G_T	0.187834	0.00774672	-0.00632833	0.00702722	0	0.36783
HbA1c	16	57008287	A	G	0.361	rs158617	16_57008287_A_G	0.0305378	0.00470912	-0.00139154	0.00430359	8.88e-11	0.746435
HbA1c	16	57009135	A	C	0.0196	rs575342274	16_57009135_A_C	0.0682828	0.0152696	-0.0100298	0.0111941	7.76e-06	0.370258
HbA1c	16	57011243	C	T	0.0974	rs12720898	16_57011243_C_T	-0.0326497	0.00727875	-0.00615494	0.00692449	7.27e-06	0.374075
HbA1c	16	57019532	A	C	0.472	rs289745	16_57019532_A_C	-0.0491047	0.00596644	-0.000853546	0.00475041	2.22e-16	0.857405
HbA1c	16	57026775	A	G	0.0875	rs289751	16_57026775_A_G	-0.0615033	0.00763724	-0.0110047	0.00607216	8.88e-16	0.0699367
HbA1c	16	57028515	A	G	0.122	rs8058353	16_57028515_A_G	-0.061722	0.00801901	0.00292874	0.00623133	1.4e-14	0.638353
HbA1c	16	57034115	C	T	0.223	rs1875235	16_57034115_C_T	-0.0242309	0.00537628	0.00614922	0.0046996	6.58e-06	0.190719
HbA1c	16	57036639	C	T	0.256	rs176532	16_57036639_C_T	0.0207849	0.00489639	0.000640196	0.00457338	2.19e-05	0.888673
HbA1c	16	57040093	C	T	0.0445	rs34218679	16_57040093_C_T	0.0494401	0.0103185	0.0164108	0.00967932	1.66e-06	0.0899901
HbA1c	16	57042641	A	AT	0.365	rs398100196	16_57042641_A_AT	0.0197953	0.00499172	0.0065111	0.00441073	7.32e-05	0.139891
HbA1c	16	57045280	A	G	0.0343	rs4783965	16_57045280_A_G	-0.0634607	0.0117885	0.00128114	0.012461	7.31e-08	0.918112
HbA1c	16	57046931	G	T	0.0378	rs16965033	16_57046931_G_T	-0.048705	0.0110739	-0.0123332	0.0115379	1.09e-05	0.285102
HDL-C	16	56946197	A	G	0.247	rs2399594	16_56946197_A_G	0.0371271	0.00497951	0.0371271	0.00497951	8.93e-14	8.93e-14
HDL-C	16	56953665	G	GA	0.219	rs398029481	16_56953665_G_GA	-0.0263036	0.00561888	-0.0263036	0.00561888	2.85e-06	2.85e-06
HDL-C	16	56956293	A	G	0.405	rs201641215	16_56956293_A_G	0.0295229	0.00708149	0.0295229	0.00708149	3.06e-05	3.06e-05
HDL-C	16	56959262	C	CT	0.105	rs71381149	16_56959262_C_CT	-0.0308823	0.00706797	-0.0308823	0.00706797	1.25e-05	1.25e-05
HDL-C	16	56959548	C	T	0.00462	rs190575415	16_56959548_C_T	-0.164714	0.0308422	-0.164714	0.0308422	9.27e-08	9.27e-08
HDL-C	16	56959551	G	GC	0.12	rs138909879	16_56959551_G_GC	-0.0816374	0.00657808	-0.0816374	0.00657808	0	0
HDL-C	16	56974559	A	AAGG	0.138	rs148926814	16_56974559_A_AAGG	0.0485077	0.00687907	0.0485077	0.00687907	1.77e-12	1.77e-12
HDL-C	16	56983943	A	G	0.177	rs28504436	16_56983943_A_G	0.0230102	0.00581999	0.0230102	0.00581999	7.7e-05	7.7e-05
HDL-C	16	56984590	C	T	0.453	rs9938160	16_56984590_C_T	0.0375442	0.00583915	0.0375442	0.00583915	1.28e-10	1.28e-10
HDL-C	16	56992017	A	G	0.112	rs6499863	16_56992017_A_G	-0.146413	0.00799163	-0.146413	0.00799163	0	0
HDL-C	16	56993901	A	C	0.0628	rs36229786	16_56993901_A_C	0.0933653	0.00864567	0.0933653	0.00864567	0	0
HDL-C	16	56994192	C	T	0.387	rs12447924	16_56994192_C_T	-0.0488171	0.00436583	-0.0488171	0.00436583	0	0
HDL-C	16	56997902	T	TTTTA	0.295	rs200515187	16_56997902_T_TTTTA	0.0946785	0.00629244	0.0946785	0.00629244	0	0
HDL-C	16	57001275	A	C	0.108	rs7405284	16_57001275_A_C	0.0327154	0.00687165	0.0327154	0.00687165	1.93e-06	1.93e-06
HDL-C	16	57002641	C	CT	0.178	rs201835654	16_57002641_C_CT	-0.0620982	0.00586219	-0.0620982	0.00586219	0	0
HDL-C	16	57002732	G	T	0.119	rs9939224	16_57002732_G_T	0.187834	0.00774672	0.187834	0.00774672	0	0
HDL-C	16	57008287	A	G	0.361	rs158617	16_57008287_A_G	0.0305378	0.00470912	0.0305378	0.00470912	8.88e-11	8.88e-11
HDL-C	16	57009135	A	C	0.0196	rs575342274	16_57009135_A_C	0.0682828	0.0152696	0.0682828	0.0152696	7.76e-06	7.76e-06
HDL-C	16	57010486	C	T	0.00414	rs117427818	16_57010486_C_T	0.390661	0.0401741	0.390661	0.0401741	0	0
HDL-C	16	57011243	C	T	0.0974	rs12720898	16_57011243_C_T	-0.0326497	0.00727875	-0.0326497	0.00727875	7.27e-06	7.27e-06
HDL-C	16	57012379	G	T	0.12	rs12708980	16_57012379_G_T	-0.150479	0.0076424	-0.150479	0.0076424	0	0
HDL-C	16	57016092	A	G	0.468	rs5882	16_57016092_A_G	-0.0472868	0.00536219	-0.0472868	0.00536219	0	0
HDL-C	16	57019532	A	C	0.472	rs289745	16_57019532_A_C	-0.0491047	0.00596644	-0.0491047	0.00596644	2.22e-16	2.22e-16
HDL-C	16	57025291	C	CTTT	0.0889	rs374910812	16_57025291_C_CTTT	-0.0564303	0.00760882	-0.0564303	0.00760882	1.2e-13	1.2e-13
HDL-C	16	57027042	C	T	0.15	rs201801437	16_57027042_C_T	-0.0318124	0.00677595	-0.0318124	0.00677595	2.67e-06	2.67e-06
HDL-C	16	57028515	A	G	0.122	rs8058353	16_57028515_A_G	-0.061722	0.00801901	-0.061722	0.00801901	1.4e-14	1.4e-14
HDL-C	16	57034115	C	T	0.223	rs1875235	16_57034115_C_T	-0.0242309	0.00537628	-0.0242309	0.00537628	6.58e-06	6.58e-06
HDL-C	16	57036639	C	T	0.256	rs176532	16_57036639_C_T	0.0207849	0.00489639	0.0207849	0.00489639	2.19e-05	2.19e-05
HDL-C	16	57040093	C	T	0.0445	rs34218679	16_57040093_C_T	0.0494401	0.0103185	0.0494401	0.0103185	1.66e-06	1.66e-06
HDL-C	16	57042641	A	AT	0.365	rs398100196	16_57042641_A_AT	0.0197953	0.00499172	0.0197953	0.00499172	7.32e-05	7.32e-05
HDL-C	16	57042912	A	G	0.201	rs1651663	16_57042912_A_G	0.0294295	0.00664161	0.0294295	0.00664161	9.38e-06	9.38e-06
HDL-C	16	57043502	G	T	0.174	rs142858325	16_57043502_G_T	0.0305995	0.00622574	0.0305995	0.00622574	8.88e-07	8.88e-07
HDL-C	16	57045280	A	G	0.0343	rs4783965	16_57045280_A_G	-0.0634607	0.0117885	-0.0634607	0.0117885	7.31e-08	7.31e-08
HDL-C	16	57046931	G	T	0.0378	rs16965033	16_57046931_G_T	-0.048705	0.0110739	-0.048705	0.0110739	1.09e-05	1.09e-05
Heart failure	16	56959548	C	T	0.00462	rs190575415	16_56959548_C_T	-0.164714	0.0308422	0.067328	0.10467	9.27e-08	0.520068
Heart failure	16	56968039	A	G	0.136	rs7204290	16_56968039_A_G	-0.0680768	0.00741877	-0.01158	0.017714	0	0.513292
Heart failure	16	56974559	A	AAGG	0.138	rs148926814	16_56974559_A_AAGG	0.0485077	0.00687907	-0.022979	0.021479	1.77e-12	0.284693
Heart failure	16	56975774	A	G	0.391	rs56129100	16_56975774_A_G	-0.0228698	0.00472135	-0.038763	0.013879	1.27e-06	0.00522339
Heart failure	16	56984763	A	G	0.0812	rs247615	16_56984763_A_G	0.0506094	0.00796855	-0.018239	0.026253	2.14e-10	0.487218
Heart failure	16	56985156	A	G	0.144	rs193695	16_56985156_A_G	-0.0858209	0.00670781	0.017135	0.020527	0	0.403856
Heart failure	16	56986762	G	T	0.435	rs7203286	16_56986762_G_T	0.109457	0.00496014	0.0061991	0.014219	0	0.662856
Heart failure	16	56992017	A	G	0.112	rs6499863	16_56992017_A_G	-0.146413	0.00799163	0.02448	0.020844	0	0.240219
Heart failure	16	56994192	C	T	0.387	rs12447924	16_56994192_C_T	-0.0488171	0.00436583	0.011836	0.013764	0	0.389831
Heart failure	16	56995236	A	C	0.476	rs1800775	16_56995236_A_C	0.101149	0.00502967	-0.02472	0.013431	0	0.0656922
Heart failure	16	56996104	A	C	0.0567	rs17231534	16_56996104_A_C	-0.0740723	0.00897171	0.0071598	0.027675	2.22e-16	0.795859
Heart failure	16	57002732	G	T	0.119	rs9939224	16_57002732_G_T	0.187834	0.00774672	-0.043806	0.021952	0	0.0459845
Heart failure	16	57008287	A	G	0.361	rs158617	16_57008287_A_G	0.0305378	0.00470912	-0.013158	0.013777	8.88e-11	0.339542
Heart failure	16	57009135	A	C	0.0196	rs575342274	16_57009135_A_C	0.0682828	0.0152696	-0.040678	0.036679	7.76e-06	0.267419
Heart failure	16	57011243	C	T	0.0974	rs12720898	16_57011243_C_T	-0.0326497	0.00727875	0.001726	0.021928	7.27e-06	0.937262
Heart failure	16	57012379	G	T	0.12	rs12708980	16_57012379_G_T	-0.150479	0.0076424	0.030397	0.024714	0	0.218716
Heart failure	16	57014875	A	G	0.405	rs4784745	16_57014875_A_G	-0.0202811	0.00440602	-0.0051556	0.01366	4.16e-06	0.705859
Heart failure	16	57019532	A	C	0.472	rs289745	16_57019532_A_C	-0.0491047	0.00596644	0.011044	0.01476	2.22e-16	0.454316
Heart failure	16	57026775	A	G	0.0875	rs289751	16_57026775_A_G	-0.0615033	0.00763724	0.033988	0.020137	8.88e-16	0.0914423
Heart failure	16	57028515	A	G	0.122	rs8058353	16_57028515_A_G	-0.061722	0.00801901	0.022184	0.019956	1.4e-14	0.266291
Heart failure	16	57034115	C	T	0.223	rs1875235	16_57034115_C_T	-0.0242309	0.00537628	0.0043973	0.015202	6.58e-06	0.772384
Heart failure	16	57036639	C	T	0.256	rs176532	16_57036639_C_T	0.0207849	0.00489639	0.00020054	0.014799	2.19e-05	0.989188
Heart failure	16	57040093	C	T	0.0445	rs34218679	16_57040093_C_T	0.0494401	0.0103185	-0.028524	0.030804	1.66e-06	0.354454
Heart failure	16	57042641	A	AT	0.365	rs398100196	16_57042641_A_AT	0.0197953	0.00499172	0.0047597	0.014262	7.32e-05	0.738581
Heart failure	16	57043502	G	T	0.174	rs142858325	16_57043502_G_T	0.0305995	0.00622574	-0.030524	0.045371	8.88e-07	0.501097
Heart failure	16	57045280	A	G	0.0343	rs4783965	16_57045280_A_G	-0.0634607	0.0117885	-0.035063	0.038555	7.31e-08	0.363124
Heart failure	16	57046931	G	T	0.0378	rs16965033	16_57046931_G_T	-0.048705	0.0110739	-0.05546	0.036198	1.09e-05	0.125491
Intracerebral hemorrhage	16	56959548	C	T	0.00462	rs190575415	16_56959548_C_T	-0.164714	0.0308422	0.158969	0.30253	9.27e-08	0.599259
Intracerebral hemorrhage	16	56968039	A	G	0.136	rs7204290	16_56968039_A_G	-0.0680768	0.00741877	0.0268991	0.0487065	0	0.580764
Intracerebral hemorrhage	16	56974559	A	AAGG	0.138	rs148926814	16_56974559_A_AAGG	0.0485077	0.00687907	0.0895218	0.0615706	1.77e-12	0.145955
Intracerebral hemorrhage	16	56975774	A	G	0.391	rs56129100	16_56975774_A_G	-0.0228698	0.00472135	0.033177	0.0388788	1.27e-06	0.393469
Intracerebral hemorrhage	16	56984763	A	G	0.0812	rs247615	16_56984763_A_G	0.0506094	0.00796855	0.0271346	0.0779836	2.14e-10	0.727876
Intracerebral hemorrhage	16	56985156	A	G	0.144	rs193695	16_56985156_A_G	-0.0858209	0.00670781	0.000641078	0.0588271	0	0.991305
Intracerebral hemorrhage	16	56986762	G	T	0.435	rs7203286	16_56986762_G_T	0.109457	0.00496014	0.0306973	0.0400966	0	0.443924
Intracerebral hemorrhage	16	56992017	A	G	0.112	rs6499863	16_56992017_A_G	-0.146413	0.00799163	-0.13066	0.058679	0	0.0259681
Intracerebral hemorrhage	16	56994192	C	T	0.387	rs12447924	16_56994192_C_T	-0.0488171	0.00436583	0.0209704	0.038628	0	0.587213
Intracerebral hemorrhage	16	56995236	A	C	0.476	rs1800775	16_56995236_A_C	0.101149	0.00502967	0.106595	0.0377894	0	0.00479089
Intracerebral hemorrhage	16	56996104	A	C	0.0567	rs17231534	16_56996104_A_C	-0.0740723	0.00897171	0.0661372	0.0776239	2.22e-16	0.394203
Intracerebral hemorrhage	16	57002732	G	T	0.119	rs9939224	16_57002732_G_T	0.187834	0.00774672	0.192547	0.0627761	0	0.00216072
Intracerebral hemorrhage	16	57009135	A	C	0.0196	rs575342274	16_57009135_A_C	0.0682828	0.0152696	-0.0225771	0.0980162	7.76e-06	0.817828
Intracerebral hemorrhage	16	57011243	C	T	0.0974	rs12720898	16_57011243_C_T	-0.0326497	0.00727875	0.0397616	0.0621123	7.27e-06	0.522071
Intracerebral hemorrhage	16	57012379	G	T	0.12	rs12708980	16_57012379_G_T	-0.150479	0.0076424	-0.0379577	0.0743115	0	0.609497
Intracerebral hemorrhage	16	57019532	A	C	0.472	rs289745	16_57019532_A_C	-0.0491047	0.00596644	-0.0261612	0.042419	2.22e-16	0.537411
Intracerebral hemorrhage	16	57026775	A	G	0.0875	rs289751	16_57026775_A_G	-0.0615033	0.00763724	-0.0235095	0.0544278	8.88e-16	0.665786
Intracerebral hemorrhage	16	57028515	A	G	0.122	rs8058353	16_57028515_A_G	-0.061722	0.00801901	0.097603	0.0557969	1.4e-14	0.0802469
Intracerebral hemorrhage	16	57034115	C	T	0.223	rs1875235	16_57034115_C_T	-0.0242309	0.00537628	0.0960215	0.0420757	6.58e-06	0.0224826
Intracerebral hemorrhage	16	57036639	C	T	0.256	rs176532	16_57036639_C_T	0.0207849	0.00489639	-0.0763178	0.0408005	2.19e-05	0.0614126
Intracerebral hemorrhage	16	57040093	C	T	0.0445	rs34218679	16_57040093_C_T	0.0494401	0.0103185	-0.0342126	0.0849305	1.66e-06	0.687073
Intracerebral hemorrhage	16	57041135	A	G	0.171	rs28439729	16_57041135_A_G	0.0326857	0.0061176	-0.0271785	0.0483514	9.15e-08	0.574045
Intracerebral hemorrhage	16	57042641	A	AT	0.365	rs398100196	16_57042641_A_AT	0.0197953	0.00499172	-0.0329016	0.0395558	7.32e-05	0.405535
Intracerebral hemorrhage	16	57046931	G	T	0.0378	rs16965033	16_57046931_G_T	-0.048705	0.0110739	0.109792	0.103126	1.09e-05	0.287037
Ischemic stroke	16	56959548	C	T	0.00462	rs190575415	16_56959548_C_T	-0.164714	0.0308422	0.118031	0.0856567	9.27e-08	0.168216
Ischemic stroke	16	56968039	A	G	0.136	rs7204290	16_56968039_A_G	-0.0680768	0.00741877	0.0286485	0.0137492	0	0.0371921
Ischemic stroke	16	56974559	A	AAGG	0.138	rs148926814	16_56974559_A_AAGG	0.0485077	0.00687907	0.026149	0.0174063	1.77e-12	0.133028
Ischemic stroke	16	56975774	A	G	0.391	rs56129100	16_56975774_A_G	-0.0228698	0.00472135	0.0266062	0.0110044	1.27e-06	0.0156153
Ischemic stroke	16	56983943	A	G	0.177	rs28504436	16_56983943_A_G	0.0230102	0.00581999	-0.0107023	0.0144696	7.7e-05	0.459517
Ischemic stroke	16	56985156	A	G	0.144	rs193695	16_56985156_A_G	-0.0858209	0.00670781	-0.00548651	0.0166189	0	0.741297
Ischemic stroke	16	56986762	G	T	0.435	rs7203286	16_56986762_G_T	0.109457	0.00496014	-0.00536708	0.0113347	0	0.63585
Ischemic stroke	16	56992017	A	G	0.112	rs6499863	16_56992017_A_G	-0.146413	0.00799163	0.0279763	0.0165397	0	0.0907476
Ischemic stroke	16	56994192	C	T	0.387	rs12447924	16_56994192_C_T	-0.0488171	0.00436583	0.0253119	0.0109344	0	0.0206197
Ischemic stroke	16	56996104	A	C	0.0567	rs17231534	16_56996104_A_C	-0.0740723	0.00897171	-0.00897809	0.0218362	2.22e-16	0.680958
Ischemic stroke	16	57008287	A	G	0.361	rs158617	16_57008287_A_G	0.0305378	0.00470912	-0.0250265	0.0108908	8.88e-11	0.0215642
Ischemic stroke	16	57009135	A	C	0.0196	rs575342274	16_57009135_A_C	0.0682828	0.0152696	0.0317905	0.0278662	7.76e-06	0.253941
Ischemic stroke	16	57011243	C	T	0.0974	rs12720898	16_57011243_C_T	-0.0326497	0.00727875	0.0229228	0.0176258	7.27e-06	0.193421
Ischemic stroke	16	57012379	G	T	0.12	rs12708980	16_57012379_G_T	-0.150479	0.0076424	0.0488829	0.0208819	0	0.0192363
Ischemic stroke	16	57014875	A	G	0.405	rs4784745	16_57014875_A_G	-0.0202811	0.00440602	-0.0212383	0.0108706	4.16e-06	0.0507326
Ischemic stroke	16	57019532	A	C	0.472	rs289745	16_57019532_A_C	-0.0491047	0.00596644	0.014171	0.0120023	2.22e-16	0.237723
Ischemic stroke	16	57026775	A	G	0.0875	rs289751	16_57026775_A_G	-0.0615033	0.00763724	0.00307186	0.0154429	8.88e-16	0.842327
Ischemic stroke	16	57028515	A	G	0.122	rs8058353	16_57028515_A_G	-0.061722	0.00801901	0.00911823	0.0157695	1.4e-14	0.563117
Ischemic stroke	16	57034115	C	T	0.223	rs1875235	16_57034115_C_T	-0.0242309	0.00537628	-0.00566098	0.0119244	6.58e-06	0.634973
Ischemic stroke	16	57036639	C	T	0.256	rs176532	16_57036639_C_T	0.0207849	0.00489639	0.014589	0.0115784	2.19e-05	0.207664
Ischemic stroke	16	57041135	A	G	0.171	rs28439729	16_57041135_A_G	0.0326857	0.0061176	-0.0065074	0.0137136	9.15e-08	0.635128
Ischemic stroke	16	57042641	A	AT	0.365	rs398100196	16_57042641_A_AT	0.0197953	0.00499172	-0.000285306	0.0111598	7.32e-05	0.979604
Ischemic stroke	16	57045280	A	G	0.0343	rs4783965	16_57045280_A_G	-0.0634607	0.0117885	0.0250641	0.0314184	7.31e-08	0.425015
Ischemic stroke	16	57046931	G	T	0.0378	rs16965033	16_57046931_G_T	-0.048705	0.0110739	0.0317826	0.0289781	1.09e-05	0.272738
LDL-C	16	56946197	A	G	0.247	rs2399594	16_56946197_A_G	0.0371271	0.00497951	-0.00361483	0.00621339	8.93e-14	0.560714
LDL-C	16	56953665	G	GA	0.219	rs398029481	16_56953665_G_GA	-0.0263036	0.00561888	0.00127626	0.00694977	2.85e-06	0.854295
LDL-C	16	56956293	A	G	0.405	rs201641215	16_56956293_A_G	0.0295229	0.00708149	0.00216579	0.00754903	3.06e-05	0.774192
LDL-C	16	56959262	C	CT	0.105	rs71381149	16_56959262_C_CT	-0.0308823	0.00706797	-0.00806441	0.00850168	1.25e-05	0.342841
LDL-C	16	56959548	C	T	0.00462	rs190575415	16_56959548_C_T	-0.164714	0.0308422	-0.0293836	0.0345722	9.27e-08	0.39537
LDL-C	16	56959551	G	GC	0.12	rs138909879	16_56959551_G_GC	-0.0816374	0.00657808	0.0122982	0.00832025	0	0.13938
LDL-C	16	56974559	A	AAGG	0.138	rs148926814	16_56974559_A_AAGG	0.0485077	0.00687907	0.00602101	0.00845184	1.77e-12	0.476223
LDL-C	16	56983943	A	G	0.177	rs28504436	16_56983943_A_G	0.0230102	0.00581999	-0.0112191	0.00696976	7.7e-05	0.107467
LDL-C	16	56984590	C	T	0.453	rs9938160	16_56984590_C_T	0.0375442	0.00583915	-0.00193694	0.00606609	1.28e-10	0.749494
LDL-C	16	56992017	A	G	0.112	rs6499863	16_56992017_A_G	-0.146413	0.00799163	-0.0120727	0.0080778	0	0.135031
LDL-C	16	56993901	A	C	0.0628	rs36229786	16_56993901_A_C	0.0933653	0.00864567	-0.00753478	0.010471	0	0.47178
LDL-C	16	56994192	C	T	0.387	rs12447924	16_56994192_C_T	-0.0488171	0.00436583	-0.00659846	0.00533269	0	0.215953
LDL-C	16	56997902	T	TTTTA	0.295	rs200515187	16_56997902_T_TTTTA	0.0946785	0.00629244	0.00513687	0.00680947	0	0.450626
LDL-C	16	57001275	A	C	0.108	rs7405284	16_57001275_A_C	0.0327154	0.00687165	0.0239558	0.00828269	1.93e-06	0.00382466
LDL-C	16	57002641	C	CT	0.178	rs201835654	16_57002641_C_CT	-0.0620982	0.00586219	0.00621769	0.00698172	0	0.373161
LDL-C	16	57002732	G	T	0.119	rs9939224	16_57002732_G_T	0.187834	0.00774672	0.0210977	0.00782108	0	0.00698532
LDL-C	16	57008287	A	G	0.361	rs158617	16_57008287_A_G	0.0305378	0.00470912	0.00527803	0.0059428	8.88e-11	0.374466
LDL-C	16	57009135	A	C	0.0196	rs575342274	16_57009135_A_C	0.0682828	0.0152696	0.00695801	0.021332	7.76e-06	0.74429
LDL-C	16	57012379	G	T	0.12	rs12708980	16_57012379_G_T	-0.150479	0.0076424	-0.0196131	0.00772892	0	0.0111608
LDL-C	16	57016092	A	G	0.468	rs5882	16_57016092_A_G	-0.0472868	0.00536219	-0.0117808	0.00541458	0	0.0295736
LDL-C	16	57025291	C	CTTT	0.0889	rs374910812	16_57025291_C_CTTT	-0.0564303	0.00760882	0.00548513	0.0104579	1.2e-13	0.599933
LDL-C	16	57027042	C	T	0.15	rs201801437	16_57027042_C_T	-0.0318124	0.00677595	-0.00419534	0.0078782	2.67e-06	0.594362
LDL-C	16	57028515	A	G	0.122	rs8058353	16_57028515_A_G	-0.061722	0.00801901	-0.00107591	0.00809889	1.4e-14	0.894315
LDL-C	16	57034115	C	T	0.223	rs1875235	16_57034115_C_T	-0.0242309	0.00537628	-0.00392175	0.00702906	6.58e-06	0.57689
LDL-C	16	57036639	C	T	0.256	rs176532	16_57036639_C_T	0.0207849	0.00489639	-0.000622384	0.00611906	2.19e-05	0.918985
LDL-C	16	57040093	C	T	0.0445	rs34218679	16_57040093_C_T	0.0494401	0.0103185	-0.00315123	0.0130631	1.66e-06	0.809376
LDL-C	16	57042641	A	AT	0.365	rs398100196	16_57042641_A_AT	0.0197953	0.00499172	-0.00741509	0.00632086	7.32e-05	0.24075
LDL-C	16	57043502	G	T	0.174	rs142858325	16_57043502_G_T	0.0305995	0.00622574	0.0144906	0.00783901	8.88e-07	0.0645265
LDL-C	16	57045280	A	G	0.0343	rs4783965	16_57045280_A_G	-0.0634607	0.0117885	-0.0171062	0.0139262	7.31e-08	0.219317
LDL-C	16	57046931	G	T	0.0378	rs16965033	16_57046931_G_T	-0.048705	0.0110739	0.0119222	0.0130649	1.09e-05	0.361486
LP[a]	16	56946197	A	G	0.247	rs2399594	16_56946197_A_G	0.0371271	0.00497951	-0.007504	0.03009	8.93e-14	0.803063
LP[a]	16	56953665	G	GA	0.219	rs398029481	16_56953665_G_GA	-0.0263036	0.00561888	0.01828	0.03106	2.85e-06	0.556171
LP[a]	16	56959262	C	CT	0.105	rs71381149	16_56959262_C_CT	-0.0308823	0.00706797	-0.008944	0.03897	1.25e-05	0.818473
LP[a]	16	56959548	C	T	0.00462	rs190575415	16_56959548_C_T	-0.164714	0.0308422	-0.02816	0.1362	9.27e-08	0.836201
LP[a]	16	56959551	G	GC	0.12	rs138909879	16_56959551_G_GC	-0.0816374	0.00657808	0.01728	0.03955	0	0.662173
LP[a]	16	56974559	A	AAGG	0.138	rs148926814	16_56974559_A_AAGG	0.0485077	0.00687907	-0.02849	0.0358	1.77e-12	0.426142
LP[a]	16	56983943	A	G	0.177	rs28504436	16_56983943_A_G	0.0230102	0.00581999	0.0212	0.0337	7.7e-05	0.529297
LP[a]	16	56984590	C	T	0.453	rs9938160	16_56984590_C_T	0.0375442	0.00583915	-0.005642	0.02996	1.28e-10	0.850628
LP[a]	16	56992017	A	G	0.112	rs6499863	16_56992017_A_G	-0.146413	0.00799163	0.0367	0.03681	0	0.318759
LP[a]	16	56993901	A	C	0.0628	rs36229786	16_56993901_A_C	0.0933653	0.00864567	0.02287	0.05106	0	0.654222
LP[a]	16	56994192	C	T	0.387	rs12447924	16_56994192_C_T	-0.0488171	0.00436583	-0.03298	0.02664	0	0.215721
LP[a]	16	57001275	A	C	0.108	rs7405284	16_57001275_A_C	0.0327154	0.00687165	0.01879	0.03915	1.93e-06	0.631264
LP[a]	16	57008287	A	G	0.361	rs158617	16_57008287_A_G	0.0305378	0.00470912	0.01182	0.0285	8.88e-11	0.678335
LP[a]	16	57010486	C	T	0.00414	rs117427818	16_57010486_C_T	0.390661	0.0401741	0.1045	0.162	0	0.518887
LP[a]	16	57011243	C	T	0.0974	rs12720898	16_57011243_C_T	-0.0326497	0.00727875	0.005825	0.04048	7.27e-06	0.885581
LP[a]	16	57012379	G	T	0.12	rs12708980	16_57012379_G_T	-0.150479	0.0076424	0.03138	0.03637	0	0.388248
LP[a]	16	57019532	A	C	0.472	rs289745	16_57019532_A_C	-0.0491047	0.00596644	0.003873	0.02496	2.22e-16	0.876689
LP[a]	16	57025291	C	CTTT	0.0889	rs374910812	16_57025291_C_CTTT	-0.0564303	0.00760882	-0.01303	0.04801	1.2e-13	0.786082
LP[a]	16	57028515	A	G	0.122	rs8058353	16_57028515_A_G	-0.061722	0.00801901	-0.07252	0.03622	1.4e-14	0.0452623
LP[a]	16	57034115	C	T	0.223	rs1875235	16_57034115_C_T	-0.0242309	0.00537628	-0.04627	0.02953	6.58e-06	0.117142
LP[a]	16	57036639	C	T	0.256	rs176532	16_57036639_C_T	0.0207849	0.00489639	0.06349	0.02875	2.19e-05	0.02722
LP[a]	16	57040093	C	T	0.0445	rs34218679	16_57040093_C_T	0.0494401	0.0103185	0.04532	0.05512	1.66e-06	0.41096
LP[a]	16	57042641	A	AT	0.365	rs398100196	16_57042641_A_AT	0.0197953	0.00499172	0.02561	0.02862	7.32e-05	0.370879
LP[a]	16	57043502	G	T	0.174	rs142858325	16_57043502_G_T	0.0305995	0.00622574	-0.0245	0.03756	8.88e-07	0.514214
LP[a]	16	57045280	A	G	0.0343	rs4783965	16_57045280_A_G	-0.0634607	0.0117885	0.07446	0.06445	7.31e-08	0.247962
LP[a]	16	57046931	G	T	0.0378	rs16965033	16_57046931_G_T	-0.048705	0.0110739	-0.01491	0.07722	1.09e-05	0.846893
Peripheral arterial disease	16	56959548	C	T	0.00462	rs190575415	16_56959548_C_T	-0.164714	0.0308422	0.16969	0.184479	9.27e-08	0.357661
Peripheral arterial disease	16	56968039	A	G	0.136	rs7204290	16_56968039_A_G	-0.0680768	0.00741877	0.0602988	0.0296018	0	0.0416505
Peripheral arterial disease	16	56974559	A	AAGG	0.138	rs148926814	16_56974559_A_AAGG	0.0485077	0.00687907	-0.027905	0.0373062	1.77e-12	0.45446
Peripheral arterial disease	16	56975774	A	G	0.391	rs56129100	16_56975774_A_G	-0.0228698	0.00472135	0.0131198	0.0236121	1.27e-06	0.578459
Peripheral arterial disease	16	56984763	A	G	0.0812	rs247615	16_56984763_A_G	0.0506094	0.00796855	-0.0267114	0.0474159	2.14e-10	0.573201
Peripheral arterial disease	16	56985156	A	G	0.144	rs193695	16_56985156_A_G	-0.0858209	0.00670781	0.115998	0.0355674	0	0.0011088
Peripheral arterial disease	16	56986762	G	T	0.435	rs7203286	16_56986762_G_T	0.109457	0.00496014	-0.0523145	0.0242414	0	0.0309227
Peripheral arterial disease	16	56992017	A	G	0.112	rs6499863	16_56992017_A_G	-0.146413	0.00799163	0.0504859	0.0355076	0	0.155075
Peripheral arterial disease	16	56994192	C	T	0.387	rs12447924	16_56994192_C_T	-0.0488171	0.00436583	-0.0338122	0.0234329	0	0.149038
Peripheral arterial disease	16	56996104	A	C	0.0567	rs17231534	16_56996104_A_C	-0.0740723	0.00897171	0.0629442	0.0467467	2.22e-16	0.178143
Peripheral arterial disease	16	57002732	G	T	0.119	rs9939224	16_57002732_G_T	0.187834	0.00774672	-0.0701883	0.0379289	0	0.0642381
Peripheral arterial disease	16	57008287	A	G	0.361	rs158617	16_57008287_A_G	0.0305378	0.00470912	0.0139634	0.0233202	8.88e-11	0.549326
Peripheral arterial disease	16	57009135	A	C	0.0196	rs575342274	16_57009135_A_C	0.0682828	0.0152696	0.00231684	0.0604422	7.76e-06	0.969423
Peripheral arterial disease	16	57011243	C	T	0.0974	rs12720898	16_57011243_C_T	-0.0326497	0.00727875	0.0351918	0.0378077	7.27e-06	0.351952
Peripheral arterial disease	16	57012379	G	T	0.12	rs12708980	16_57012379_G_T	-0.150479	0.0076424	0.0356049	0.0444634	0	0.423266
Peripheral arterial disease	16	57014875	A	G	0.405	rs4784745	16_57014875_A_G	-0.0202811	0.00440602	0.0177892	0.023255	4.16e-06	0.444294
Peripheral arterial disease	16	57016092	A	G	0.468	rs5882	16_57016092_A_G	-0.0472868	0.00536219	-0.00238203	0.0228182	0	0.916858
Peripheral arterial disease	16	57019532	A	C	0.472	rs289745	16_57019532_A_C	-0.0491047	0.00596644	0.0359923	0.0256887	2.22e-16	0.161187
Peripheral arterial disease	16	57026775	A	G	0.0875	rs289751	16_57026775_A_G	-0.0615033	0.00763724	0.018317	0.0332591	8.88e-16	0.581815
Peripheral arterial disease	16	57028515	A	G	0.122	rs8058353	16_57028515_A_G	-0.061722	0.00801901	0.0107335	0.0336213	1.4e-14	0.749539
Peripheral arterial disease	16	57034115	C	T	0.223	rs1875235	16_57034115_C_T	-0.0242309	0.00537628	0.0250534	0.0255523	6.58e-06	0.32685
Peripheral arterial disease	16	57036639	C	T	0.256	rs176532	16_57036639_C_T	0.0207849	0.00489639	0.00491482	0.024924	2.19e-05	0.843677
Peripheral arterial disease	16	57040093	C	T	0.0445	rs34218679	16_57040093_C_T	0.0494401	0.0103185	-0.00177725	0.0526449	1.66e-06	0.973069
Peripheral arterial disease	16	57041135	A	G	0.171	rs28439729	16_57041135_A_G	0.0326857	0.0061176	-0.0158438	0.0295335	9.15e-08	0.591636
Peripheral arterial disease	16	57042641	A	AT	0.365	rs398100196	16_57042641_A_AT	0.0197953	0.00499172	-0.0171491	0.0238885	7.32e-05	0.47283
Peripheral arterial disease	16	57045280	A	G	0.0343	rs4783965	16_57045280_A_G	-0.0634607	0.0117885	0.0774928	0.0668175	7.31e-08	0.246143
Peripheral arterial disease	16	57046931	G	T	0.0378	rs16965033	16_57046931_G_T	-0.048705	0.0110739	-0.0674087	0.0618099	1.09e-05	0.275457
Pneumonia	16	56959548	C	T	0.00462	rs190575415	16_56959548_C_T	-0.164714	0.0308422	0.217265	0.135273	9.27e-08	0.108248
Pneumonia	16	56968039	A	G	0.136	rs7204290	16_56968039_A_G	-0.0680768	0.00741877	0.00818928	0.0218777	0	0.708165
Pneumonia	16	56974559	A	AAGG	0.138	rs148926814	16_56974559_A_AAGG	0.0485077	0.00687907	0.036148	0.0276773	1.77e-12	0.191535
Pneumonia	16	56975774	A	G	0.391	rs56129100	16_56975774_A_G	-0.0228698	0.00472135	0.00864195	0.0174268	1.27e-06	0.619964
Pneumonia	16	56983943	A	G	0.177	rs28504436	16_56983943_A_G	0.0230102	0.00581999	-0.00549967	0.0228951	7.7e-05	0.810166
Pneumonia	16	56984763	A	G	0.0812	rs247615	16_56984763_A_G	0.0506094	0.00796855	0.0103208	0.0351989	2.14e-10	0.769358
Pneumonia	16	56985156	A	G	0.144	rs193695	16_56985156_A_G	-0.0858209	0.00670781	-0.0112734	0.0262584	0	0.667687
Pneumonia	16	56986762	G	T	0.435	rs7203286	16_56986762_G_T	0.109457	0.00496014	-0.012359	0.0179313	0	0.490672
Pneumonia	16	56992017	A	G	0.112	rs6499863	16_56992017_A_G	-0.146413	0.00799163	-0.0141002	0.0263604	0	0.592717
Pneumonia	16	56994192	C	T	0.387	rs12447924	16_56994192_C_T	-0.0488171	0.00436583	0.0145001	0.0173137	0	0.402315
Pneumonia	16	56995236	A	C	0.476	rs1800775	16_56995236_A_C	0.101149	0.00502967	0.00419387	0.0169233	0	0.804277
Pneumonia	16	56996104	A	C	0.0567	rs17231534	16_56996104_A_C	-0.0740723	0.00897171	-0.0372106	0.0345476	2.22e-16	0.281444
Pneumonia	16	57002732	G	T	0.119	rs9939224	16_57002732_G_T	0.187834	0.00774672	0.0109124	0.0281439	0	0.698211
Pneumonia	16	57008287	A	G	0.361	rs158617	16_57008287_A_G	0.0305378	0.00470912	-0.000942177	0.0172393	8.88e-11	0.956415
Pneumonia	16	57009135	A	C	0.0196	rs575342274	16_57009135_A_C	0.0682828	0.0152696	0.0187059	0.044644	7.76e-06	0.675215
Pneumonia	16	57011243	C	T	0.0974	rs12720898	16_57011243_C_T	-0.0326497	0.00727875	-0.0274433	0.0279184	7.27e-06	0.325615
Pneumonia	16	57012379	G	T	0.12	rs12708980	16_57012379_G_T	-0.150479	0.0076424	-0.0163589	0.0330227	0	0.620329
Pneumonia	16	57014875	A	G	0.405	rs4784745	16_57014875_A_G	-0.0202811	0.00440602	0.00453513	0.017203	4.16e-06	0.792069
Pneumonia	16	57016092	A	G	0.468	rs5882	16_57016092_A_G	-0.0472868	0.00536219	-0.00860336	0.0168577	0	0.609805
Pneumonia	16	57019532	A	C	0.472	rs289745	16_57019532_A_C	-0.0491047	0.00596644	-0.016699	0.018993	2.22e-16	0.379283
Pneumonia	16	57026775	A	G	0.0875	rs289751	16_57026775_A_G	-0.0615033	0.00763724	-0.00988795	0.0244457	8.88e-16	0.685855
Pneumonia	16	57028515	A	G	0.122	rs8058353	16_57028515_A_G	-0.061722	0.00801901	0.0261221	0.0247991	1.4e-14	0.292183
Pneumonia	16	57034115	C	T	0.223	rs1875235	16_57034115_C_T	-0.0242309	0.00537628	0.0103231	0.0188354	6.58e-06	0.583643
Pneumonia	16	57036639	C	T	0.256	rs176532	16_57036639_C_T	0.0207849	0.00489639	-0.0141159	0.0184005	2.19e-05	0.442992
Pneumonia	16	57040093	C	T	0.0445	rs34218679	16_57040093_C_T	0.0494401	0.0103185	-0.00554991	0.039093	1.66e-06	0.887106
Pneumonia	16	57041135	A	G	0.171	rs28439729	16_57041135_A_G	0.0326857	0.0061176	0.00986629	0.0218981	9.15e-08	0.652311
Pneumonia	16	57042641	A	AT	0.365	rs398100196	16_57042641_A_AT	0.0197953	0.00499172	-0.0111544	0.0176694	7.32e-05	0.527855
Pneumonia	16	57045280	A	G	0.0343	rs4783965	16_57045280_A_G	-0.0634607	0.0117885	0.00600087	0.0493254	7.31e-08	0.903169
Pneumonia	16	57046931	G	T	0.0378	rs16965033	16_57046931_G_T	-0.048705	0.0110739	0.0183456	0.0457281	1.09e-05	0.688281
Pulse pressure	16	56959548	C	T	0.00462	rs190575415	16_56959548_C_T	-0.164714	0.0308422	0.0250711	0.0270904	9.27e-08	0.354726
Pulse pressure	16	56968039	A	G	0.136	rs7204290	16_56968039_A_G	-0.0680768	0.00741877	0.00374368	0.00437047	0	0.391674
Pulse pressure	16	56974559	A	AAGG	0.138	rs148926814	16_56974559_A_AAGG	0.0485077	0.00687907	-0.00243989	0.00551742	1.77e-12	0.658333
Pulse pressure	16	56975774	A	G	0.391	rs56129100	16_56975774_A_G	-0.0228698	0.00472135	-0.000695152	0.00348307	1.27e-06	0.841809
Pulse pressure	16	56984763	A	G	0.0812	rs247615	16_56984763_A_G	0.0506094	0.00796855	-0.00639356	0.00702151	2.14e-10	0.362523
Pulse pressure	16	56985156	A	G	0.144	rs193695	16_56985156_A_G	-0.0858209	0.00670781	-0.00284464	0.00525519	0	0.5883
Pulse pressure	16	56986762	G	T	0.435	rs7203286	16_56986762_G_T	0.109457	0.00496014	-0.000434368	0.00357932	0	0.90341
Pulse pressure	16	56992017	A	G	0.112	rs6499863	16_56992017_A_G	-0.146413	0.00799163	0.00061649	0.00527218	0	0.906913
Pulse pressure	16	56994192	C	T	0.387	rs12447924	16_56994192_C_T	-0.0488171	0.00436583	0.00288086	0.00345939	0	0.404977
Pulse pressure	16	56995236	A	C	0.476	rs1800775	16_56995236_A_C	0.101149	0.00502967	0.00192566	0.00338461	0	0.569393
Pulse pressure	16	56996104	A	C	0.0567	rs17231534	16_56996104_A_C	-0.0740723	0.00897171	0.011994	0.0068922	2.22e-16	0.081819
Pulse pressure	16	57002732	G	T	0.119	rs9939224	16_57002732_G_T	0.187834	0.00774672	-0.00548059	0.00562845	0	0.330191
Pulse pressure	16	57008287	A	G	0.361	rs158617	16_57008287_A_G	0.0305378	0.00470912	0.000449083	0.00344495	8.88e-11	0.896282
Pulse pressure	16	57009135	A	C	0.0196	rs575342274	16_57009135_A_C	0.0682828	0.0152696	-0.00883592	0.00893763	7.76e-06	0.322849
Pulse pressure	16	57011243	C	T	0.0974	rs12720898	16_57011243_C_T	-0.0326497	0.00727875	0.000761936	0.00556422	7.27e-06	0.891082
Pulse pressure	16	57012379	G	T	0.12	rs12708980	16_57012379_G_T	-0.150479	0.0076424	0.00611666	0.00658421	0	0.352895
Pulse pressure	16	57014875	A	G	0.405	rs4784745	16_57014875_A_G	-0.0202811	0.00440602	0.00170978	0.00343472	4.16e-06	0.61863
Pulse pressure	16	57019532	A	C	0.472	rs289745	16_57019532_A_C	-0.0491047	0.00596644	0.00525047	0.00379764	2.22e-16	0.166799
Pulse pressure	16	57026775	A	G	0.0875	rs289751	16_57026775_A_G	-0.0615033	0.00763724	0.00428858	0.00488291	8.88e-16	0.37979
Pulse pressure	16	57028515	A	G	0.122	rs8058353	16_57028515_A_G	-0.061722	0.00801901	0.00698145	0.00495583	1.4e-14	0.158914
Pulse pressure	16	57034115	C	T	0.223	rs1875235	16_57034115_C_T	-0.0242309	0.00537628	0.00216589	0.00376094	6.58e-06	0.564689
Pulse pressure	16	57036639	C	T	0.256	rs176532	16_57036639_C_T	0.0207849	0.00489639	-0.00392172	0.0036677	2.19e-05	0.284953
Pulse pressure	16	57040093	C	T	0.0445	rs34218679	16_57040093_C_T	0.0494401	0.0103185	-0.0121531	0.00779422	1.66e-06	0.118938
Pulse pressure	16	57041135	A	G	0.171	rs28439729	16_57041135_A_G	0.0326857	0.0061176	-0.00309761	0.00437148	9.15e-08	0.478576
Pulse pressure	16	57042641	A	AT	0.365	rs398100196	16_57042641_A_AT	0.0197953	0.00499172	0.00608933	0.00353349	7.32e-05	0.0848309
Pulse pressure	16	57045280	A	G	0.0343	rs4783965	16_57045280_A_G	-0.0634607	0.0117885	0.00529568	0.00983641	7.31e-08	0.590318
Pulse pressure	16	57046931	G	T	0.0378	rs16965033	16_57046931_G_T	-0.048705	0.0110739	0.00502124	0.0091098	1.09e-05	0.581503
SBP	16	56959548	C	T	0.00462	rs190575415	16_56959548_C_T	-0.164714	0.0308422	-0.00624701	0.0267477	9.27e-08	0.815332
SBP	16	56968039	A	G	0.136	rs7204290	16_56968039_A_G	-0.0680768	0.00741877	0.0044529	0.00431851	0	0.302485
SBP	16	56974559	A	AAGG	0.138	rs148926814	16_56974559_A_AAGG	0.0485077	0.00687907	0.00131819	0.00545154	1.77e-12	0.808934
SBP	16	56975774	A	G	0.391	rs56129100	16_56975774_A_G	-0.0228698	0.00472135	0.00281618	0.0034415	1.27e-06	0.413186
SBP	16	56984763	A	G	0.0812	rs247615	16_56984763_A_G	0.0506094	0.00796855	-0.00763067	0.00693857	2.14e-10	0.271442
SBP	16	56985156	A	G	0.144	rs193695	16_56985156_A_G	-0.0858209	0.00670781	0.00481344	0.00519328	0	0.354
SBP	16	56986762	G	T	0.435	rs7203286	16_56986762_G_T	0.109457	0.00496014	-0.00311556	0.00353713	0	0.378418
SBP	16	56992017	A	G	0.112	rs6499863	16_56992017_A_G	-0.146413	0.00799163	0.00621554	0.0052092	0	0.232797
SBP	16	56994192	C	T	0.387	rs12447924	16_56994192_C_T	-0.0488171	0.00436583	0.00289346	0.00341843	0	0.397313
SBP	16	56995236	A	C	0.476	rs1800775	16_56995236_A_C	0.101149	0.00502967	-0.000868496	0.00334434	0	0.795102
SBP	16	56996104	A	C	0.0567	rs17231534	16_56996104_A_C	-0.0740723	0.00897171	0.00820097	0.00681033	2.22e-16	0.228514
SBP	16	57002732	G	T	0.119	rs9939224	16_57002732_G_T	0.187834	0.00774672	-0.00956749	0.00556109	0	0.0853535
SBP	16	57008287	A	G	0.361	rs158617	16_57008287_A_G	0.0305378	0.00470912	-0.00343748	0.00340404	8.88e-11	0.31258
SBP	16	57009135	A	C	0.0196	rs575342274	16_57009135_A_C	0.0682828	0.0152696	-0.00389634	0.00883019	7.76e-06	0.65903
SBP	16	57011243	C	T	0.0974	rs12720898	16_57011243_C_T	-0.0326497	0.00727875	0.0015894	0.00549824	7.27e-06	0.772525
SBP	16	57012379	G	T	0.12	rs12708980	16_57012379_G_T	-0.150479	0.0076424	0.017486	0.0065055	0	0.00719073
SBP	16	57016092	A	G	0.468	rs5882	16_57016092_A_G	-0.0472868	0.00536219	0.00388875	0.00332531	0	0.242226
SBP	16	57019532	A	C	0.472	rs289745	16_57019532_A_C	-0.0491047	0.00596644	0.00590647	0.00375248	2.22e-16	0.115483
SBP	16	57026775	A	G	0.0875	rs289751	16_57026775_A_G	-0.0615033	0.00763724	0.00321009	0.00482484	8.88e-16	0.505842
SBP	16	57028515	A	G	0.122	rs8058353	16_57028515_A_G	-0.061722	0.00801901	0.00298975	0.00489694	1.4e-14	0.541508
SBP	16	57034115	C	T	0.223	rs1875235	16_57034115_C_T	-0.0242309	0.00537628	0.00228347	0.00371637	6.58e-06	0.538928
SBP	16	57036639	C	T	0.256	rs176532	16_57036639_C_T	0.0207849	0.00489639	-0.00313031	0.00362428	2.19e-05	0.38775
SBP	16	57040093	C	T	0.0445	rs34218679	16_57040093_C_T	0.0494401	0.0103185	-0.013169	0.00770134	1.66e-06	0.0872729
SBP	16	57041135	A	G	0.171	rs28439729	16_57041135_A_G	0.0326857	0.0061176	-0.00466082	0.00431952	9.15e-08	0.280582
SBP	16	57042641	A	AT	0.365	rs398100196	16_57042641_A_AT	0.0197953	0.00499172	0.00503957	0.00349151	7.32e-05	0.148914
SBP	16	57045280	A	G	0.0343	rs4783965	16_57045280_A_G	-0.0634607	0.0117885	0.00882491	0.00972145	7.31e-08	0.363996
SBP	16	57046931	G	T	0.0378	rs16965033	16_57046931_G_T	-0.048705	0.0110739	0.00155621	0.00900223	1.09e-05	0.862754
Subarachnoid hemorrhage	16	56959548	C	T	0.00462	rs190575415	16_56959548_C_T	-0.164714	0.0308422	-0.0545873	0.329032	9.27e-08	0.868234
Subarachnoid hemorrhage	16	56968039	A	G	0.136	rs7204290	16_56968039_A_G	-0.0680768	0.00741877	-0.0395063	0.053673	0	0.461697
Subarachnoid hemorrhage	16	56974559	A	AAGG	0.138	rs148926814	16_56974559_A_AAGG	0.0485077	0.00687907	-0.0158262	0.0677395	1.77e-12	0.815269
Subarachnoid hemorrhage	16	56975774	A	G	0.391	rs56129100	16_56975774_A_G	-0.0228698	0.00472135	-0.0520544	0.0425954	1.27e-06	0.221682
Subarachnoid hemorrhage	16	56983943	A	G	0.177	rs28504436	16_56983943_A_G	0.0230102	0.00581999	-0.0143972	0.0559283	7.7e-05	0.796853
Subarachnoid hemorrhage	16	56984763	A	G	0.0812	rs247615	16_56984763_A_G	0.0506094	0.00796855	-0.00463275	0.0850898	2.14e-10	0.95658
Subarachnoid hemorrhage	16	56985156	A	G	0.144	rs193695	16_56985156_A_G	-0.0858209	0.00670781	-0.0739702	0.0643686	0	0.250487
Subarachnoid hemorrhage	16	56986762	G	T	0.435	rs7203286	16_56986762_G_T	0.109457	0.00496014	0.0335532	0.0438803	0	0.444479
Subarachnoid hemorrhage	16	56992017	A	G	0.112	rs6499863	16_56992017_A_G	-0.146413	0.00799163	0.0229085	0.0645507	0	0.72267
Subarachnoid hemorrhage	16	56994192	C	T	0.387	rs12447924	16_56994192_C_T	-0.0488171	0.00436583	0.105364	0.0423219	0	0.0127893
Subarachnoid hemorrhage	16	57008287	A	G	0.361	rs158617	16_57008287_A_G	0.0305378	0.00470912	-0.0361692	0.0421368	8.88e-11	0.390685
Subarachnoid hemorrhage	16	57009135	A	C	0.0196	rs575342274	16_57009135_A_C	0.0682828	0.0152696	-0.0664386	0.109025	7.76e-06	0.542268
Subarachnoid hemorrhage	16	57011243	C	T	0.0974	rs12720898	16_57011243_C_T	-0.0326497	0.00727875	0.0334273	0.0680375	7.27e-06	0.623209
Subarachnoid hemorrhage	16	57012379	G	T	0.12	rs12708980	16_57012379_G_T	-0.150479	0.0076424	0.0303967	0.0807943	0	0.706751
Subarachnoid hemorrhage	16	57014875	A	G	0.405	rs4784745	16_57014875_A_G	-0.0202811	0.00440602	-0.0423385	0.0420764	4.16e-06	0.314306
Subarachnoid hemorrhage	16	57019532	A	C	0.472	rs289745	16_57019532_A_C	-0.0491047	0.00596644	-0.00981552	0.0465335	2.22e-16	0.832938
Subarachnoid hemorrhage	16	57026775	A	G	0.0875	rs289751	16_57026775_A_G	-0.0615033	0.00763724	-0.0173811	0.0597042	8.88e-16	0.77096
Subarachnoid hemorrhage	16	57028515	A	G	0.122	rs8058353	16_57028515_A_G	-0.061722	0.00801901	0.0144802	0.0611305	1.4e-14	0.812755
Subarachnoid hemorrhage	16	57034115	C	T	0.223	rs1875235	16_57034115_C_T	-0.0242309	0.00537628	0.0499931	0.0461261	6.58e-06	0.278437
Subarachnoid hemorrhage	16	57036639	C	T	0.256	rs176532	16_57036639_C_T	0.0207849	0.00489639	-0.0621274	0.0449156	2.19e-05	0.166602
Subarachnoid hemorrhage	16	57041135	A	G	0.171	rs28439729	16_57041135_A_G	0.0326857	0.0061176	-0.00768708	0.0534307	9.15e-08	0.885603
Subarachnoid hemorrhage	16	57042641	A	AT	0.365	rs398100196	16_57042641_A_AT	0.0197953	0.00499172	0.0241037	0.0432908	7.32e-05	0.577674
Subarachnoid hemorrhage	16	57045280	A	G	0.0343	rs4783965	16_57045280_A_G	-0.0634607	0.0117885	0.110431	0.122293	7.31e-08	0.366522
Subarachnoid hemorrhage	16	57046931	G	T	0.0378	rs16965033	16_57046931_G_T	-0.048705	0.0110739	0.16771	0.112647	1.09e-05	0.136537
TG	16	56953665	G	GA	0.219	rs398029481	16_56953665_G_GA	-0.0263036	0.00561888	0.0118866	0.00688104	2.85e-06	0.0840882
TG	16	56956293	A	G	0.405	rs201641215	16_56956293_A_G	0.0295229	0.00708149	-0.012965	0.00766582	3.06e-05	0.0907845
TG	16	56959551	G	GC	0.12	rs138909879	16_56959551_G_GC	-0.0816374	0.00657808	0.0260057	0.00823056	0	0.00157958
TG	16	56974559	A	AAGG	0.138	rs148926814	16_56974559_A_AAGG	0.0485077	0.00687907	-0.001881	0.00838861	1.77e-12	0.822576
TG	16	56983943	A	G	0.177	rs28504436	16_56983943_A_G	0.0230102	0.00581999	0.00272019	0.00689991	7.7e-05	0.693407
TG	16	56984590	C	T	0.453	rs9938160	16_56984590_C_T	0.0375442	0.00583915	-0.00426034	0.00600159	1.28e-10	0.477786
TG	16	56992017	A	G	0.112	rs6499863	16_56992017_A_G	-0.146413	0.00799163	0.035083	0.00800284	0	1.17e-05
TG	16	56993901	A	C	0.0628	rs36229786	16_56993901_A_C	0.0933653	0.00864567	-0.0145362	0.0103897	0	0.161784
TG	16	56994192	C	T	0.387	rs12447924	16_56994192_C_T	-0.0488171	0.00436583	0.0161102	0.00528427	0	0.00229827
TG	16	56997902	T	TTTTA	0.295	rs200515187	16_56997902_T_TTTTA	0.0946785	0.00629244	-0.0366981	0.00674051	0	5.2e-08
TG	16	57001275	A	C	0.108	rs7405284	16_57001275_A_C	0.0327154	0.00687165	-0.0109028	0.00822341	1.93e-06	0.184898
TG	16	57002641	C	CT	0.178	rs201835654	16_57002641_C_CT	-0.0620982	0.00586219	-0.00139496	0.00692654	0	0.840391
TG	16	57008287	A	G	0.361	rs158617	16_57008287_A_G	0.0305378	0.00470912	-0.0200399	0.00588276	8.88e-11	0.000657902
TG	16	57009135	A	C	0.0196	rs575342274	16_57009135_A_C	0.0682828	0.0152696	0.0221965	0.0210461	7.76e-06	0.29158
TG	16	57010486	C	T	0.00414	rs117427818	16_57010486_C_T	0.390661	0.0401741	-0.0568513	0.0406459	0	0.161904
TG	16	57011243	C	T	0.0974	rs12720898	16_57011243_C_T	-0.0326497	0.00727875	0.00556661	0.00881781	7.27e-06	0.52785
TG	16	57012379	G	T	0.12	rs12708980	16_57012379_G_T	-0.150479	0.0076424	0.0313909	0.00767835	0	4.35e-05
TG	16	57019532	A	C	0.472	rs289745	16_57019532_A_C	-0.0491047	0.00596644	0.00906483	0.00619723	2.22e-16	0.143543
TG	16	57025291	C	CTTT	0.0889	rs374910812	16_57025291_C_CTTT	-0.0564303	0.00760882	0.00779351	0.0103169	1.2e-13	0.450002
TG	16	57027042	C	T	0.15	rs201801437	16_57027042_C_T	-0.0318124	0.00677595	0.00599415	0.00781142	2.67e-06	0.442869
TG	16	57028515	A	G	0.122	rs8058353	16_57028515_A_G	-0.061722	0.00801901	0.0148376	0.0080175	1.4e-14	0.0642197
TG	16	57034115	C	T	0.223	rs1875235	16_57034115_C_T	-0.0242309	0.00537628	0.00786784	0.00696079	6.58e-06	0.258346
TG	16	57036639	C	T	0.256	rs176532	16_57036639_C_T	0.0207849	0.00489639	-0.00482726	0.00606133	2.19e-05	0.425798
TG	16	57040093	C	T	0.0445	rs34218679	16_57040093_C_T	0.0494401	0.0103185	-0.000882575	0.0129287	1.66e-06	0.945575
TG	16	57042641	A	AT	0.365	rs398100196	16_57042641_A_AT	0.0197953	0.00499172	-0.00309268	0.00625532	7.32e-05	0.621018
TG	16	57042912	A	G	0.201	rs1651663	16_57042912_A_G	0.0294295	0.00664161	-0.00888534	0.006666	9.38e-06	0.182553
TG	16	57043502	G	T	0.174	rs142858325	16_57043502_G_T	0.0305995	0.00622574	-0.00953137	0.00776957	8.88e-07	0.219914
TG	16	57045280	A	G	0.0343	rs4783965	16_57045280_A_G	-0.0634607	0.0117885	0.000291949	0.0137864	7.31e-08	0.983105
TG	16	57046931	G	T	0.0378	rs16965033	16_57046931_G_T	-0.048705	0.0110739	0.00920498	0.0129445	1.09e-05	0.477015
Type 2 diabetes	16	56959548	C	T	0.00462	rs190575415	16_56959548_C_T	-0.164714	0.0308422	0.0655939	0.0729827	9.27e-08	0.368781
Type 2 diabetes	16	56968039	A	G	0.136	rs7204290	16_56968039_A_G	-0.0680768	0.00741877	0.0109429	0.0118633	0	0.356311
Type 2 diabetes	16	56974559	A	AAGG	0.138	rs148926814	16_56974559_A_AAGG	0.0485077	0.00687907	-0.0283598	0.0149925	1.77e-12	0.0585452
Type 2 diabetes	16	56975774	A	G	0.391	rs56129100	16_56975774_A_G	-0.0228698	0.00472135	-0.00487355	0.00946477	1.27e-06	0.606613
Type 2 diabetes	16	56983943	A	G	0.177	rs28504436	16_56983943_A_G	0.0230102	0.00581999	-0.00782025	0.0124194	7.7e-05	0.528904
Type 2 diabetes	16	56984763	A	G	0.0812	rs247615	16_56984763_A_G	0.0506094	0.00796855	0.000606758	0.0190424	2.14e-10	0.974581
Type 2 diabetes	16	56986762	G	T	0.435	rs7203286	16_56986762_G_T	0.109457	0.00496014	-0.00785392	0.00973568	0	0.419831
Type 2 diabetes	16	56992017	A	G	0.112	rs6499863	16_56992017_A_G	-0.146413	0.00799163	0.0158926	0.0142803	0	0.26575
Type 2 diabetes	16	56994192	C	T	0.387	rs12447924	16_56994192_C_T	-0.0488171	0.00436583	-0.0131056	0.00940873	0	0.163644
Type 2 diabetes	16	56996104	A	C	0.0567	rs17231534	16_56996104_A_C	-0.0740723	0.00897171	0.00438652	0.0187486	2.22e-16	0.815012
Type 2 diabetes	16	57002732	G	T	0.119	rs9939224	16_57002732_G_T	0.187834	0.00774672	-0.0145023	0.0152557	0	0.341799
Type 2 diabetes	16	57008287	A	G	0.361	rs158617	16_57008287_A_G	0.0305378	0.00470912	0.00331302	0.00936165	8.88e-11	0.723419
Type 2 diabetes	16	57009135	A	C	0.0196	rs575342274	16_57009135_A_C	0.0682828	0.0152696	0.02381	0.0241438	7.76e-06	0.324047
Type 2 diabetes	16	57011243	C	T	0.0974	rs12720898	16_57011243_C_T	-0.0326497	0.00727875	0.00557404	0.0151643	7.27e-06	0.71319
Type 2 diabetes	16	57012379	G	T	0.12	rs12708980	16_57012379_G_T	-0.150479	0.0076424	0.00320784	0.0179357	0	0.858053
Type 2 diabetes	16	57014875	A	G	0.405	rs4784745	16_57014875_A_G	-0.0202811	0.00440602	0.00417214	0.00934885	4.16e-06	0.6554
Type 2 diabetes	16	57016092	A	G	0.468	rs5882	16_57016092_A_G	-0.0472868	0.00536219	-0.00189726	0.00915987	0	0.835911
Type 2 diabetes	16	57019532	A	C	0.472	rs289745	16_57019532_A_C	-0.0491047	0.00596644	0.00500098	0.0103303	2.22e-16	0.628309
Type 2 diabetes	16	57026775	A	G	0.0875	rs289751	16_57026775_A_G	-0.0615033	0.00763724	-0.0331882	0.0132534	8.88e-16	0.0122757
Type 2 diabetes	16	57028515	A	G	0.122	rs8058353	16_57028515_A_G	-0.061722	0.00801901	-0.00459406	0.0135188	1.4e-14	0.733987
Type 2 diabetes	16	57034115	C	T	0.223	rs1875235	16_57034115_C_T	-0.0242309	0.00537628	0.0157556	0.010234	6.58e-06	0.123675
Type 2 diabetes	16	57036639	C	T	0.256	rs176532	16_57036639_C_T	0.0207849	0.00489639	0.00646927	0.00997153	2.19e-05	0.516485
Type 2 diabetes	16	57040093	C	T	0.0445	rs34218679	16_57040093_C_T	0.0494401	0.0103185	0.0276984	0.0210179	1.66e-06	0.187555
Type 2 diabetes	16	57041135	A	G	0.171	rs28439729	16_57041135_A_G	0.0326857	0.0061176	-0.0119345	0.0118629	9.15e-08	0.314396
Type 2 diabetes	16	57042641	A	AT	0.365	rs398100196	16_57042641_A_AT	0.0197953	0.00499172	0.00862522	0.00960221	7.32e-05	0.369051
Type 2 diabetes	16	57045280	A	G	0.0343	rs4783965	16_57045280_A_G	-0.0634607	0.0117885	0.0256497	0.026888	7.31e-08	0.34011
Type 2 diabetes	16	57046931	G	T	0.0378	rs16965033	16_57046931_G_T	-0.048705	0.0110739	-0.00964107	0.0249437	1.09e-05	0.699117
Ventricular arrhythmia	16	56959548	C	T	0.00462	rs190575415	16_56959548_C_T	-0.164714	0.0308422	0.415115	0.280646	9.27e-08	0.139103
Ventricular arrhythmia	16	56968039	A	G	0.136	rs7204290	16_56968039_A_G	-0.0680768	0.00741877	-0.0285244	0.0451933	0	0.527932
Ventricular arrhythmia	16	56974559	A	AAGG	0.138	rs148926814	16_56974559_A_AAGG	0.0485077	0.00687907	-0.00854633	0.0574244	1.77e-12	0.88169
Ventricular arrhythmia	16	56975774	A	G	0.391	rs56129100	16_56975774_A_G	-0.0228698	0.00472135	-0.0578072	0.0361162	1.27e-06	0.109468
Ventricular arrhythmia	16	56984763	A	G	0.0812	rs247615	16_56984763_A_G	0.0506094	0.00796855	0.0880603	0.0728021	2.14e-10	0.226438
Ventricular arrhythmia	16	56985156	A	G	0.144	rs193695	16_56985156_A_G	-0.0858209	0.00670781	-0.0741876	0.0543701	0	0.172413
Ventricular arrhythmia	16	56986762	G	T	0.435	rs7203286	16_56986762_G_T	0.109457	0.00496014	0.0609922	0.0371235	0	0.100392
Ventricular arrhythmia	16	56992017	A	G	0.112	rs6499863	16_56992017_A_G	-0.146413	0.00799163	0.0239586	0.054467	0	0.660029
Ventricular arrhythmia	16	56994192	C	T	0.387	rs12447924	16_56994192_C_T	-0.0488171	0.00436583	0.0419016	0.0358326	0	0.242254
Ventricular arrhythmia	16	56996104	A	C	0.0567	rs17231534	16_56996104_A_C	-0.0740723	0.00897171	-0.168917	0.0714343	2.22e-16	0.0180474
Ventricular arrhythmia	16	57002732	G	T	0.119	rs9939224	16_57002732_G_T	0.187834	0.00774672	-0.0115156	0.0581705	0	0.843075
Ventricular arrhythmia	16	57008287	A	G	0.361	rs158617	16_57008287_A_G	0.0305378	0.00470912	-0.00726894	0.0357216	8.88e-11	0.838753
Ventricular arrhythmia	16	57009135	A	C	0.0196	rs575342274	16_57009135_A_C	0.0682828	0.0152696	-0.0294611	0.0927231	7.76e-06	0.750688
Ventricular arrhythmia	16	57011243	C	T	0.0974	rs12720898	16_57011243_C_T	-0.0326497	0.00727875	-0.0286154	0.0579329	7.27e-06	0.621348
Ventricular arrhythmia	16	57012379	G	T	0.12	rs12708980	16_57012379_G_T	-0.150479	0.0076424	0.0123729	0.0684381	0	0.856533
Ventricular arrhythmia	16	57014875	A	G	0.405	rs4784745	16_57014875_A_G	-0.0202811	0.00440602	0.000987768	0.0356037	4.16e-06	0.977867
Ventricular arrhythmia	16	57016092	A	G	0.468	rs5882	16_57016092_A_G	-0.0472868	0.00536219	-0.0019529	0.0349053	0	0.955383
Ventricular arrhythmia	16	57019532	A	C	0.472	rs289745	16_57019532_A_C	-0.0491047	0.00596644	-0.00192378	0.0393223	2.22e-16	0.96098
Ventricular arrhythmia	16	57026775	A	G	0.0875	rs289751	16_57026775_A_G	-0.0615033	0.00763724	0.0231534	0.0506372	8.88e-16	0.647498
Ventricular arrhythmia	16	57028515	A	G	0.122	rs8058353	16_57028515_A_G	-0.061722	0.00801901	-0.0319076	0.0515146	1.4e-14	0.53566
Ventricular arrhythmia	16	57034115	C	T	0.223	rs1875235	16_57034115_C_T	-0.0242309	0.00537628	-0.0448621	0.0390513	6.58e-06	0.250639
Ventricular arrhythmia	16	57036639	C	T	0.256	rs176532	16_57036639_C_T	0.0207849	0.00489639	0.0634182	0.0380987	2.19e-05	0.0959977
Ventricular arrhythmia	16	57040093	C	T	0.0445	rs34218679	16_57040093_C_T	0.0494401	0.0103185	0.0184777	0.0807608	1.66e-06	0.819028
Ventricular arrhythmia	16	57041135	A	G	0.171	rs28439729	16_57041135_A_G	0.0326857	0.0061176	0.0161795	0.0453701	9.15e-08	0.721383
Ventricular arrhythmia	16	57042641	A	AT	0.365	rs398100196	16_57042641_A_AT	0.0197953	0.00499172	0.0312221	0.0365608	7.32e-05	0.393118
Ventricular arrhythmia	16	57045280	A	G	0.0343	rs4783965	16_57045280_A_G	-0.0634607	0.0117885	0.0448254	0.102848	7.31e-08	0.662952
Ventricular arrhythmia	16	57046931	G	T	0.0378	rs16965033	16_57046931_G_T	-0.048705	0.0110739	0.195896	0.0943967	1.09e-05	0.0379646
