# Supplementary material for: Comparing the effects of CETP in East Asian and European ancestries: a Mendelian randomization study
Source: Nat Commun. 2024 Jun 21;15:5302. doi: 10.1038/s41467-024-49109-z (PMC11192935; doi:10.1038/s41467-024-49109-z)
Supplement: Supplementary file 11 — Supplementary Data 9 [file 41467_2024_49109_MOESM11_ESM.xlsx]

## Sheet: Sheet1
Supplemental Data 9. CETP HDL-C instruments selected from within and around the CETP gene in the European population after pruning by minor allele frequency, F statistic and clumping based on linkage disequilibrium (GRCh37).
phenotype	chr_name	start_pos	end_pos	effect_allele	other_allele	rsID	uni_id	maf	effect_size_exposure	standard_error_exposure	effect_size_outcome	standard_error_outcome	pvalue_exposure	pvalue_outcome
Angina	16	56950951	56950951	A	G	rs145002369	16_56950951_A_G	0.0403	0.0869028	0.00367904	0.0091	0.0276	0	0.741619
Angina	16	56957517	56957517	C	T	rs12149263	16_56957517_C_T	0.0241	-0.0533652	0.0046782	-0.0047	0.0325	0	0.885015
Angina	16	56958801	56958801	A	C	rs863706	16_56958801_A_C	0.255	0.0102003	0.00157655	-0.0032	0.0109	9.8e-11	0.76908
Angina	16	56960614	56960614	A	G	rs56371416	16_56960614_A_G	0.0127	-0.119073	0.00623396	0.0604	0.0409	0	0.139737
Angina	16	56965147	56965147	C	CTT	rs563318058	16_56965147_C_CTT	0.407	0.0669988	0.00197627	-0.0112	0.0125	0	0.370253
Angina	16	56967177	56967177	G	T	rs72786778	16_56967177_G_T	0.0526	-0.0128519	0.00314636	-0.0201	0.0205	4.41e-05	0.326845
Angina	16	56975775	56975775	T	TATA	rs112958173	16_56975775_T_TATA	0.342	0.0291712	0.00164697	-0.0003	0.0103	0	0.976764
Angina	16	56976542	56976542	A	G	rs4784738	16_56976542_A_G	0.0282	-0.11639	0.00434493	0.0552	0.0304	0	0.0694027
Angina	16	56982795	56982795	C	T	rs117938341	16_56982795_C_T	0.0205	-0.0412672	0.00504607	0.0387	0.0365	2.22e-16	0.28902
Angina	16	56983139	56983139	C	CA	rs397934532	16_56983139_C_CA	0.251	0.0199945	0.00334787	-0.0087	0.0142	2.34e-09	0.540091
Angina	16	56984763	56984763	A	G	rs247615	16_56984763_A_G	0.215	0.0792081	0.00175511	-0.0089	0.0123	0	0.469325
Angina	16	56985156	56985156	A	G	rs193695	16_56985156_A_G	0.348	-0.143882	0.00150898	0.0161	0.0103	0	0.118027
Angina	16	56985739	56985739	C	CTT	rs35571500	16_56985739_C_CTT	0.283	-0.0409393	0.00309373	0.0065	0.0108	0	0.547273
Angina	16	56985805	56985805	C	T	rs11862052	16_56985805_C_T	0.151	0.0728927	0.0019835	-0.0241	0.0162	0	0.136842
Angina	16	56992420	56992420	A	G	rs77751805	16_56992420_A_G	0.0334	-0.0426147	0.0040037	0.0323	0.0262	0	0.217641
Angina	16	56993779	56993779	A	G	rs28419404	16_56993779_A_G	0.242	0.0542419	0.00327873	-0.0077	0.0139	0	0.579608
Angina	16	56993901	56993901	A	C	rs36229786	16_56993901_A_C	0.191	0.18255	0.00202586	-0.0092	0.0148	0	0.534191
Angina	16	56996104	56996104	A	C	rs17231534	16_56996104_A_C	0.0417	-0.0176623	0.00345399	-0.0188	0.0239	3.16e-07	0.43151
Angina	16	56996279	56996279	C	T	rs5030708	16_56996279_C_T	0.0275	0.0704389	0.0049541	0.0359	0.0878	0	0.682625
Angina	16	56997349	56997349	C	CA	rs397977702	16_56997349_C_CA	0.258	0.201886	0.00172185	-0.0328	0.0112	0	0.00340524
Angina	16	56997902	56997902	T	TTTTA	rs200515187	16_56997902_T_TTTTA	0.361	0.0952236	0.00203142	-0.0135	0.013	0	0.299055
Angina	16	57002118	57002118	G	T	rs72771478	16_57002118_G_T	0.0156	-0.177184	0.00590029	0.0662	0.0569	0	0.244649
Angina	16	57003146	57003146	C	T	rs11076174	16_57003146_C_T	0.0801	-0.140091	0.00254001	0.0162	0.0169	0	0.33777
Angina	16	57005762	57005762	C	T	rs117040820	16_57005762_C_T	0.0127	-0.17221	0.00646155	0.0137	0.0443	0	0.757127
Angina	16	57006072	57006072	A	G	rs12720873	16_57006072_A_G	0.0296	0.0957849	0.0040647	-0.032	0.028	0	0.253098
Angina	16	57006305	57006305	C	T	rs289712	16_57006305_C_T	0.326	0.0617912	0.00195946	-0.0128	0.0191	0	0.502758
Angina	16	57007451	57007451	A	G	rs289714	16_57007451_A_G	0.177	0.199542	0.00185292	-0.0436	0.013	0	0.000796967
Angina	16	57010232	57010232	C	T	rs56208677	16_57010232_C_T	0.0675	-0.149385	0.00276868	0.0198	0.0188	0	0.292253
Angina	16	57010382	57010382	G	T	rs71387147	16_57010382_G_T	0.0752	-0.0714236	0.00268989	0.0224	0.0217	0	0.301951
Angina	16	57013606	57013606	A	G	rs191743564	16_57013606_A_G	0.014	0.0377486	0.00608875	-0.0592	0.0408	5.66e-10	0.146785
Angina	16	57013743	57013743	T	TA	rs71383213	16_57013743_T_TA	0.0718	0.0289141	0.00294707	0.0099	0.0181	0	0.584405
Angina	16	57014411	57014411	C	T	rs12708983	16_57014411_C_T	0.036	0.145583	0.00382376	-0.0211	0.0264	0	0.42415
Angina	16	57014875	57014875	A	G	rs4784745	16_57014875_A_G	0.335	0.0824967	0.0014772	-0.01	0.0102	0	0.326893
Angina	16	57015335	57015335	G	GCTGCCAGGAAGA	rs11276066	16_57015335_G_GCTGCCAGGAAGA	0.124	-0.118354	0.00236766	0.0115	0.0145	0	0.427718
Angina	16	57015545	57015545	C	T	rs1800774	16_57015545_C_T	0.355	0.0141803	0.0014556	-0.0044	0.0102	0	0.666198
Angina	16	57017319	57017319	A	G	rs1800777	16_57017319_A_G	0.0355	-0.296516	0.00371277	0.0343	0.0271	0	0.205627
Angina	16	57019392	57019392	C	T	rs12720917	16_57019392_C_T	0.147	0.0755798	0.00204031	-0.0047	0.0141	0	0.738883
Angina	16	57019532	57019532	A	C	rs289745	16_57019532_A_C	0.382	0.00991516	0.00156313	-0.0019	0.0099	2.25e-10	0.847806
Angina	16	57021433	57021433	A	G	rs12934552	16_57021433_A_G	0.132	0.051295	0.00201915	-0.0034	0.0144	0	0.813346
Angina	16	57022988	57022988	C	T	rs140247233	16_57022988_C_T	0.0215	-0.0238167	0.00488263	0.0419	0.0354	1.07e-06	0.236565
Angina	16	57023938	57023938	C	T	rs289747	16_57023938_C_T	0.387	0.0146812	0.00142174	-0.0008	0.01	0	0.936237
Angina	16	57025291	57025291	C	CTTT	rs374910812	16_57025291_C_CTTT	0.0272	-0.0919035	0.00523452	0.0279	0.0374	0	0.455674
Angina	16	57026381	57026381	A	AT	rs151137307	16_57026381_A_AT	0.0445	0.0405819	0.00684766	-0.0005	0.0291	3.1e-09	0.986291
Angina	16	57026936	57026936	A	G	rs289752	16_57026936_A_G	0.413	0.043701	0.00142555	-0.0089	0.01	0	0.373466
Angina	16	57028758	57028758	A	G	rs72773105	16_57028758_A_G	0.0173	0.0500115	0.00531762	0.0426	0.0354	0	0.228826
Angina	16	57030107	57030107	G	T	rs145283538	16_57030107_G_T	0.0142	0.0367083	0.00633917	0.0032	0.0417	7.01e-09	0.938831
Angina	16	57031716	57031716	C	T	rs7187261	16_57031716_C_T	0.0593	-0.0725808	0.00294286	0.0121	0.0213	0	0.569984
Angina	16	57032142	57032142	A	C	rs289737	16_57032142_A_C	0.268	0.0118797	0.00160062	-0.0052	0.011	1.15e-13	0.636408
Angina	16	57035375	57035375	C	T	rs821466	16_57035375_C_T	0.343	-0.0207327	0.00146759	0.0025	0.0103	0	0.808224
Angina	16	57040141	57040141	C	T	rs144032256	16_57040141_C_T	0.0153	0.0591724	0.00592392	-0.0657	0.0378	0	0.082194
Angina	16	57040325	57040325	C	CTTTTTTTTT	rs533061392	16_57040325_C_CTTTTTTTTT	0.226	-0.0138204	0.00207554	0.0067	0.0148	2.76e-11	0.650763
Angina	16	57042641	57042641	A	AT	rs398100196	16_57042641_A_AT	0.315	0.00798663	0.00175886	0.0068	0.0106	5.6e-06	0.521192
Angina	16	57043340	57043340	C	T	rs182457758	16_57043340_C_T	0.00961	-0.105269	0.00751448	0.1193	0.0544	0	0.0283063
Angina	16	57045159	57045159	C	T	rs1167513	16_57045159_C_T	0.0646	-0.0329073	0.0028785	0.004	0.0197	0	0.839099
Angina	16	57046069	57046069	G	T	rs76933585	16_57046069_G_T	0.0142	-0.0427527	0.00648712	-0.0219	0.0482	4.39e-11	0.649572
Angina	16	57049137	57049137	A	G	rs75911530	16_57049137_A_G	0.0317	-0.149748	0.00417169	-0.0048	0.0315	0	0.878886
Angina	16	57049856	57049856	A	AG	rs201271178	16_57049856_A_AG	0.472	-0.0245931	0.00233372	0.006	0.0125	0	0.631227
Angina	16	57053694	57053694	A	G	rs118117916	16_57053694_A_G	0.011	-0.0977558	0.00668625	-0.0105	0.0444	0	0.813055
Angina	16	57055714	57055714	A	C	rs891140	16_57055714_A_C	0.349	0.00737839	0.00144328	-0.0139	0.0102	3.18e-07	0.172963
Angina	16	57056064	57056064	G	T	rs4784750	16_57056064_G_T	0.284	0.0193702	0.00153384	-0.0021	0.0108	0	0.845828
Angina	16	57056609	57056609	A	G	rs1651667	16_57056609_A_G	0.279	0.0093339	0.00153131	-0.0143	0.0108	1.09e-09	0.185478
Angina	16	57059484	57059484	C	T	rs16965150	16_57059484_C_T	0.0258	-0.0441108	0.00435154	0.0211	0.0327	0	0.518759
Angina	16	57060097	57060097	C	T	rs61738710	16_57060097_C_T	0.0653	0.0648254	0.00277677	-0.023	0.0182	0	0.206325
Angina	16	57060353	57060353	C	T	rs28438857	16_57060353_C_T	0.105	0.0294071	0.00221247	-0.0016	0.0148	0	0.91391
Angina	16	57061558	57061558	T	TG	rs34339030	16_57061558_T_TG	0.415	-0.0209274	0.00155375	0.0104	0.0099	0	0.293486
Angina	16	57064526	57064526	A	AGATG	rs72034702	16_57064526_A_AGATG	0.279	-0.0164945	0.00191678	0.0206	0.0135	0	0.127028
Angina	16	57066745	57066745	C	CA	rs35838664	16_57066745_C_CA	0.48	0.00780797	0.00179349	-0.0103	0.0123	1.34e-05	0.402369
Any stroke	16	56945988	56945988	A	G	rs138696161	16_56945988_A_G	0.0124	-0.116062	0.00627475	-0.0618	0.0454	0	0.17344
Any stroke	16	56946197	56946197	A	G	rs2399594	16_56946197_A_G	0.384	-0.0104975	0.00141978	-0.0035	0.0065	1.43e-13	0.590258
Any stroke	16	56950951	56950951	A	G	rs145002369	16_56950951_A_G	0.0403	0.0869028	0.00367904	-0.0054	0.0192	0	0.778519
Any stroke	16	56953261	56953261	A	G	rs12924331	16_56953261_A_G	0.427	0.0553431	0.0013943	-0.014	0.0064	0	0.028706
Any stroke	16	56958801	56958801	A	C	rs863706	16_56958801_A_C	0.255	0.0102003	0.00157655	-0.005	0.0073	9.8e-11	0.493387
Any stroke	16	56960614	56960614	A	G	rs56371416	16_56960614_A_G	0.0127	-0.119073	0.00623396	-0.0494	0.0301	0	0.100757
Any stroke	16	56976542	56976542	A	G	rs4784738	16_56976542_A_G	0.0282	-0.11639	0.00434493	-0.0358	0.0212	0	0.0912809
Any stroke	16	56984763	56984763	A	G	rs247615	16_56984763_A_G	0.215	0.0792081	0.00175511	-0.0146	0.0084	0	0.082194
Any stroke	16	56985156	56985156	A	G	rs193695	16_56985156_A_G	0.348	-0.143882	0.00150898	0.0071	0.0075	0	0.343809
Any stroke	16	56992420	56992420	A	G	rs77751805	16_56992420_A_G	0.0334	-0.0426147	0.0040037	-0.0037	0.0194	0	0.848744
Any stroke	16	56995234	56995234	A	C	rs1800776	16_56995234_A_C	0.0708	-0.0590938	0.00268053	-0.0054	0.0132	0	0.682473
Any stroke	16	56996104	56996104	A	C	rs17231534	16_56996104_A_C	0.0417	-0.0176623	0.00345399	0.0257	0.0159	3.16e-07	0.106018
Any stroke	16	57000284	57000284	A	G	rs820299	16_57000284_A_G	0.375	0.0519967	0.0014273	0.0022	0.0068	0	0.746294
Any stroke	16	57006072	57006072	A	G	rs12720873	16_57006072_A_G	0.0296	0.0957849	0.0040647	-0.0053	0.0185	0	0.774506
Any stroke	16	57010828	57010828	A	G	rs11860407	16_57010828_A_G	0.344	0.0166272	0.00146531	0	0.0076	0	1
Any stroke	16	57012887	57012887	A	G	rs17239354	16_57012887_A_G	0.0737	0.027982	0.00266591	0.0003	0.0126	0	0.981005
Any stroke	16	57013606	57013606	A	G	rs191743564	16_57013606_A_G	0.014	0.0377486	0.00608875	0.0383	0.0288	5.66e-10	0.183564
Any stroke	16	57017319	57017319	A	G	rs1800777	16_57017319_A_G	0.0355	-0.296516	0.00371277	0.0115	0.0233	0	0.621615
Any stroke	16	57019532	57019532	A	C	rs289745	16_57019532_A_C	0.382	0.00991516	0.00156313	-0.0018	0.0076	2.25e-10	0.812779
Any stroke	16	57021203	57021203	A	G	rs58476720	16_57021203_A_G	0.0207	0.105359	0.00496349	-0.0275	0.0272	0	0.312002
Any stroke	16	57021433	57021433	A	G	rs12934552	16_57021433_A_G	0.132	0.051295	0.00201915	0.0155	0.0096	0	0.106401
Any stroke	16	57025063	57025063	A	G	rs289748	16_57025063_A_G	0.478	0.0367245	0.00139345	0.0069	0.0067	0	0.30308
Any stroke	16	57028758	57028758	A	G	rs72773105	16_57028758_A_G	0.0173	0.0500115	0.00531762	-0.0054	0.024	0	0.821979
Any stroke	16	57032142	57032142	A	C	rs289737	16_57032142_A_C	0.268	0.0118797	0.00160062	-0.011	0.0079	1.15e-13	0.1638
Any stroke	16	57041909	57041909	A	G	rs74912812	16_57041909_A_G	0.051	-0.0385929	0.00314882	0.0129	0.0141	0	0.360247
Any stroke	16	57042109	57042109	A	G	rs62035537	16_57042109_A_G	0.104	0.0188773	0.00229386	-0.0036	0.0107	2.22e-16	0.736533
Any stroke	16	57042279	57042279	A	G	rs7196436	16_57042279_A_G	0.0393	-0.0185369	0.00361462	-0.0237	0.0167	2.92e-07	0.155852
Any stroke	16	57042912	57042912	A	G	rs1651663	16_57042912_A_G	0.305	0.027827	0.00153404	-0.0034	0.0075	0	0.650309
Any stroke	16	57045755	57045755	A	G	rs1151265	16_57045755_A_G	0.0654	0.0326652	0.00283299	0.0185	0.0138	0	0.180057
Any stroke	16	57049137	57049137	A	G	rs75911530	16_57049137_A_G	0.0317	-0.149748	0.00417169	-0.0155	0.0214	0	0.468882
Any stroke	16	57051483	57051483	A	G	rs62035542	16_57051483_A_G	0.0966	0.0405213	0.00231833	0.0173	0.0105	0	0.0994309
Any stroke	16	57055714	57055714	A	C	rs891140	16_57055714_A_C	0.349	0.00737839	0.00144328	0.0008	0.0067	3.18e-07	0.904956
Any stroke	16	57056609	57056609	A	G	rs1651667	16_57056609_A_G	0.279	0.0093339	0.00153131	-0.0005	0.0074	1.09e-09	0.94613
Any stroke	16	57057194	57057194	A	G	rs12444396	16_57057194_A_G	0.28	-0.020826	0.00153923	-0.0052	0.0072	0	0.470158
Apo-A1	16	56950951	56950951	A	G	rs145002369	16_56950951_A_G	0.0403	0.0869028	0.00367904	0.016412	0.0015116	0	0
Apo-A1	16	56957517	56957517	C	T	rs12149263	16_56957517_C_T	0.0241	-0.0533652	0.0046782	-0.0077236	0.0020395	0	0.000152473
Apo-A1	16	56958801	56958801	A	C	rs863706	16_56958801_A_C	0.255	0.0102003	0.00157655	0.0027003	0.00072481	9.8e-11	0.000194907
Apo-A1	16	56960614	56960614	A	G	rs56371416	16_56960614_A_G	0.0127	-0.119073	0.00623396	-0.022627	0.0027175	0	0
Apo-A1	16	56967177	56967177	G	T	rs72786778	16_56967177_G_T	0.0526	-0.0128519	0.00314636	-0.0042532	0.0014012	4.41e-05	0.00240218
Apo-A1	16	56975775	56975775	T	TATA	rs112958173	16_56975775_T_TATA	0.342	0.0291712	0.00164697	0.0061024	0.0006613	0	0
Apo-A1	16	56976542	56976542	A	G	rs4784738	16_56976542_A_G	0.0282	-0.11639	0.00434493	-0.027364	0.0019054	0	0
Apo-A1	16	56982795	56982795	C	T	rs117938341	16_56982795_C_T	0.0205	-0.0412672	0.00504607	-0.011096	0.0021107	2.22e-16	1.46e-07
Apo-A1	16	56984763	56984763	A	G	rs247615	16_56984763_A_G	0.215	0.0792081	0.00175511	0.019241	0.00079227	0	0
Apo-A1	16	56985156	56985156	A	G	rs193695	16_56985156_A_G	0.348	-0.143882	0.00150898	-0.033016	0.00066032	0	0
Apo-A1	16	56992420	56992420	A	G	rs77751805	16_56992420_A_G	0.0334	-0.0426147	0.0040037	-0.0082943	0.0017198	0	1.42e-06
Apo-A1	16	56995234	56995234	A	C	rs1800776	16_56995234_A_C	0.0708	-0.0590938	0.00268053	-0.014541	0.0011721	0	0
Apo-A1	16	56996104	56996104	A	C	rs17231534	16_56996104_A_C	0.0417	-0.0176623	0.00345399	-0.0037662	0.0016224	3.16e-07	0.0202666
Apo-A1	16	56997349	56997349	C	CA	rs397977702	16_56997349_C_CA	0.258	0.201886	0.00172185	0.043745	0.00070517	0	0
Apo-A1	16	56997902	56997902	T	TTTTA	rs200515187	16_56997902_T_TTTTA	0.361	0.0952236	0.00203142	0.020436	0.00070561	0	0
Apo-A1	16	57002118	57002118	G	T	rs72771478	16_57002118_G_T	0.0156	-0.177184	0.00590029	-0.035699	0.0030465	0	0
Apo-A1	16	57003146	57003146	C	T	rs11076174	16_57003146_C_T	0.0801	-0.140091	0.00254001	-0.029592	0.001161	0	0
Apo-A1	16	57005762	57005762	C	T	rs117040820	16_57005762_C_T	0.0127	-0.17221	0.00646155	-0.036313	0.0028682	0	0
Apo-A1	16	57010232	57010232	C	T	rs56208677	16_57010232_C_T	0.0675	-0.149385	0.00276868	-0.03364	0.0012375	0	0
Apo-A1	16	57013606	57013606	A	G	rs191743564	16_57013606_A_G	0.014	0.0377486	0.00608875	0.013794	0.0027939	5.66e-10	7.93e-07
Apo-A1	16	57013743	57013743	T	TA	rs71383213	16_57013743_T_TA	0.0718	0.0289141	0.00294707	0.0069757	0.0011808	0	3.47e-09
Apo-A1	16	57014411	57014411	C	T	rs12708983	16_57014411_C_T	0.036	0.145583	0.00382376	0.031796	0.0016035	0	0
Apo-A1	16	57019392	57019392	C	T	rs12720917	16_57019392_C_T	0.147	0.0755798	0.00204031	0.016161	0.00092688	0	0
Apo-A1	16	57021433	57021433	A	G	rs12934552	16_57021433_A_G	0.132	0.051295	0.00201915	0.013612	0.00091084	0	0
Apo-A1	16	57022988	57022988	C	T	rs140247233	16_57022988_C_T	0.0215	-0.0238167	0.00488263	-0.0079484	0.0020792	1.07e-06	0.000131936
Apo-A1	16	57023938	57023938	C	T	rs289747	16_57023938_C_T	0.387	0.0146812	0.00142174	0.0042096	0.00064647	0	7.43e-11
Apo-A1	16	57025291	57025291	C	CTTT	rs374910812	16_57025291_C_CTTT	0.0272	-0.0919035	0.00523452	-0.017645	0.0020378	0	0
Apo-A1	16	57026936	57026936	A	G	rs289752	16_57026936_A_G	0.413	0.043701	0.00142555	0.011301	0.00063967	0	0
Apo-A1	16	57028758	57028758	A	G	rs72773105	16_57028758_A_G	0.0173	0.0500115	0.00531762	0.0077112	0.0025301	0	0.00230535
Apo-A1	16	57030107	57030107	G	T	rs145283538	16_57030107_G_T	0.0142	0.0367083	0.00633917	0.0099171	0.0026101	7.01e-09	0.000144983
Apo-A1	16	57031716	57031716	C	T	rs7187261	16_57031716_C_T	0.0593	-0.0725808	0.00294286	-0.016484	0.0012885	0	0
Apo-A1	16	57035375	57035375	C	T	rs821466	16_57035375_C_T	0.343	-0.0207327	0.00146759	-0.0049737	0.00066431	0	7.04e-14
Apo-A1	16	57040141	57040141	C	T	rs144032256	16_57040141_C_T	0.0153	0.0591724	0.00592392	0.011815	0.0025616	0	3.98e-06
Apo-A1	16	57040325	57040325	C	CTTTTTTTTT	rs533061392	16_57040325_C_CTTTTTTTTT	0.226	-0.0138204	0.00207554	-0.0031085	0.00080493	2.76e-11	0.000112542
Apo-A1	16	57042641	57042641	A	AT	rs398100196	16_57042641_A_AT	0.315	0.00798663	0.00175886	0.0027625	0.00070723	5.6e-06	9.38e-05
Apo-A1	16	57045159	57045159	C	T	rs1167513	16_57045159_C_T	0.0646	-0.0329073	0.0028785	-0.0071558	0.0013609	0	1.46e-07
Apo-A1	16	57046069	57046069	G	T	rs76933585	16_57046069_G_T	0.0142	-0.0427527	0.00648712	-0.017011	0.0028095	4.39e-11	1.41e-09
Apo-A1	16	57049137	57049137	A	G	rs75911530	16_57049137_A_G	0.0317	-0.149748	0.00417169	-0.037082	0.0018338	0	0
Apo-A1	16	57049856	57049856	A	AG	rs201271178	16_57049856_A_AG	0.472	-0.0245931	0.00233372	-0.0054658	0.00068133	0	1.11e-15
Apo-A1	16	57053694	57053694	A	G	rs118117916	16_57053694_A_G	0.011	-0.0977558	0.00668625	-0.030462	0.0030751	0	0
Apo-A1	16	57056064	57056064	G	T	rs4784750	16_57056064_G_T	0.284	0.0193702	0.00153384	0.0043558	0.00069646	0	4e-10
Apo-A1	16	57056609	57056609	A	G	rs1651667	16_57056609_A_G	0.279	0.0093339	0.00153131	-0.00029305	0.00069753	1.09e-09	0.674394
Apo-A1	16	57059484	57059484	C	T	rs16965150	16_57059484_C_T	0.0258	-0.0441108	0.00435154	-0.012201	0.0019043	0	1.48e-10
Apo-A1	16	57060097	57060097	C	T	rs61738710	16_57060097_C_T	0.0653	0.0648254	0.00277677	0.015078	0.0012685	0	0
Apo-A1	16	57064526	57064526	A	AGATG	rs72034702	16_57064526_A_AGATG	0.279	-0.0164945	0.00191678	-0.0050249	0.00073379	0	7.5e-12
Apo-A1	16	57066745	57066745	C	CA	rs35838664	16_57066745_C_CA	0.48	0.00780797	0.00179349	0.0017042	0.00067002	1.34e-05	0.0109746
Apo-B	16	56950951	56950951	A	G	rs145002369	16_56950951_A_G	0.0403	0.0869028	0.00367904	-0.0054787	0.0013613	0	5.71e-05
Apo-B	16	56957517	56957517	C	T	rs12149263	16_56957517_C_T	0.0241	-0.0533652	0.0046782	0.0004888	0.0018342	0	0.78986
Apo-B	16	56958801	56958801	A	C	rs863706	16_56958801_A_C	0.255	0.0102003	0.00157655	-0.0018485	0.00065242	9.8e-11	0.00460705
Apo-B	16	56960614	56960614	A	G	rs56371416	16_56960614_A_G	0.0127	-0.119073	0.00623396	0.0018591	0.0024476	0	0.447517
Apo-B	16	56965147	56965147	C	CTT	rs563318058	16_56965147_C_CTT	0.407	0.0669988	0.00197627	-0.0022258	0.00061296	0	0.000282071
Apo-B	16	56967177	56967177	G	T	rs72786778	16_56967177_G_T	0.0526	-0.0128519	0.00314636	0.00074249	0.00126	4.41e-05	0.555675
Apo-B	16	56975775	56975775	T	TATA	rs112958173	16_56975775_T_TATA	0.342	0.0291712	0.00164697	-0.002365	0.00059504	0	7.05e-05
Apo-B	16	56976542	56976542	A	G	rs4784738	16_56976542_A_G	0.0282	-0.11639	0.00434493	0.0033325	0.0017136	0	0.0518067
Apo-B	16	56982795	56982795	C	T	rs117938341	16_56982795_C_T	0.0205	-0.0412672	0.00504607	0.0045729	0.0018997	2.22e-16	0.0160767
Apo-B	16	56984763	56984763	A	G	rs247615	16_56984763_A_G	0.215	0.0792081	0.00175511	-0.0044009	0.0007139	0	7.07e-10
Apo-B	16	56985156	56985156	A	G	rs193695	16_56985156_A_G	0.348	-0.143882	0.00150898	0.0074423	0.00059655	0	0
Apo-B	16	56985739	56985739	C	CTT	rs35571500	16_56985739_C_CTT	0.283	-0.0409393	0.00309373	0.0025133	0.0006422	0	9.09e-05
Apo-B	16	56992420	56992420	A	G	rs77751805	16_56992420_A_G	0.0334	-0.0426147	0.0040037	0.0024469	0.0015473	0	0.113787
Apo-B	16	56993779	56993779	A	G	rs28419404	16_56993779_A_G	0.242	0.0542419	0.00327873	-0.002834	0.00068099	0	3.16e-05
Apo-B	16	56993901	56993901	A	C	rs36229786	16_56993901_A_C	0.191	0.18255	0.00202586	-0.0092732	0.00072148	0	0
Apo-B	16	56995234	56995234	A	C	rs1800776	16_56995234_A_C	0.0708	-0.0590938	0.00268053	0.0043561	0.0010548	0	3.63e-05
Apo-B	16	56996104	56996104	A	C	rs17231534	16_56996104_A_C	0.0417	-0.0176623	0.00345399	0.002318	0.0014613	3.16e-07	0.112681
Apo-B	16	56997349	56997349	C	CA	rs397977702	16_56997349_C_CA	0.258	0.201886	0.00172185	-0.0099947	0.00063836	0	0
Apo-B	16	56997902	56997902	T	TTTTA	rs200515187	16_56997902_T_TTTTA	0.361	0.0952236	0.00203142	-0.0045495	0.00063572	0	8.28e-13
Apo-B	16	57002118	57002118	G	T	rs72771478	16_57002118_G_T	0.0156	-0.177184	0.00590029	0.0056136	0.0027409	0	0.0405515
Apo-B	16	57003146	57003146	C	T	rs11076174	16_57003146_C_T	0.0801	-0.140091	0.00254001	0.0050637	0.0010468	0	1.32e-06
Apo-B	16	57005550	57005550	C	T	rs12708974	16_57005550_C_T	0.115	0.00975254	0.00216934	-0.00036906	0.00089382	6.94e-06	0.679678
Apo-B	16	57005762	57005762	C	T	rs117040820	16_57005762_C_T	0.0127	-0.17221	0.00646155	0.0082767	0.00258	0	0.00133651
Apo-B	16	57007451	57007451	A	G	rs289714	16_57007451_A_G	0.177	0.199542	0.00185292	-0.007938	0.00075813	0	0
Apo-B	16	57010232	57010232	C	T	rs56208677	16_57010232_C_T	0.0675	-0.149385	0.00276868	0.0082638	0.0011146	0	1.22e-13
Apo-B	16	57013606	57013606	A	G	rs191743564	16_57013606_A_G	0.014	0.0377486	0.00608875	0.0017839	0.0025145	5.66e-10	0.478048
Apo-B	16	57013743	57013743	T	TA	rs71383213	16_57013743_T_TA	0.0718	0.0289141	0.00294707	-0.00092632	0.0010635	0	0.383748
Apo-B	16	57014411	57014411	C	T	rs12708983	16_57014411_C_T	0.036	0.145583	0.00382376	-0.0083372	0.0014397	0	7e-09
Apo-B	16	57014875	57014875	A	G	rs4784745	16_57014875_A_G	0.335	0.0824967	0.0014772	-0.0047195	0.00059867	0	3.11e-15
Apo-B	16	57015335	57015335	G	GCTGCCAGGAAGA	rs11276066	16_57015335_G_GCTGCCAGGAAGA	0.124	-0.118354	0.00236766	0.0069084	0.00085492	0	6.66e-16
Apo-B	16	57015545	57015545	C	T	rs1800774	16_57015545_C_T	0.355	0.0141803	0.0014556	-0.00022649	0.0005909	0	0.7015
Apo-B	16	57017319	57017319	A	G	rs1800777	16_57017319_A_G	0.0355	-0.296516	0.00371277	0.014059	0.0014463	0	0
Apo-B	16	57019392	57019392	C	T	rs12720917	16_57019392_C_T	0.147	0.0755798	0.00204031	-0.0035204	0.00083443	0	2.45e-05
Apo-B	16	57019532	57019532	A	C	rs289745	16_57019532_A_C	0.382	0.00991516	0.00156313	-0.00039491	0.00057667	2.25e-10	0.493463
Apo-B	16	57021433	57021433	A	G	rs12934552	16_57021433_A_G	0.132	0.051295	0.00201915	-0.0027988	0.00081984	0	0.000640549
Apo-B	16	57022988	57022988	C	T	rs140247233	16_57022988_C_T	0.0215	-0.0238167	0.00488263	0.00018281	0.0018723	1.07e-06	0.922219
Apo-B	16	57025291	57025291	C	CTTT	rs374910812	16_57025291_C_CTTT	0.0272	-0.0919035	0.00523452	0.0052992	0.0018342	0	0.00386338
Apo-B	16	57026381	57026381	A	AT	rs151137307	16_57026381_A_AT	0.0445	0.0405819	0.00684766	-0.0031074	0.0014233	3.1e-09	0.0290184
Apo-B	16	57026936	57026936	A	G	rs289752	16_57026936_A_G	0.413	0.043701	0.00142555	-0.0035255	0.0005758	0	9.2e-10
Apo-B	16	57028758	57028758	A	G	rs72773105	16_57028758_A_G	0.0173	0.0500115	0.00531762	-0.0029828	0.0022716	0	0.189155
Apo-B	16	57030107	57030107	G	T	rs145283538	16_57030107_G_T	0.0142	0.0367083	0.00633917	-0.0017028	0.0023456	7.01e-09	0.467866
Apo-B	16	57031716	57031716	C	T	rs7187261	16_57031716_C_T	0.0593	-0.0725808	0.00294286	0.0044958	0.0011602	0	0.000106615
Apo-B	16	57032142	57032142	A	C	rs289737	16_57032142_A_C	0.268	0.0118797	0.00160062	-0.0010108	0.00064004	1.15e-13	0.114273
Apo-B	16	57040141	57040141	C	T	rs144032256	16_57040141_C_T	0.0153	0.0591724	0.00592392	-0.0018547	0.0023106	0	0.422153
Apo-B	16	57040325	57040325	C	CTTTTTTTTT	rs533061392	16_57040325_C_CTTTTTTTTT	0.226	-0.0138204	0.00207554	0.0011493	0.00072418	2.76e-11	0.112504
Apo-B	16	57042024	57042024	G	GC	rs149042022	16_57042024_G_GC	0.0359	0.0203772	0.00413016	-0.0022214	0.0014941	8.07e-07	0.137073
Apo-B	16	57042641	57042641	A	AT	rs398100196	16_57042641_A_AT	0.315	0.00798663	0.00175886	-0.00050827	0.00063662	5.6e-06	0.424645
Apo-B	16	57043340	57043340	C	T	rs182457758	16_57043340_C_T	0.00961	-0.105269	0.00751448	0.001705	0.0028671	0	0.552059
Apo-B	16	57045159	57045159	C	T	rs1167513	16_57045159_C_T	0.0646	-0.0329073	0.0028785	0.0030326	0.0012255	0	0.0133392
Apo-B	16	57046069	57046069	G	T	rs76933585	16_57046069_G_T	0.0142	-0.0427527	0.00648712	-0.00070119	0.0025307	4.39e-11	0.781724
Apo-B	16	57049137	57049137	A	G	rs75911530	16_57049137_A_G	0.0317	-0.149748	0.00417169	0.0082861	0.00165	0	5.12e-07
Apo-B	16	57049856	57049856	A	AG	rs201271178	16_57049856_A_AG	0.472	-0.0245931	0.00233372	0.0019127	0.00061326	0	0.00181524
Apo-B	16	57052583	57052583	C	T	rs116857878	16_57052583_C_T	0.0172	-0.0303095	0.00553818	0.002796	0.0020738	4.43e-08	0.177578
Apo-B	16	57053694	57053694	A	G	rs118117916	16_57053694_A_G	0.011	-0.0977558	0.00668625	0.0073499	0.0027686	0	0.00793707
Apo-B	16	57055714	57055714	A	C	rs891140	16_57055714_A_C	0.349	0.00737839	0.00144328	9.06e-05	0.00059557	3.18e-07	0.879151
Apo-B	16	57056064	57056064	G	T	rs4784750	16_57056064_G_T	0.284	0.0193702	0.00153384	-0.00013663	0.00062648	0	0.827358
Apo-B	16	57056609	57056609	A	G	rs1651667	16_57056609_A_G	0.279	0.0093339	0.00153131	0.00069001	0.00062755	1.09e-09	0.271537
Apo-B	16	57059484	57059484	C	T	rs16965150	16_57059484_C_T	0.0258	-0.0441108	0.00435154	0.0022226	0.0017159	0	0.195218
Apo-B	16	57060097	57060097	C	T	rs61738710	16_57060097_C_T	0.0653	0.0648254	0.00277677	-0.003474	0.0011424	0	0.0023582
Apo-B	16	57064526	57064526	A	AGATG	rs72034702	16_57064526_A_AGATG	0.279	-0.0164945	0.00191678	-0.00012353	0.00066033	0	0.851603
Apo-B	16	57066745	57066745	C	CA	rs35838664	16_57066745_C_CA	0.48	0.00780797	0.00179349	0.00042214	0.00060295	1.34e-05	0.48385
BMI	16	56946197	56946197	A	G	rs2399594	16_56946197_A_G	0.384	-0.0104975	0.00141978	0	0.0018	1.43e-13	1
BMI	16	56950951	56950951	A	G	rs145002369	16_56950951_A_G	0.0403	0.0869028	0.00367904	-0.0009	0.0047	0	0.848142
BMI	16	56953261	56953261	A	G	rs12924331	16_56953261_A_G	0.427	0.0553431	0.0013943	-0.0008	0.0019	0	0.673717
BMI	16	56957517	56957517	C	T	rs12149263	16_56957517_C_T	0.0241	-0.0533652	0.0046782	-0.0071	0.0063	0	0.259749
BMI	16	56958801	56958801	A	C	rs863706	16_56958801_A_C	0.255	0.0102003	0.00157655	0.0038	0.002	9.8e-11	0.0574331
BMI	16	56960614	56960614	A	G	rs56371416	16_56960614_A_G	0.0127	-0.119073	0.00623396	0.0181	0.0084	0	0.0311805
BMI	16	56967177	56967177	G	T	rs72786778	16_56967177_G_T	0.0526	-0.0128519	0.00314636	0.0051	0.0044	4.41e-05	0.246419
BMI	16	56976542	56976542	A	G	rs4784738	16_56976542_A_G	0.0282	-0.11639	0.00434493	-0.012	0.006	0	0.0455003
BMI	16	56982795	56982795	C	T	rs117938341	16_56982795_C_T	0.0205	-0.0412672	0.00504607	0.014	0.0065	2.22e-16	0.0312522
BMI	16	56984590	56984590	C	T	rs9938160	16_56984590_C_T	0.306	0.069678	0.00162264	0.0009	0.0022	0	0.682473
BMI	16	56984763	56984763	A	G	rs247615	16_56984763_A_G	0.215	0.0792081	0.00175511	-0.0008	0.0021	0	0.703239
BMI	16	56985156	56985156	A	G	rs193695	16_56985156_A_G	0.348	-0.143882	0.00150898	0.0022	0.002	0	0.271332
BMI	16	56985805	56985805	C	T	rs11862052	16_56985805_C_T	0.151	0.0728927	0.0019835	-0.0025	0.0027	0	0.354484
BMI	16	56986045	56986045	G	T	rs1122390	16_56986045_G_T	0.235	-0.0649974	0.00169401	-0.0024	0.0023	0	0.296727
BMI	16	56986762	56986762	G	T	rs7203286	16_56986762_G_T	0.445	0.153224	0.00141085	-0.0033	0.0019	0	0.082415
BMI	16	56991624	56991624	A	G	rs28888131	16_56991624_A_G	0.188	-0.177486	0.00177476	0.0036	0.0024	0	0.133614
BMI	16	56992420	56992420	A	G	rs77751805	16_56992420_A_G	0.0334	-0.0426147	0.0040037	0.0101	0.0053	0	0.0566943
BMI	16	56996104	56996104	A	C	rs17231534	16_56996104_A_C	0.0417	-0.0176623	0.00345399	-0.0047	0.0047	3.16e-07	0.317311
BMI	16	56996279	56996279	C	T	rs5030708	16_56996279_C_T	0.0275	0.0704389	0.0049541	0.0019	0.0054	0	0.724949
BMI	16	57001438	57001438	A	G	rs12444012	16_57001438_A_G	0.431	0.191045	0.00139108	-0.0021	0.0019	0	0.269046
BMI	16	57002118	57002118	G	T	rs72771478	16_57002118_G_T	0.0156	-0.177184	0.00590029	0.0025	0.0093	0	0.78807
BMI	16	57003146	57003146	C	T	rs11076174	16_57003146_C_T	0.0801	-0.140091	0.00254001	-0.0049	0.0031	0	0.113959
BMI	16	57005762	57005762	C	T	rs117040820	16_57005762_C_T	0.0127	-0.17221	0.00646155	0.0041	0.009	0	0.64871
BMI	16	57006072	57006072	A	G	rs12720873	16_57006072_A_G	0.0296	0.0957849	0.0040647	0.0086	0.0058	0	0.138139
BMI	16	57006305	57006305	C	T	rs289712	16_57006305_C_T	0.326	0.0617912	0.00195946	0.0028	0.0022	0	0.203115
BMI	16	57007451	57007451	A	G	rs289714	16_57007451_A_G	0.177	0.199542	0.00185292	-0.0039	0.0022	0	0.0762739
BMI	16	57010232	57010232	C	T	rs56208677	16_57010232_C_T	0.0675	-0.149385	0.00276868	0.0023	0.0039	0	0.555363
BMI	16	57010382	57010382	G	T	rs71387147	16_57010382_G_T	0.0752	-0.0714236	0.00268989	0.0009	0.0036	0	0.802587
BMI	16	57010994	57010994	G	T	rs12720897	16_57010994_G_T	0.0742	0.0270688	0.00264048	0.0007	0.0036	0	0.845828
BMI	16	57013606	57013606	A	G	rs191743564	16_57013606_A_G	0.014	0.0377486	0.00608875	-0.0037	0.0087	5.66e-10	0.670627
BMI	16	57014411	57014411	C	T	rs12708983	16_57014411_C_T	0.036	0.145583	0.00382376	0.0004	0.005	0	0.936237
BMI	16	57014875	57014875	A	G	rs4784745	16_57014875_A_G	0.335	0.0824967	0.0014772	-0.0008	0.0018	0	0.656721
BMI	16	57015545	57015545	C	T	rs1800774	16_57015545_C_T	0.355	0.0141803	0.0014556	0.0007	0.0018	0	0.697358
BMI	16	57017319	57017319	A	G	rs1800777	16_57017319_A_G	0.0355	-0.296516	0.00371277	0.0038	0.005	0	0.447255
BMI	16	57019392	57019392	C	T	rs12720917	16_57019392_C_T	0.147	0.0755798	0.00204031	-0.0039	0.0025	0	0.11876
BMI	16	57019532	57019532	A	C	rs289745	16_57019532_A_C	0.382	0.00991516	0.00156313	-0.0014	0.0017	2.25e-10	0.410207
BMI	16	57021203	57021203	A	G	rs58476720	16_57021203_A_G	0.0207	0.105359	0.00496349	-0.0023	0.0066	0	0.727476
BMI	16	57021433	57021433	A	G	rs12934552	16_57021433_A_G	0.132	0.051295	0.00201915	0.001	0.0024	0	0.676922
BMI	16	57022988	57022988	C	T	rs140247233	16_57022988_C_T	0.0215	-0.0238167	0.00488263	-0.0082	0.0065	1.07e-06	0.207115
BMI	16	57023938	57023938	C	T	rs289747	16_57023938_C_T	0.387	0.0146812	0.00142174	-0.0003	0.0018	0	0.867632
BMI	16	57028758	57028758	A	G	rs72773105	16_57028758_A_G	0.0173	0.0500115	0.00531762	0.0139	0.0078	0	0.0747409
BMI	16	57030107	57030107	G	T	rs145283538	16_57030107_G_T	0.0142	0.0367083	0.00633917	-0.0201	0.0081	7.01e-09	0.0130838
BMI	16	57032142	57032142	A	C	rs289737	16_57032142_A_C	0.268	0.0118797	0.00160062	-0.0013	0.002	1.15e-13	0.515692
BMI	16	57040141	57040141	C	T	rs144032256	16_57040141_C_T	0.0153	0.0591724	0.00592392	0.0077	0.008	0	0.335799
BMI	16	57042279	57042279	A	G	rs7196436	16_57042279_A_G	0.0393	-0.0185369	0.00361462	-0.0035	0.0041	2.92e-07	0.393294
BMI	16	57043340	57043340	C	T	rs182457758	16_57043340_C_T	0.00961	-0.105269	0.00751448	0.0283	0.0098	0	0.00388002
BMI	16	57045159	57045159	C	T	rs1167513	16_57045159_C_T	0.0646	-0.0329073	0.0028785	0.0096	0.0037	0	0.00947026
BMI	16	57046069	57046069	G	T	rs76933585	16_57046069_G_T	0.0142	-0.0427527	0.00648712	-0.0014	0.0087	4.39e-11	0.872157
BMI	16	57049137	57049137	A	G	rs75911530	16_57049137_A_G	0.0317	-0.149748	0.00417169	0.0069	0.0057	0	0.226077
BMI	16	57052583	57052583	C	T	rs116857878	16_57052583_C_T	0.0172	-0.0303095	0.00553818	-0.0071	0.0072	4.43e-08	0.324079
BMI	16	57053694	57053694	A	G	rs118117916	16_57053694_A_G	0.011	-0.0977558	0.00668625	-0.0136	0.0096	0	0.15658
BMI	16	57055714	57055714	A	C	rs891140	16_57055714_A_C	0.349	0.00737839	0.00144328	-0.0022	0.0018	3.18e-07	0.221624
BMI	16	57056609	57056609	A	G	rs1651667	16_57056609_A_G	0.279	0.0093339	0.00153131	-0.0051	0.0019	1.09e-09	0.00727013
BMI	16	57059484	57059484	C	T	rs16965150	16_57059484_C_T	0.0258	-0.0441108	0.00435154	-0.0001	0.0055	0	0.985494
BMI	16	57060097	57060097	C	T	rs61738710	16_57060097_C_T	0.0653	0.0648254	0.00277677	-0.0029	0.004	0	0.468452
Chronic kidney disease	16	56946197	56946197	A	G	rs2399594	16_56946197_A_G	0.384	-0.0104975	0.00141978	-0.0106	0.0099	1.43e-13	0.284301
Chronic kidney disease	16	56950951	56950951	A	G	rs145002369	16_56950951_A_G	0.0403	0.0869028	0.00367904	-0.0161	0.0259	0	0.534191
Chronic kidney disease	16	56953261	56953261	A	G	rs12924331	16_56953261_A_G	0.427	0.0553431	0.0013943	-0.0131	0.0097	0	0.176851
Chronic kidney disease	16	56957517	56957517	C	T	rs12149263	16_56957517_C_T	0.0241	-0.0533652	0.0046782	-0.0327	0.0325	0	0.314342
Chronic kidney disease	16	56958801	56958801	A	C	rs863706	16_56958801_A_C	0.255	0.0102003	0.00157655	0.0098	0.0104	9.8e-11	0.346035
Chronic kidney disease	16	56960614	56960614	A	G	rs56371416	16_56960614_A_G	0.0127	-0.119073	0.00623396	-0.0009	0.0481	0	0.985072
Chronic kidney disease	16	56967177	56967177	G	T	rs72786778	16_56967177_G_T	0.0526	-0.0128519	0.00314636	0.0494	0.0218	4.41e-05	0.023448
Chronic kidney disease	16	56976542	56976542	A	G	rs4784738	16_56976542_A_G	0.0282	-0.11639	0.00434493	0.0156	0.0333	0	0.63945
Chronic kidney disease	16	56982795	56982795	C	T	rs117938341	16_56982795_C_T	0.0205	-0.0412672	0.00504607	0.051	0.0409	2.22e-16	0.212418
Chronic kidney disease	16	56984590	56984590	C	T	rs9938160	16_56984590_C_T	0.306	0.069678	0.00162264	-0.0036	0.011	0	0.743462
Chronic kidney disease	16	56984763	56984763	A	G	rs247615	16_56984763_A_G	0.215	0.0792081	0.00175511	-0.0049	0.0113	0	0.664558
Chronic kidney disease	16	56985156	56985156	A	G	rs193695	16_56985156_A_G	0.348	-0.143882	0.00150898	0.0088	0.0103	0	0.392901
Chronic kidney disease	16	56985805	56985805	C	T	rs11862052	16_56985805_C_T	0.151	0.0728927	0.0019835	-0.0262	0.0139	0	0.0594444
Chronic kidney disease	16	56986045	56986045	G	T	rs1122390	16_56986045_G_T	0.235	-0.0649974	0.00169401	-0.0074	0.0117	0	0.527074
Chronic kidney disease	16	56986762	56986762	G	T	rs7203286	16_56986762_G_T	0.445	0.153224	0.00141085	-0.0247	0.0099	0	0.0125975
Chronic kidney disease	16	56991624	56991624	A	G	rs28888131	16_56991624_A_G	0.188	-0.177486	0.00177476	0.023	0.0124	0	0.0636193
Chronic kidney disease	16	56992420	56992420	A	G	rs77751805	16_56992420_A_G	0.0334	-0.0426147	0.0040037	-0.0175	0.029	0	0.546211
Chronic kidney disease	16	56996104	56996104	A	C	rs17231534	16_56996104_A_C	0.0417	-0.0176623	0.00345399	0.0375	0.0239	3.16e-07	0.116639
Chronic kidney disease	16	56996279	56996279	C	T	rs5030708	16_56996279_C_T	0.0275	0.0704389	0.0049541	-0.0573	0.0309	0	0.0636864
Chronic kidney disease	16	57001438	57001438	A	G	rs12444012	16_57001438_A_G	0.431	0.191045	0.00139108	-0.0234	0.0097	0	0.0158491
Chronic kidney disease	16	57002118	57002118	G	T	rs72771478	16_57002118_G_T	0.0156	-0.177184	0.00590029	0.0341	0.0366	0	0.351495
Chronic kidney disease	16	57003146	57003146	C	T	rs11076174	16_57003146_C_T	0.0801	-0.140091	0.00254001	0.0107	0.0184	0	0.560889
Chronic kidney disease	16	57005762	57005762	C	T	rs117040820	16_57005762_C_T	0.0127	-0.17221	0.00646155	0.0406	0.0445	0	0.361579
Chronic kidney disease	16	57006072	57006072	A	G	rs12720873	16_57006072_A_G	0.0296	0.0957849	0.0040647	0.046	0.0271	0	0.0896179
Chronic kidney disease	16	57006305	57006305	C	T	rs289712	16_57006305_C_T	0.326	0.0617912	0.00195946	-0.0057	0.0124	0	0.645748
Chronic kidney disease	16	57007451	57007451	A	G	rs289714	16_57007451_A_G	0.177	0.199542	0.00185292	-0.0105	0.0121	0	0.385521
Chronic kidney disease	16	57010232	57010232	C	T	rs56208677	16_57010232_C_T	0.0675	-0.149385	0.00276868	0.025	0.0192	0	0.192888
Chronic kidney disease	16	57010994	57010994	G	T	rs12720897	16_57010994_G_T	0.0742	0.0270688	0.00264048	-0.0085	0.0191	0	0.656301
Chronic kidney disease	16	57013606	57013606	A	G	rs191743564	16_57013606_A_G	0.014	0.0377486	0.00608875	0.049	0.0426	5.66e-10	0.250047
Chronic kidney disease	16	57014411	57014411	C	T	rs12708983	16_57014411_C_T	0.036	0.145583	0.00382376	0.0079	0.0292	0	0.786739
Chronic kidney disease	16	57014875	57014875	A	G	rs4784745	16_57014875_A_G	0.335	0.0824967	0.0014772	-0.0136	0.0103	0	0.186705
Chronic kidney disease	16	57015545	57015545	C	T	rs1800774	16_57015545_C_T	0.355	0.0141803	0.0014556	-0.0014	0.01	0	0.88866
Chronic kidney disease	16	57017319	57017319	A	G	rs1800777	16_57017319_A_G	0.0355	-0.296516	0.00371277	0.0348	0.0254	0	0.170662
Chronic kidney disease	16	57019392	57019392	C	T	rs12720917	16_57019392_C_T	0.147	0.0755798	0.00204031	0.0116	0.0145	0	0.423711
Chronic kidney disease	16	57019532	57019532	A	C	rs289745	16_57019532_A_C	0.382	0.00991516	0.00156313	-0.0179	0.0116	2.25e-10	0.122806
Chronic kidney disease	16	57021203	57021203	A	G	rs58476720	16_57021203_A_G	0.0207	0.105359	0.00496349	-0.011	0.037	0	0.76624
Chronic kidney disease	16	57021433	57021433	A	G	rs12934552	16_57021433_A_G	0.132	0.051295	0.00201915	-0.0252	0.0138	0	0.0678372
Chronic kidney disease	16	57022988	57022988	C	T	rs140247233	16_57022988_C_T	0.0215	-0.0238167	0.00488263	-0.0344	0.0342	1.07e-06	0.314489
Chronic kidney disease	16	57023938	57023938	C	T	rs289747	16_57023938_C_T	0.387	0.0146812	0.00142174	-0.0019	0.0095	0	0.841481
Chronic kidney disease	16	57028758	57028758	A	G	rs72773105	16_57028758_A_G	0.0173	0.0500115	0.00531762	-0.0486	0.0346	0	0.160133
Chronic kidney disease	16	57030107	57030107	G	T	rs145283538	16_57030107_G_T	0.0142	0.0367083	0.00633917	0.0655	0.0461	7.01e-09	0.155368
Chronic kidney disease	16	57032142	57032142	A	C	rs289737	16_57032142_A_C	0.268	0.0118797	0.00160062	0.0136	0.0107	1.15e-13	0.203719
Chronic kidney disease	16	57034645	57034645	C	T	rs1991515	16_57034645_C_T	0.437	-0.0182645	0.00143782	0.0021	0.0094	0	0.823221
Chronic kidney disease	16	57040141	57040141	C	T	rs144032256	16_57040141_C_T	0.0153	0.0591724	0.00592392	-0.0202	0.0466	0	0.664669
Chronic kidney disease	16	57041909	57041909	A	G	rs74912812	16_57041909_A_G	0.051	-0.0385929	0.00314882	-0.0294	0.0224	0	0.189351
Chronic kidney disease	16	57042109	57042109	A	G	rs62035537	16_57042109_A_G	0.104	0.0188773	0.00229386	0.0147	0.0152	2.22e-16	0.333491
Chronic kidney disease	16	57042279	57042279	A	G	rs7196436	16_57042279_A_G	0.0393	-0.0185369	0.00361462	-0.0129	0.0249	2.92e-07	0.604408
Chronic kidney disease	16	57043340	57043340	C	T	rs182457758	16_57043340_C_T	0.00961	-0.105269	0.00751448	-0.0618	0.053	0	0.243599
Chronic kidney disease	16	57045159	57045159	C	T	rs1167513	16_57045159_C_T	0.0646	-0.0329073	0.0028785	0.0286	0.0201	0	0.154769
Chronic kidney disease	16	57046069	57046069	G	T	rs76933585	16_57046069_G_T	0.0142	-0.0427527	0.00648712	0.062	0.0452	4.39e-11	0.170163
Chronic kidney disease	16	57049137	57049137	A	G	rs75911530	16_57049137_A_G	0.0317	-0.149748	0.00417169	-0.0081	0.0263	0	0.758094
Chronic kidney disease	16	57052583	57052583	C	T	rs116857878	16_57052583_C_T	0.0172	-0.0303095	0.00553818	-0.0338	0.0432	4.43e-08	0.433975
Chronic kidney disease	16	57053694	57053694	A	G	rs118117916	16_57053694_A_G	0.011	-0.0977558	0.00668625	-0.0163	0.0497	0	0.742936
Chronic kidney disease	16	57055714	57055714	A	C	rs891140	16_57055714_A_C	0.349	0.00737839	0.00144328	-0.0024	0.0096	3.18e-07	0.802587
Chronic kidney disease	16	57056064	57056064	G	T	rs4784750	16_57056064_G_T	0.284	0.0193702	0.00153384	0.0061	0.0101	0	0.54587
Chronic kidney disease	16	57056609	57056609	A	G	rs1651667	16_57056609_A_G	0.279	0.0093339	0.00153131	-0.0039	0.0104	1.09e-09	0.70766
Chronic kidney disease	16	57059484	57059484	C	T	rs16965150	16_57059484_C_T	0.0258	-0.0441108	0.00435154	-0.0071	0.0296	0	0.810435
Chronic kidney disease	16	57060097	57060097	C	T	rs61738710	16_57060097_C_T	0.0653	0.0648254	0.00277677	0.0181	0.0206	0	0.379596
COPD	16	56946197	56946197	A	G	rs2399594	16_56946197_A_G	0.384	-0.0104975	0.00141978	-0.0023499	0.0071798	1.43e-13	0.743446
COPD	16	56950951	56950951	A	G	rs145002369	16_56950951_A_G	0.0403	0.0869028	0.00367904	0.004044	0.018562	0	0.827535
COPD	16	56953261	56953261	A	G	rs12924331	16_56953261_A_G	0.427	0.0553431	0.0013943	-0.014592	0.0067258	0	0.0300405
COPD	16	56957517	56957517	C	T	rs12149263	16_56957517_C_T	0.0241	-0.0533652	0.0046782	0.022314	0.020771	0	0.282694
COPD	16	56958801	56958801	A	C	rs863706	16_56958801_A_C	0.255	0.0102003	0.00157655	0.00064405	0.0076211	9.8e-11	0.932652
COPD	16	56960614	56960614	A	G	rs56371416	16_56960614_A_G	0.0127	-0.119073	0.00623396	0.035667	0.025593	0	0.163431
COPD	16	56967177	56967177	G	T	rs72786778	16_56967177_G_T	0.0526	-0.0128519	0.00314636	0.02114	0.015098	4.41e-05	0.161458
COPD	16	56976542	56976542	A	G	rs4784738	16_56976542_A_G	0.0282	-0.11639	0.00434493	-0.0016091	0.02174	0	0.940998
COPD	16	56982795	56982795	C	T	rs117938341	16_56982795_C_T	0.0205	-0.0412672	0.00504607	-0.032748	0.024475	2.22e-16	0.18089
COPD	16	56984590	56984590	C	T	rs9938160	16_56984590_C_T	0.306	0.069678	0.00162264	-0.010459	0.0078382	0	0.182085
COPD	16	56984763	56984763	A	G	rs247615	16_56984763_A_G	0.215	0.0792081	0.00175511	-0.0058237	0.0088002	0	0.508119
COPD	16	56985156	56985156	A	G	rs193695	16_56985156_A_G	0.348	-0.143882	0.00150898	0.01235	0.007485	0	0.0989498
COPD	16	56985739	56985739	C	CTT	rs35571500	16_56985739_C_CTT	0.283	-0.0409393	0.00309373	0.0020153	0.010451	0	0.84709
COPD	16	56985805	56985805	C	T	rs11862052	16_56985805_C_T	0.151	0.0728927	0.0019835	-0.029684	0.010851	0	0.00622666
COPD	16	56986762	56986762	G	T	rs7203286	16_56986762_G_T	0.445	0.153224	0.00141085	-0.0073862	0.0071006	0	0.298237
COPD	16	56992420	56992420	A	G	rs77751805	16_56992420_A_G	0.0334	-0.0426147	0.0040037	0.019343	0.020233	0	0.339066
COPD	16	56996104	56996104	A	C	rs17231534	16_56996104_A_C	0.0417	-0.0176623	0.00345399	0.0080264	0.0165	3.16e-07	0.626649
COPD	16	56996279	56996279	C	T	rs5030708	16_56996279_C_T	0.0275	0.0704389	0.0049541	-0.058559	0.020663	0	0.00459689
COPD	16	57002118	57002118	G	T	rs72771478	16_57002118_G_T	0.0156	-0.177184	0.00590029	0.032115	0.026352	0	0.222961
COPD	16	57003146	57003146	C	T	rs11076174	16_57003146_C_T	0.0801	-0.140091	0.00254001	0.0023275	0.011708	0	0.842423
COPD	16	57005762	57005762	C	T	rs117040820	16_57005762_C_T	0.0127	-0.17221	0.00646155	0.0040009	0.032152	0	0.900969
COPD	16	57006072	57006072	A	G	rs12720873	16_57006072_A_G	0.0296	0.0957849	0.0040647	-0.0103	0.019534	0	0.597995
COPD	16	57006305	57006305	C	T	rs289712	16_57006305_C_T	0.326	0.0617912	0.00195946	-0.0099618	0.0092924	0	0.283703
COPD	16	57007451	57007451	A	G	rs289714	16_57007451_A_G	0.177	0.199542	0.00185292	-0.0045229	0.0094041	0	0.630552
COPD	16	57010232	57010232	C	T	rs56208677	16_57010232_C_T	0.0675	-0.149385	0.00276868	-0.0069743	0.012849	0	0.587275
COPD	16	57013606	57013606	A	G	rs191743564	16_57013606_A_G	0.014	0.0377486	0.00608875	-0.018186	0.024318	5.66e-10	0.454556
COPD	16	57013743	57013743	T	TA	rs71383213	16_57013743_T_TA	0.0718	0.0289141	0.00294707	-0.021579	0.014815	0	0.145237
COPD	16	57014411	57014411	C	T	rs12708983	16_57014411_C_T	0.036	0.145583	0.00382376	-0.00013783	0.019803	0	0.994447
COPD	16	57014875	57014875	A	G	rs4784745	16_57014875_A_G	0.335	0.0824967	0.0014772	-0.0087735	0.0070707	0	0.21467
COPD	16	57015335	57015335	G	GCTGCCAGGAAGA	rs11276066	16_57015335_G_GCTGCCAGGAAGA	0.124	-0.118354	0.00236766	0.0035378	0.011957	0	0.767324
COPD	16	57015545	57015545	C	T	rs1800774	16_57015545_C_T	0.355	0.0141803	0.0014556	0.0040698	0.0069697	0	0.559269
COPD	16	57017319	57017319	A	G	rs1800777	16_57017319_A_G	0.0355	-0.296516	0.00371277	0.0063101	0.018699	0	0.735773
COPD	16	57019392	57019392	C	T	rs12720917	16_57019392_C_T	0.147	0.0755798	0.00204031	0.0016522	0.0095703	0	0.862936
COPD	16	57019532	57019532	A	C	rs289745	16_57019532_A_C	0.382	0.00991516	0.00156313	-0.0045774	0.0073838	2.25e-10	0.535307
COPD	16	57021203	57021203	A	G	rs58476720	16_57021203_A_G	0.0207	0.105359	0.00496349	-0.049317	0.02602	0	0.0580461
COPD	16	57021433	57021433	A	G	rs12934552	16_57021433_A_G	0.132	0.051295	0.00201915	-0.0072485	0.010588	0	0.493599
COPD	16	57022988	57022988	C	T	rs140247233	16_57022988_C_T	0.0215	-0.0238167	0.00488263	0.0032036	0.025963	1.07e-06	0.901798
COPD	16	57023938	57023938	C	T	rs289747	16_57023938_C_T	0.387	0.0146812	0.00142174	0.0073425	0.0069009	0	0.287332
COPD	16	57026936	57026936	A	G	rs289752	16_57026936_A_G	0.413	0.043701	0.00142555	0.0047244	0.0072322	0	0.513598
COPD	16	57028758	57028758	A	G	rs72773105	16_57028758_A_G	0.0173	0.0500115	0.00531762	-0.019954	0.025396	0	0.432035
COPD	16	57030107	57030107	G	T	rs145283538	16_57030107_G_T	0.0142	0.0367083	0.00633917	-0.021411	0.028407	7.01e-09	0.451016
COPD	16	57032142	57032142	A	C	rs289737	16_57032142_A_C	0.268	0.0118797	0.00160062	-0.0055636	0.0080333	1.15e-13	0.488581
COPD	16	57040141	57040141	C	T	rs144032256	16_57040141_C_T	0.0153	0.0591724	0.00592392	0.01081	0.027283	0	0.691945
COPD	16	57041909	57041909	A	G	rs74912812	16_57041909_A_G	0.051	-0.0385929	0.00314882	0.012123	0.014163	0	0.392018
COPD	16	57042024	57042024	G	GC	rs149042022	16_57042024_G_GC	0.0359	0.0203772	0.00413016	0.010565	0.020949	8.07e-07	0.614037
COPD	16	57042109	57042109	A	G	rs62035537	16_57042109_A_G	0.104	0.0188773	0.00229386	0.0098241	0.011862	2.22e-16	0.407558
COPD	16	57043340	57043340	C	T	rs182457758	16_57043340_C_T	0.00961	-0.105269	0.00751448	0.053668	0.039929	0	0.178921
COPD	16	57045159	57045159	C	T	rs1167513	16_57045159_C_T	0.0646	-0.0329073	0.0028785	-0.038198	0.014678	0	0.00925743
COPD	16	57046069	57046069	G	T	rs76933585	16_57046069_G_T	0.0142	-0.0427527	0.00648712	0.085023	0.032995	4.39e-11	0.00997067
COPD	16	57049137	57049137	A	G	rs75911530	16_57049137_A_G	0.0317	-0.149748	0.00417169	0.041722	0.022493	0	0.0636122
COPD	16	57052583	57052583	C	T	rs116857878	16_57052583_C_T	0.0172	-0.0303095	0.00553818	0.017941	0.028303	4.43e-08	0.526152
COPD	16	57053694	57053694	A	G	rs118117916	16_57053694_A_G	0.011	-0.0977558	0.00668625	0.036411	0.033442	0	0.276251
COPD	16	57055714	57055714	A	C	rs891140	16_57055714_A_C	0.349	0.00737839	0.00144328	-0.0074131	0.0069949	3.18e-07	0.289242
COPD	16	57056064	57056064	G	T	rs4784750	16_57056064_G_T	0.284	0.0193702	0.00153384	0.0020252	0.0074283	0	0.785135
COPD	16	57056609	57056609	A	G	rs1651667	16_57056609_A_G	0.279	0.0093339	0.00153131	0.00044421	0.0079718	1.09e-09	0.955563
COPD	16	57059484	57059484	C	T	rs16965150	16_57059484_C_T	0.0258	-0.0441108	0.00435154	0.037684	0.022921	0	0.100159
COPD	16	57060097	57060097	C	T	rs61738710	16_57060097_C_T	0.0653	0.0648254	0.00277677	0.014121	0.01368	0	0.301961
COPD	16	57061558	57061558	T	TG	rs34339030	16_57061558_T_TG	0.415	-0.0209274	0.00155375	0.006265	0.0078911	0	0.427235
Coronary heart disease	16	56946197	56946197	A	G	rs2399594	16_56946197_A_G	0.384	-0.0104975	0.00141978	0.01076	0.00854	1.43e-13	0.207686
Coronary heart disease	16	56950951	56950951	A	G	rs145002369	16_56950951_A_G	0.0403	0.0869028	0.00367904	-0.0066	0.02625	0	0.801483
Coronary heart disease	16	56953261	56953261	A	G	rs12924331	16_56953261_A_G	0.427	0.0553431	0.0013943	-0.00545	0.0083	0	0.511421
Coronary heart disease	16	56957517	56957517	C	T	rs12149263	16_56957517_C_T	0.0241	-0.0533652	0.0046782	0.01641	0.03516	0	0.640698
Coronary heart disease	16	56958801	56958801	A	C	rs863706	16_56958801_A_C	0.255	0.0102003	0.00157655	-0.00161	0.00915	9.8e-11	0.860328
Coronary heart disease	16	56960614	56960614	A	G	rs56371416	16_56960614_A_G	0.0127	-0.119073	0.00623396	-0.0144	0.04117	0	0.726512
Coronary heart disease	16	56967177	56967177	G	T	rs72786778	16_56967177_G_T	0.0526	-0.0128519	0.00314636	-0.01181	0.02108	4.41e-05	0.575311
Coronary heart disease	16	56976542	56976542	A	G	rs4784738	16_56976542_A_G	0.0282	-0.11639	0.00434493	0.01295	0.02118	0	0.540918
Coronary heart disease	16	56982795	56982795	C	T	rs117938341	16_56982795_C_T	0.0205	-0.0412672	0.00504607	0.01157	0.03725	2.22e-16	0.756102
Coronary heart disease	16	56984590	56984590	C	T	rs9938160	16_56984590_C_T	0.306	0.069678	0.00162264	-0.01818	0.00995	0	0.0676794
Coronary heart disease	16	56984763	56984763	A	G	rs247615	16_56984763_A_G	0.215	0.0792081	0.00175511	-0.00558	0.01013	0	0.581744
Coronary heart disease	16	56985156	56985156	A	G	rs193695	16_56985156_A_G	0.348	-0.143882	0.00150898	0.00712	0.00887	0	0.422145
Coronary heart disease	16	56992420	56992420	A	G	rs77751805	16_56992420_A_G	0.0334	-0.0426147	0.0040037	-0.0014	0.02838	0	0.960656
Coronary heart disease	16	56993779	56993779	A	G	rs28419404	16_56993779_A_G	0.242	0.0542419	0.00327873	-0.01459	0.01005	0	0.146574
Coronary heart disease	16	56993901	56993901	A	C	rs36229786	16_56993901_A_C	0.191	0.18255	0.00202586	-0.00474	0.01098	0	0.665964
Coronary heart disease	16	56994894	56994894	A	G	rs4783961	16_56994894_A_G	0.497	0.092235	0.00140174	-0.02226	0.00827	0	0.00710981
Coronary heart disease	16	56995234	56995234	A	C	rs1800776	16_56995234_A_C	0.0708	-0.0590938	0.00268053	0.01042	0.0177	0	0.556062
Coronary heart disease	16	56996104	56996104	A	C	rs17231534	16_56996104_A_C	0.0417	-0.0176623	0.00345399	-0.01754	0.01929	3.16e-07	0.363203
Coronary heart disease	16	56997349	56997349	C	CA	rs397977702	16_56997349_C_CA	0.258	0.201886	0.00172185	-0.01782	0.00964	0	0.0645231
Coronary heart disease	16	57002118	57002118	G	T	rs72771478	16_57002118_G_T	0.0156	-0.177184	0.00590029	0.03468	0.03591	0	0.33417
Coronary heart disease	16	57003146	57003146	C	T	rs11076174	16_57003146_C_T	0.0801	-0.140091	0.00254001	0.01772	0.01541	0	0.250184
Coronary heart disease	16	57005762	57005762	C	T	rs117040820	16_57005762_C_T	0.0127	-0.17221	0.00646155	0.07298	0.04486	0	0.103771
Coronary heart disease	16	57006072	57006072	A	G	rs12720873	16_57006072_A_G	0.0296	0.0957849	0.0040647	-0.00484	0.02833	0	0.864347
Coronary heart disease	16	57007451	57007451	A	G	rs289714	16_57007451_A_G	0.177	0.199542	0.00185292	-0.01183	0.01066	0	0.267104
Coronary heart disease	16	57010232	57010232	C	T	rs56208677	16_57010232_C_T	0.0675	-0.149385	0.00276868	0.0169	0.01851	0	0.361232
Coronary heart disease	16	57013606	57013606	A	G	rs191743564	16_57013606_A_G	0.014	0.0377486	0.00608875	-0.02313	0.04615	5.66e-10	0.616236
Coronary heart disease	16	57013743	57013743	T	TA	rs71383213	16_57013743_T_TA	0.0718	0.0289141	0.00294707	0.01228	0.01587	0	0.439057
Coronary heart disease	16	57014411	57014411	C	T	rs12708983	16_57014411_C_T	0.036	0.145583	0.00382376	-0.02761	0.02726	0	0.311137
Coronary heart disease	16	57014875	57014875	A	G	rs4784745	16_57014875_A_G	0.335	0.0824967	0.0014772	-0.00878	0.00896	0	0.32713
Coronary heart disease	16	57015545	57015545	C	T	rs1800774	16_57015545_C_T	0.355	0.0141803	0.0014556	0.00192	0.00864	0	0.824141
Coronary heart disease	16	57017002	57017002	G	T	rs9923854	16_57017002_G_T	0.101	0.0769116	0.00234864	0.00081	0.0148	0	0.956354
Coronary heart disease	16	57017319	57017319	A	G	rs1800777	16_57017319_A_G	0.0355	-0.296516	0.00371277	0.01236	0.022	0	0.57424
Coronary heart disease	16	57019392	57019392	C	T	rs12720917	16_57019392_C_T	0.147	0.0755798	0.00204031	-0.01117	0.01336	0	0.403111
Coronary heart disease	16	57019532	57019532	A	C	rs289745	16_57019532_A_C	0.382	0.00991516	0.00156313	-0.00036	0.00941	2.25e-10	0.969483
Coronary heart disease	16	57021203	57021203	A	G	rs58476720	16_57021203_A_G	0.0207	0.105359	0.00496349	-0.01056	0.02937	0	0.719183
Coronary heart disease	16	57021433	57021433	A	G	rs12934552	16_57021433_A_G	0.132	0.051295	0.00201915	0.00227	0.01324	0	0.86387
Coronary heart disease	16	57022988	57022988	C	T	rs140247233	16_57022988_C_T	0.0215	-0.0238167	0.00488263	-0.02442	0.03196	1.07e-06	0.44482
Coronary heart disease	16	57023938	57023938	C	T	rs289747	16_57023938_C_T	0.387	0.0146812	0.00142174	-0.0053	0.00853	0	0.534378
Coronary heart disease	16	57026381	57026381	A	AT	rs151137307	16_57026381_A_AT	0.0445	0.0405819	0.00684766	0.00607	0.01805	3.1e-09	0.736654
Coronary heart disease	16	57026936	57026936	A	G	rs289752	16_57026936_A_G	0.413	0.043701	0.00142555	0.00066	0.00856	0	0.938542
Coronary heart disease	16	57028758	57028758	A	G	rs72773105	16_57028758_A_G	0.0173	0.0500115	0.00531762	0.0513	0.03962	0	0.195389
Coronary heart disease	16	57032142	57032142	A	C	rs289737	16_57032142_A_C	0.268	0.0118797	0.00160062	-2e-05	0.00948	1.15e-13	0.998317
Coronary heart disease	16	57035375	57035375	C	T	rs821466	16_57035375_C_T	0.343	-0.0207327	0.00146759	-0.00317	0.00866	0	0.714327
Coronary heart disease	16	57040141	57040141	C	T	rs144032256	16_57040141_C_T	0.0153	0.0591724	0.00592392	0.01068	0.04494	0	0.812152
Coronary heart disease	16	57042024	57042024	G	GC	rs149042022	16_57042024_G_GC	0.0359	0.0203772	0.00413016	-0.0154	0.01837	8.07e-07	0.401849
Coronary heart disease	16	57042641	57042641	A	AT	rs398100196	16_57042641_A_AT	0.315	0.00798663	0.00175886	-0.00184	0.00993	5.6e-06	0.852996
Coronary heart disease	16	57045159	57045159	C	T	rs1167513	16_57045159_C_T	0.0646	-0.0329073	0.0028785	-0.00194	0.01431	0	0.892162
Coronary heart disease	16	57046069	57046069	G	T	rs76933585	16_57046069_G_T	0.0142	-0.0427527	0.00648712	-0.01246	0.04691	4.39e-11	0.790536
Coronary heart disease	16	57049137	57049137	A	G	rs75911530	16_57049137_A_G	0.0317	-0.149748	0.00417169	-0.04174	0.02876	0	0.14669
Coronary heart disease	16	57049856	57049856	A	AG	rs201271178	16_57049856_A_AG	0.472	-0.0245931	0.00233372	0.00532	0.00922	0	0.563935
Coronary heart disease	16	57052583	57052583	C	T	rs116857878	16_57052583_C_T	0.0172	-0.0303095	0.00553818	0.01067	0.04513	4.43e-08	0.8131
Coronary heart disease	16	57053694	57053694	A	G	rs118117916	16_57053694_A_G	0.011	-0.0977558	0.00668625	-0.01347	0.04429	0	0.761027
Coronary heart disease	16	57055714	57055714	A	C	rs891140	16_57055714_A_C	0.349	0.00737839	0.00144328	-0.00914	0.00852	3.18e-07	0.283374
Coronary heart disease	16	57056064	57056064	G	T	rs4784750	16_57056064_G_T	0.284	0.0193702	0.00153384	0.01547	0.00962	0	0.107812
Coronary heart disease	16	57056609	57056609	A	G	rs1651667	16_57056609_A_G	0.279	0.0093339	0.00153131	0.00272	0.00897	1.09e-09	0.761712
Coronary heart disease	16	57059484	57059484	C	T	rs16965150	16_57059484_C_T	0.0258	-0.0441108	0.00435154	-0.00243	0.02579	0	0.924932
Coronary heart disease	16	57060353	57060353	C	T	rs28438857	16_57060353_C_T	0.105	0.0294071	0.00221247	-0.01443	0.01481	0	0.329887
CRP	16	56946197	56946197	A	G	rs2399594	16_56946197_A_G	0.384	-0.0104975	0.00141978	-0.0034	0.0042	1.43e-13	0.418214
CRP	16	56950951	56950951	A	G	rs145002369	16_56950951_A_G	0.0403	0.0869028	0.00367904	-0.0149	0.0142	0	0.294042
CRP	16	56953261	56953261	A	G	rs12924331	16_56953261_A_G	0.427	0.0553431	0.0013943	-0.0006	0.0041	0	0.883652
CRP	16	56957517	56957517	C	T	rs12149263	16_56957517_C_T	0.0241	-0.0533652	0.0046782	-0.0275	0.0189	0	0.145662
CRP	16	56958801	56958801	A	C	rs863706	16_56958801_A_C	0.255	0.0102003	0.00157655	0.0041	0.0047	9.8e-11	0.383023
CRP	16	56960614	56960614	A	G	rs56371416	16_56960614_A_G	0.0127	-0.119073	0.00623396	-0.0338	0.0205	0	0.0991926
CRP	16	56967177	56967177	G	T	rs72786778	16_56967177_G_T	0.0526	-0.0128519	0.00314636	-0.0082	0.0103	4.41e-05	0.425964
CRP	16	56976542	56976542	A	G	rs4784738	16_56976542_A_G	0.0282	-0.11639	0.00434493	-0.0053	0.0105	0	0.613726
CRP	16	56982795	56982795	C	T	rs117938341	16_56982795_C_T	0.0205	-0.0412672	0.00504607	-0.032	0.027	2.22e-16	0.235944
CRP	16	56984590	56984590	C	T	rs9938160	16_56984590_C_T	0.306	0.069678	0.00162264	0.0018	0.0055	0	0.743462
CRP	16	56984763	56984763	A	G	rs247615	16_56984763_A_G	0.215	0.0792081	0.00175511	0.0013	0.0054	0	0.809756
CRP	16	56985156	56985156	A	G	rs193695	16_56985156_A_G	0.348	-0.143882	0.00150898	-0.0098	0.0046	0	0.0331357
CRP	16	56985805	56985805	C	T	rs11862052	16_56985805_C_T	0.151	0.0728927	0.0019835	0.0084	0.0062	0	0.175469
CRP	16	56992420	56992420	A	G	rs77751805	16_56992420_A_G	0.0334	-0.0426147	0.0040037	-0.0181	0.0148	0	0.22134
CRP	16	56993779	56993779	A	G	rs28419404	16_56993779_A_G	0.242	0.0542419	0.00327873	0.0039	0.0055	0	0.478268
CRP	16	56993901	56993901	A	C	rs36229786	16_56993901_A_C	0.191	0.18255	0.00202586	0.0087	0.006	0	0.147059
CRP	16	56996104	56996104	A	C	rs17231534	16_56996104_A_C	0.0417	-0.0176623	0.00345399	-0.0217	0.012	3.16e-07	0.0705546
CRP	16	56996279	56996279	C	T	rs5030708	16_56996279_C_T	0.0275	0.0704389	0.0049541	0.0255	0.0143	0	0.074551
CRP	16	57002118	57002118	G	T	rs72771478	16_57002118_G_T	0.0156	-0.177184	0.00590029	0.0085	0.0183	0	0.642303
CRP	16	57003146	57003146	C	T	rs11076174	16_57003146_C_T	0.0801	-0.140091	0.00254001	0	0.0082	0	1
CRP	16	57005762	57005762	C	T	rs117040820	16_57005762_C_T	0.0127	-0.17221	0.00646155	-0.0361	0.0253	0	0.153615
CRP	16	57006072	57006072	A	G	rs12720873	16_57006072_A_G	0.0296	0.0957849	0.0040647	-0.008	0.0125	0	0.522173
CRP	16	57007451	57007451	A	G	rs289714	16_57007451_A_G	0.177	0.199542	0.00185292	-0.0018	0.0058	0	0.756299
CRP	16	57010232	57010232	C	T	rs56208677	16_57010232_C_T	0.0675	-0.149385	0.00276868	-0.0051	0.0096	0	0.595246
CRP	16	57010382	57010382	G	T	rs71387147	16_57010382_G_T	0.0752	-0.0714236	0.00268989	-0.0125	0.0092	0	0.174243
CRP	16	57010994	57010994	G	T	rs12720897	16_57010994_G_T	0.0742	0.0270688	0.00264048	-0.0046	0.0087	0	0.596989
CRP	16	57013606	57013606	A	G	rs191743564	16_57013606_A_G	0.014	0.0377486	0.00608875	-0.0022	0.0253	5.66e-10	0.930706
CRP	16	57014411	57014411	C	T	rs12708983	16_57014411_C_T	0.036	0.145583	0.00382376	0.0236	0.017	0	0.165065
CRP	16	57014875	57014875	A	G	rs4784745	16_57014875_A_G	0.335	0.0824967	0.0014772	0.0069	0.0044	0	0.116839
CRP	16	57015545	57015545	C	T	rs1800774	16_57015545_C_T	0.355	0.0141803	0.0014556	-0.0066	0.0044	0	0.133614
CRP	16	57017002	57017002	G	T	rs9923854	16_57017002_G_T	0.101	0.0769116	0.00234864	-0.0067	0.0072	0	0.352084
CRP	16	57017319	57017319	A	G	rs1800777	16_57017319_A_G	0.0355	-0.296516	0.00371277	-0.0005	0.0123	0	0.967575
CRP	16	57019392	57019392	C	T	rs12720917	16_57019392_C_T	0.147	0.0755798	0.00204031	-0.0047	0.007	0	0.501948
CRP	16	57019532	57019532	A	C	rs289745	16_57019532_A_C	0.382	0.00991516	0.00156313	0.0031	0.0058	2.25e-10	0.593008
CRP	16	57021203	57021203	A	G	rs58476720	16_57021203_A_G	0.0207	0.105359	0.00496349	0.0099	0.0212	0	0.640513
CRP	16	57021433	57021433	A	G	rs12934552	16_57021433_A_G	0.132	0.051295	0.00201915	0.0021	0.0065	0	0.746637
CRP	16	57023938	57023938	C	T	rs289747	16_57023938_C_T	0.387	0.0146812	0.00142174	0.0014	0.0043	0	0.744741
CRP	16	57028758	57028758	A	G	rs72773105	16_57028758_A_G	0.0173	0.0500115	0.00531762	-0.0016	0.0203	0	0.937178
CRP	16	57032142	57032142	A	C	rs289737	16_57032142_A_C	0.268	0.0118797	0.00160062	0.0097	0.005	1.15e-13	0.0523797
CRP	16	57034645	57034645	C	T	rs1991515	16_57034645_C_T	0.437	-0.0182645	0.00143782	0.0094	0.0044	0	0.0326498
CRP	16	57041909	57041909	A	G	rs74912812	16_57041909_A_G	0.051	-0.0385929	0.00314882	-0.0081	0.0092	0	0.378624
CRP	16	57042109	57042109	A	G	rs62035537	16_57042109_A_G	0.104	0.0188773	0.00229386	-0.0041	0.0071	2.22e-16	0.563626
CRP	16	57042279	57042279	A	G	rs7196436	16_57042279_A_G	0.0393	-0.0185369	0.00361462	-0.0208	0.0104	2.92e-07	0.0455003
CRP	16	57045159	57045159	C	T	rs1167513	16_57045159_C_T	0.0646	-0.0329073	0.0028785	0.0006	0.0106	0	0.954861
CRP	16	57049137	57049137	A	G	rs75911530	16_57049137_A_G	0.0317	-0.149748	0.00417169	-0.0224	0.016	0	0.161513
CRP	16	57052583	57052583	C	T	rs116857878	16_57052583_C_T	0.0172	-0.0303095	0.00553818	-0.0361	0.0248	4.43e-08	0.145491
CRP	16	57053694	57053694	A	G	rs118117916	16_57053694_A_G	0.011	-0.0977558	0.00668625	0.0106	0.0223	0	0.634547
CRP	16	57055714	57055714	A	C	rs891140	16_57055714_A_C	0.349	0.00737839	0.00144328	-0.005	0.0045	3.18e-07	0.266521
CRP	16	57056064	57056064	G	T	rs4784750	16_57056064_G_T	0.284	0.0193702	0.00153384	0.0077	0.0048	0	0.108677
CRP	16	57056609	57056609	A	G	rs1651667	16_57056609_A_G	0.279	0.0093339	0.00153131	-0.0015	0.0048	1.09e-09	0.754661
CRP	16	57059484	57059484	C	T	rs16965150	16_57059484_C_T	0.0258	-0.0441108	0.00435154	-0.0172	0.0154	0	0.264044
CRP	16	57060097	57060097	C	T	rs61738710	16_57060097_C_T	0.0653	0.0648254	0.00277677	0.0034	0.0094	0	0.717575
DBP	16	56946197	56946197	A	G	rs2399594	16_56946197_A_G	0.384	-0.0104975	0.00141978	0.0309	0.0179	1.43e-13	0.0843012
DBP	16	56950951	56950951	A	G	rs145002369	16_56950951_A_G	0.0403	0.0869028	0.00367904	-0.0097	0.0456	0	0.831546
DBP	16	56953261	56953261	A	G	rs12924331	16_56953261_A_G	0.427	0.0553431	0.0013943	-0.0179	0.0176	0	0.309132
DBP	16	56957517	56957517	C	T	rs12149263	16_56957517_C_T	0.0241	-0.0533652	0.0046782	-0.0381	0.0605	0	0.528857
DBP	16	56958801	56958801	A	C	rs863706	16_56958801_A_C	0.255	0.0102003	0.00157655	0.0253	0.0199	9.8e-11	0.203602
DBP	16	56960614	56960614	A	G	rs56371416	16_56960614_A_G	0.0127	-0.119073	0.00623396	0.0042	0.0771	0	0.956557
DBP	16	56967177	56967177	G	T	rs72786778	16_56967177_G_T	0.0526	-0.0128519	0.00314636	-0.0229	0.0399	4.41e-05	0.566012
DBP	16	56976542	56976542	A	G	rs4784738	16_56976542_A_G	0.0282	-0.11639	0.00434493	-0.0402	0.0497	0	0.4186
DBP	16	56982795	56982795	C	T	rs117938341	16_56982795_C_T	0.0205	-0.0412672	0.00504607	-0.0459	0.0651	2.22e-16	0.480767
DBP	16	56984590	56984590	C	T	rs9938160	16_56984590_C_T	0.306	0.069678	0.00162264	-0.0253	0.0203	0	0.212652
DBP	16	56984763	56984763	A	G	rs247615	16_56984763_A_G	0.215	0.0792081	0.00175511	-0.0228	0.022	0	0.300033
DBP	16	56985156	56985156	A	G	rs193695	16_56985156_A_G	0.348	-0.143882	0.00150898	0.0226	0.0186	0	0.224346
DBP	16	56985805	56985805	C	T	rs11862052	16_56985805_C_T	0.151	0.0728927	0.0019835	-0.0525	0.0247	0	0.0335444
DBP	16	56986762	56986762	G	T	rs7203286	16_56986762_G_T	0.445	0.153224	0.00141085	-0.0247	0.0178	0	0.165247
DBP	16	56992420	56992420	A	G	rs77751805	16_56992420_A_G	0.0334	-0.0426147	0.0040037	0.011	0.0508	0	0.82857
DBP	16	56996104	56996104	A	C	rs17231534	16_56996104_A_C	0.0417	-0.0176623	0.00345399	-0.0188	0.0453	3.16e-07	0.678134
DBP	16	56996279	56996279	C	T	rs5030708	16_56996279_C_T	0.0275	0.0704389	0.0049541	0.0014	0.0504	0	0.977839
DBP	16	57000284	57000284	A	G	rs820299	16_57000284_A_G	0.375	0.0519967	0.0014273	-0.029	0.0181	0	0.109109
DBP	16	57002118	57002118	G	T	rs72771478	16_57002118_G_T	0.0156	-0.177184	0.00590029	0.143	0.0789	0	0.0699212
DBP	16	57003146	57003146	C	T	rs11076174	16_57003146_C_T	0.0801	-0.140091	0.00254001	0.0222	0.0325	0	0.494558
DBP	16	57005762	57005762	C	T	rs117040820	16_57005762_C_T	0.0127	-0.17221	0.00646155	0.025	0.084	0	0.765994
DBP	16	57006072	57006072	A	G	rs12720873	16_57006072_A_G	0.0296	0.0957849	0.0040647	0.042	0.0522	0	0.421052
DBP	16	57010232	57010232	C	T	rs56208677	16_57010232_C_T	0.0675	-0.149385	0.00276868	0.054	0.0358	0	0.131457
DBP	16	57010994	57010994	G	T	rs12720897	16_57010994_G_T	0.0742	0.0270688	0.00264048	0.0284	0.0338	0	0.400776
DBP	16	57013606	57013606	A	G	rs191743564	16_57013606_A_G	0.014	0.0377486	0.00608875	0.0554	0.0817	5.66e-10	0.497714
DBP	16	57014411	57014411	C	T	rs12708983	16_57014411_C_T	0.036	0.145583	0.00382376	0.0409	0.0488	0	0.401966
DBP	16	57016092	57016092	A	G	rs5882	16_57016092_A_G	0.321	-0.0939289	0.00150013	-0.0075	0.0186	0	0.686782
DBP	16	57017002	57017002	G	T	rs9923854	16_57017002_G_T	0.101	0.0769116	0.00234864	0.0006	0.0299	0	0.98399
DBP	16	57017319	57017319	A	G	rs1800777	16_57017319_A_G	0.0355	-0.296516	0.00371277	0.0118	0.0463	0	0.798832
DBP	16	57019392	57019392	C	T	rs12720917	16_57019392_C_T	0.147	0.0755798	0.00204031	0.0071	0.0266	0	0.789533
DBP	16	57019532	57019532	A	C	rs289745	16_57019532_A_C	0.382	0.00991516	0.00156313	-0.0154	0.0189	2.25e-10	0.415178
DBP	16	57021203	57021203	A	G	rs58476720	16_57021203_A_G	0.0207	0.105359	0.00496349	-0.023	0.0649	0	0.723046
DBP	16	57021433	57021433	A	G	rs12934552	16_57021433_A_G	0.132	0.051295	0.00201915	-0.0135	0.0258	0	0.600796
DBP	16	57022988	57022988	C	T	rs140247233	16_57022988_C_T	0.0215	-0.0238167	0.00488263	0.1086	0.0619	1.07e-06	0.0793547
DBP	16	57023938	57023938	C	T	rs289747	16_57023938_C_T	0.387	0.0146812	0.00142174	-0.0257	0.018	0	0.153356
DBP	16	57028758	57028758	A	G	rs72773105	16_57028758_A_G	0.0173	0.0500115	0.00531762	-0.02	0.0725	0	0.782654
DBP	16	57032142	57032142	A	C	rs289737	16_57032142_A_C	0.268	0.0118797	0.00160062	-0.0026	0.0202	1.15e-13	0.897585
DBP	16	57034645	57034645	C	T	rs1991515	16_57034645_C_T	0.437	-0.0182645	0.00143782	-0.0112	0.018	0	0.533796
DBP	16	57041909	57041909	A	G	rs74912812	16_57041909_A_G	0.051	-0.0385929	0.00314882	0.0503	0.04	0	0.208573
DBP	16	57042279	57042279	A	G	rs7196436	16_57042279_A_G	0.0393	-0.0185369	0.00361462	-0.0353	0.0444	2.92e-07	0.426587
DBP	16	57045159	57045159	C	T	rs1167513	16_57045159_C_T	0.0646	-0.0329073	0.0028785	-0.0012	0.0379	0	0.974741
DBP	16	57049137	57049137	A	G	rs75911530	16_57049137_A_G	0.0317	-0.149748	0.00417169	0.0041	0.0539	0	0.939366
DBP	16	57052583	57052583	C	T	rs116857878	16_57052583_C_T	0.0172	-0.0303095	0.00553818	-0.0351	0.0704	4.43e-08	0.618076
DBP	16	57053694	57053694	A	G	rs118117916	16_57053694_A_G	0.011	-0.0977558	0.00668625	0.0262	0.0879	0	0.765653
DBP	16	57055714	57055714	A	C	rs891140	16_57055714_A_C	0.349	0.00737839	0.00144328	0.0281	0.0184	3.18e-07	0.126718
DBP	16	57056064	57056064	G	T	rs4784750	16_57056064_G_T	0.284	0.0193702	0.00153384	0.0005	0.0195	0	0.979544
DBP	16	57056609	57056609	A	G	rs1651667	16_57056609_A_G	0.279	0.0093339	0.00153131	0.0498	0.0194	1.09e-09	0.010258
DBP	16	57059484	57059484	C	T	rs16965150	16_57059484_C_T	0.0258	-0.0441108	0.00435154	0.0546	0.0552	0	0.322599
DBP	16	57060097	57060097	C	T	rs61738710	16_57060097_C_T	0.0653	0.0648254	0.00277677	0.033	0.0363	0	0.363302
Glaucoma	16	56946197	56946197	A	G	rs2399594	16_56946197_A_G	0.384	-0.0104975	0.00141978	0.00835175	0.0108148	1.43e-13	0.439967
Glaucoma	16	56950951	56950951	A	G	rs145002369	16_56950951_A_G	0.0403	0.0869028	0.00367904	0.0376245	0.0247585	0	0.128597
Glaucoma	16	56953261	56953261	A	G	rs12924331	16_56953261_A_G	0.427	0.0553431	0.0013943	0.00412131	0.0106385	0	0.698462
Glaucoma	16	56957517	56957517	C	T	rs12149263	16_56957517_C_T	0.0241	-0.0533652	0.0046782	-0.000907985	0.0331999	0	0.978181
Glaucoma	16	56958801	56958801	A	C	rs863706	16_56958801_A_C	0.255	0.0102003	0.00157655	0.00447425	0.0121216	9.8e-11	0.712043
Glaucoma	16	56960614	56960614	A	G	rs56371416	16_56960614_A_G	0.0127	-0.119073	0.00623396	0.0265801	0.04459	0	0.55111
Glaucoma	16	56967177	56967177	G	T	rs72786778	16_56967177_G_T	0.0526	-0.0128519	0.00314636	-0.00942898	0.0234496	4.41e-05	0.687613
Glaucoma	16	56976542	56976542	A	G	rs4784738	16_56976542_A_G	0.0282	-0.11639	0.00434493	-0.0314248	0.0311469	0	0.313012
Glaucoma	16	56982795	56982795	C	T	rs117938341	16_56982795_C_T	0.0205	-0.0412672	0.00504607	0.0493333	0.0340364	2.22e-16	0.147218
Glaucoma	16	56984590	56984590	C	T	rs9938160	16_56984590_C_T	0.306	0.069678	0.00162264	0.0122897	0.0115509	0	0.287348
Glaucoma	16	56984763	56984763	A	G	rs247615	16_56984763_A_G	0.215	0.0792081	0.00175511	-0.0113291	0.01281	0	0.376483
Glaucoma	16	56985156	56985156	A	G	rs193695	16_56985156_A_G	0.348	-0.143882	0.00150898	0.00144436	0.0110292	0	0.895809
Glaucoma	16	56985805	56985805	C	T	rs11862052	16_56985805_C_T	0.151	0.0728927	0.0019835	-0.000608728	0.0146458	0	0.966847
Glaucoma	16	56992420	56992420	A	G	rs77751805	16_56992420_A_G	0.0334	-0.0426147	0.0040037	0.00941235	0.028791	0	0.743728
Glaucoma	16	56993779	56993779	A	G	rs28419404	16_56993779_A_G	0.242	0.0542419	0.00327873	0.00558158	0.0124166	0	0.653052
Glaucoma	16	56993901	56993901	A	C	rs36229786	16_56993901_A_C	0.191	0.18255	0.00202586	-0.00349487	0.0131499	0	0.790415
Glaucoma	16	56994894	56994894	A	G	rs4783961	16_56994894_A_G	0.497	0.092235	0.00140174	0.0035939	0.010497	0	0.732069
Glaucoma	16	56996104	56996104	A	C	rs17231534	16_56996104_A_C	0.0417	-0.0176623	0.00345399	0.0328965	0.0268163	3.16e-07	0.219922
Glaucoma	16	56996279	56996279	C	T	rs5030708	16_56996279_C_T	0.0275	0.0704389	0.0049541	0.00358996	0.0285866	0	0.900063
Glaucoma	16	57002118	57002118	G	T	rs72771478	16_57002118_G_T	0.0156	-0.177184	0.00590029	0.0157713	0.0483678	0	0.744371
Glaucoma	16	57003146	57003146	C	T	rs11076174	16_57003146_C_T	0.0801	-0.140091	0.00254001	0.00173123	0.0193602	0	0.928747
Glaucoma	16	57005762	57005762	C	T	rs117040820	16_57005762_C_T	0.0127	-0.17221	0.00646155	-0.0703785	0.0462205	0	0.127842
Glaucoma	16	57006072	57006072	A	G	rs12720873	16_57006072_A_G	0.0296	0.0957849	0.0040647	0.015309	0.0308376	0	0.619585
Glaucoma	16	57007451	57007451	A	G	rs289714	16_57007451_A_G	0.177	0.199542	0.00185292	0.020708	0.0139269	0	0.13704
Glaucoma	16	57010232	57010232	C	T	rs56208677	16_57010232_C_T	0.0675	-0.149385	0.00276868	-0.0148805	0.0208032	0	0.474426
Glaucoma	16	57010382	57010382	G	T	rs71387147	16_57010382_G_T	0.0752	-0.0714236	0.00268989	0.00974761	0.0193232	0	0.613944
Glaucoma	16	57010994	57010994	G	T	rs12720897	16_57010994_G_T	0.0742	0.0270688	0.00264048	-0.0299246	0.0197235	0	0.129215
Glaucoma	16	57013606	57013606	A	G	rs191743564	16_57013606_A_G	0.014	0.0377486	0.00608875	-0.0433155	0.0450318	5.66e-10	0.336106
Glaucoma	16	57014411	57014411	C	T	rs12708983	16_57014411_C_T	0.036	0.145583	0.00382376	0.0462938	0.0261953	0	0.0771853
Glaucoma	16	57014875	57014875	A	G	rs4784745	16_57014875_A_G	0.335	0.0824967	0.0014772	-0.00140449	0.0110877	0	0.8992
Glaucoma	16	57015545	57015545	C	T	rs1800774	16_57015545_C_T	0.355	0.0141803	0.0014556	0.0113986	0.0109563	0	0.298166
Glaucoma	16	57017002	57017002	G	T	rs9923854	16_57017002_G_T	0.101	0.0769116	0.00234864	0.0288198	0.0176867	0	0.103215
Glaucoma	16	57017319	57017319	A	G	rs1800777	16_57017319_A_G	0.0355	-0.296516	0.00371277	0.0239168	0.026872	0	0.373452
Glaucoma	16	57019392	57019392	C	T	rs12720917	16_57019392_C_T	0.147	0.0755798	0.00204031	0.0169775	0.015021	0	0.258373
Glaucoma	16	57019532	57019532	A	C	rs289745	16_57019532_A_C	0.382	0.00991516	0.00156313	-0.00441023	0.0107019	2.25e-10	0.680268
Glaucoma	16	57021203	57021203	A	G	rs58476720	16_57021203_A_G	0.0207	0.105359	0.00496349	-0.0103747	0.0361577	0	0.774166
Glaucoma	16	57021433	57021433	A	G	rs12934552	16_57021433_A_G	0.132	0.051295	0.00201915	0.0130848	0.0152681	0	0.391445
Glaucoma	16	57022988	57022988	C	T	rs140247233	16_57022988_C_T	0.0215	-0.0238167	0.00488263	0.0213158	0.0342095	1.07e-06	0.533221
Glaucoma	16	57023938	57023938	C	T	rs289747	16_57023938_C_T	0.387	0.0146812	0.00142174	-0.00667896	0.0107904	0	0.535934
Glaucoma	16	57028758	57028758	A	G	rs72773105	16_57028758_A_G	0.0173	0.0500115	0.00531762	-0.0808155	0.0404943	0	0.0459639
Glaucoma	16	57030107	57030107	G	T	rs145283538	16_57030107_G_T	0.0142	0.0367083	0.00633917	-0.0108108	0.0418832	7.01e-09	0.796315
Glaucoma	16	57032142	57032142	A	C	rs289737	16_57032142_A_C	0.268	0.0118797	0.00160062	-0.0149701	0.0118384	1.15e-13	0.206037
Glaucoma	16	57034645	57034645	C	T	rs1991515	16_57034645_C_T	0.437	-0.0182645	0.00143782	-0.0107948	0.0106309	0	0.309905
Glaucoma	16	57040141	57040141	C	T	rs144032256	16_57040141_C_T	0.0153	0.0591724	0.00592392	-0.0545521	0.0412468	0	0.185976
Glaucoma	16	57041909	57041909	A	G	rs74912812	16_57041909_A_G	0.051	-0.0385929	0.00314882	-0.0215618	0.0240536	0	0.370036
Glaucoma	16	57042109	57042109	A	G	rs62035537	16_57042109_A_G	0.104	0.0188773	0.00229386	0.0144368	0.0170274	2.22e-16	0.396517
Glaucoma	16	57042279	57042279	A	G	rs7196436	16_57042279_A_G	0.0393	-0.0185369	0.00361462	0.0134009	0.0270078	2.92e-07	0.619764
Glaucoma	16	57045159	57045159	C	T	rs1167513	16_57045159_C_T	0.0646	-0.0329073	0.0028785	-0.0213603	0.0222526	0	0.337104
Glaucoma	16	57046069	57046069	G	T	rs76933585	16_57046069_G_T	0.0142	-0.0427527	0.00648712	-0.0294527	0.0445659	4.39e-11	0.508689
Glaucoma	16	57049137	57049137	A	G	rs75911530	16_57049137_A_G	0.0317	-0.149748	0.00417169	-0.067916	0.0300027	0	0.0235949
Glaucoma	16	57052583	57052583	C	T	rs116857878	16_57052583_C_T	0.0172	-0.0303095	0.00553818	-0.0537731	0.0372935	4.43e-08	0.149334
Glaucoma	16	57053694	57053694	A	G	rs118117916	16_57053694_A_G	0.011	-0.0977558	0.00668625	-0.0699839	0.0504922	0	0.165737
Glaucoma	16	57055714	57055714	A	C	rs891140	16_57055714_A_C	0.349	0.00737839	0.00144328	0.0146141	0.0110669	3.18e-07	0.186661
Glaucoma	16	57056064	57056064	G	T	rs4784750	16_57056064_G_T	0.284	0.0193702	0.00153384	-0.0147856	0.011626	0	0.203452
Glaucoma	16	57056609	57056609	A	G	rs1651667	16_57056609_A_G	0.279	0.0093339	0.00153131	-0.00242358	0.0116398	1.09e-09	0.835062
Glaucoma	16	57059484	57059484	C	T	rs16965150	16_57059484_C_T	0.0258	-0.0441108	0.00435154	-0.000711346	0.0319636	0	0.982245
Glaucoma	16	57060097	57060097	C	T	rs61738710	16_57060097_C_T	0.0653	0.0648254	0.00277677	0.0012271	0.0213396	0	0.954144
Glucose	16	56946197	56946197	A	G	rs2399594	16_56946197_A_G	0.384	-0.0104975	0.00141978	0.0009	0.0018	1.43e-13	0.617075
Glucose	16	56950951	56950951	A	G	rs145002369	16_56950951_A_G	0.0403	0.0869028	0.00367904	-0.0057	0.0061	0	0.350084
Glucose	16	56953261	56953261	A	G	rs12924331	16_56953261_A_G	0.427	0.0553431	0.0013943	-0.0018	0.0018	0	0.317311
Glucose	16	56957517	56957517	C	T	rs12149263	16_56957517_C_T	0.0241	-0.0533652	0.0046782	0.0185	0.0077	0	0.0162791
Glucose	16	56958801	56958801	A	C	rs863706	16_56958801_A_C	0.255	0.0102003	0.00157655	-0.0002	0.002	9.8e-11	0.920344
Glucose	16	56960614	56960614	A	G	rs56371416	16_56960614_A_G	0.0127	-0.119073	0.00623396	-0.0161	0.0087	0	0.0642308
Glucose	16	56967177	56967177	G	T	rs72786778	16_56967177_G_T	0.0526	-0.0128519	0.00314636	-0.0032	0.0043	4.41e-05	0.456764
Glucose	16	56976542	56976542	A	G	rs4784738	16_56976542_A_G	0.0282	-0.11639	0.00434493	-0.003	0.0045	0	0.504985
Glucose	16	56982795	56982795	C	T	rs117938341	16_56982795_C_T	0.0205	-0.0412672	0.00504607	0.0021	0.0103	2.22e-16	0.838445
Glucose	16	56984590	56984590	C	T	rs9938160	16_56984590_C_T	0.306	0.069678	0.00162264	-0.0029	0.002	0	0.147059
Glucose	16	56984763	56984763	A	G	rs247615	16_56984763_A_G	0.215	0.0792081	0.00175511	-0.005	0.0022	0	0.0230426
Glucose	16	56985156	56985156	A	G	rs193695	16_56985156_A_G	0.348	-0.143882	0.00150898	0.0023	0.0018	0	0.201328
Glucose	16	56985805	56985805	C	T	rs11862052	16_56985805_C_T	0.151	0.0728927	0.0019835	-0.0017	0.0024	0	0.478738
Glucose	16	56992420	56992420	A	G	rs77751805	16_56992420_A_G	0.0334	-0.0426147	0.0040037	0.0079	0.0058	0	0.173176
Glucose	16	56993779	56993779	A	G	rs28419404	16_56993779_A_G	0.242	0.0542419	0.00327873	-0.0022	0.0022	0	0.317311
Glucose	16	56993901	56993901	A	C	rs36229786	16_56993901_A_C	0.191	0.18255	0.00202586	-0.0026	0.0023	0	0.258293
Glucose	16	56994894	56994894	A	G	rs4783961	16_56994894_A_G	0.497	0.092235	0.00140174	-0.0028	0.0017	0	0.099546
Glucose	16	56996104	56996104	A	C	rs17231534	16_56996104_A_C	0.0417	-0.0176623	0.00345399	0.0023	0.0046	3.16e-07	0.617075
Glucose	16	56996279	56996279	C	T	rs5030708	16_56996279_C_T	0.0275	0.0704389	0.0049541	0.0022	0.0058	0	0.704457
Glucose	16	57002118	57002118	G	T	rs72771478	16_57002118_G_T	0.0156	-0.177184	0.00590029	-0.0021	0.0071	0	0.767402
Glucose	16	57003146	57003146	C	T	rs11076174	16_57003146_C_T	0.0801	-0.140091	0.00254001	0.0032	0.0032	0	0.317311
Glucose	16	57005762	57005762	C	T	rs117040820	16_57005762_C_T	0.0127	-0.17221	0.00646155	0.0117	0.0089	0	0.188642
Glucose	16	57006072	57006072	A	G	rs12720873	16_57006072_A_G	0.0296	0.0957849	0.0040647	0.0033	0.0049	0	0.500649
Glucose	16	57007451	57007451	A	G	rs289714	16_57007451_A_G	0.177	0.199542	0.00185292	-0.0015	0.0023	0	0.514289
Glucose	16	57010232	57010232	C	T	rs56208677	16_57010232_C_T	0.0675	-0.149385	0.00276868	0.0042	0.004	0	0.293718
Glucose	16	57010382	57010382	G	T	rs71387147	16_57010382_G_T	0.0752	-0.0714236	0.00268989	0.0029	0.004	0	0.468452
Glucose	16	57010994	57010994	G	T	rs12720897	16_57010994_G_T	0.0742	0.0270688	0.00264048	0.0005	0.0039	0	0.897987
Glucose	16	57013606	57013606	A	G	rs191743564	16_57013606_A_G	0.014	0.0377486	0.00608875	0.0092	0.0098	5.66e-10	0.347846
Glucose	16	57014411	57014411	C	T	rs12708983	16_57014411_C_T	0.036	0.145583	0.00382376	-0.0119	0.0068	0	0.0801183
Glucose	16	57015545	57015545	C	T	rs1800774	16_57015545_C_T	0.355	0.0141803	0.0014556	0.0021	0.0019	0	0.269046
Glucose	16	57017002	57017002	G	T	rs9923854	16_57017002_G_T	0.101	0.0769116	0.00234864	-0.0003	0.0031	0	0.922906
Glucose	16	57017319	57017319	A	G	rs1800777	16_57017319_A_G	0.0355	-0.296516	0.00371277	0.008	0.0053	0	0.131188
Glucose	16	57019392	57019392	C	T	rs12720917	16_57019392_C_T	0.147	0.0755798	0.00204031	-0.0014	0.0027	0	0.604097
Glucose	16	57019532	57019532	A	C	rs289745	16_57019532_A_C	0.382	0.00991516	0.00156313	-0.0003	0.0021	2.25e-10	0.886403
Glucose	16	57021203	57021203	A	G	rs58476720	16_57021203_A_G	0.0207	0.105359	0.00496349	-0.0088	0.0086	0	0.306187
Glucose	16	57021433	57021433	A	G	rs12934552	16_57021433_A_G	0.132	0.051295	0.00201915	0.0035	0.0026	0	0.178253
Glucose	16	57022988	57022988	C	T	rs140247233	16_57022988_C_T	0.0215	-0.0238167	0.00488263	0.002	0.0074	1.07e-06	0.786952
Glucose	16	57023938	57023938	C	T	rs289747	16_57023938_C_T	0.387	0.0146812	0.00142174	-0.0001	0.0019	0	0.958025
Glucose	16	57028758	57028758	A	G	rs72773105	16_57028758_A_G	0.0173	0.0500115	0.00531762	-0.0021	0.008	0	0.792936
Glucose	16	57030107	57030107	G	T	rs145283538	16_57030107_G_T	0.0142	0.0367083	0.00633917	0.0128	0.0122	7.01e-09	0.294095
Glucose	16	57032142	57032142	A	C	rs289737	16_57032142_A_C	0.268	0.0118797	0.00160062	-0.0017	0.0022	1.15e-13	0.439684
Glucose	16	57034645	57034645	C	T	rs1991515	16_57034645_C_T	0.437	-0.0182645	0.00143782	-0.0011	0.0018	0	0.541126
Glucose	16	57040141	57040141	C	T	rs144032256	16_57040141_C_T	0.0153	0.0591724	0.00592392	0.0104	0.0105	0	0.321941
Glucose	16	57041909	57041909	A	G	rs74912812	16_57041909_A_G	0.051	-0.0385929	0.00314882	-0.001	0.004	0	0.802587
Glucose	16	57042109	57042109	A	G	rs62035537	16_57042109_A_G	0.104	0.0188773	0.00229386	0.0041	0.0032	2.22e-16	0.200106
Glucose	16	57042279	57042279	A	G	rs7196436	16_57042279_A_G	0.0393	-0.0185369	0.00361462	-0.0073	0.0045	2.92e-07	0.104756
Glucose	16	57043340	57043340	C	T	rs182457758	16_57043340_C_T	0.00961	-0.105269	0.00751448	-0.0069	0.0195	0	0.723454
Glucose	16	57045159	57045159	C	T	rs1167513	16_57045159_C_T	0.0646	-0.0329073	0.0028785	-0.0054	0.0042	0	0.198543
Glucose	16	57046069	57046069	G	T	rs76933585	16_57046069_G_T	0.0142	-0.0427527	0.00648712	0.0184	0.0129	4.39e-11	0.153765
Glucose	16	57049137	57049137	A	G	rs75911530	16_57049137_A_G	0.0317	-0.149748	0.00417169	-0.0012	0.0068	0	0.859924
Glucose	16	57052583	57052583	C	T	rs116857878	16_57052583_C_T	0.0172	-0.0303095	0.00553818	-0.0025	0.0101	4.43e-08	0.804502
Glucose	16	57053694	57053694	A	G	rs118117916	16_57053694_A_G	0.011	-0.0977558	0.00668625	0.0049	0.0091	0	0.590258
Glucose	16	57055714	57055714	A	C	rs891140	16_57055714_A_C	0.349	0.00737839	0.00144328	0.0029	0.0019	3.18e-07	0.126931
Glucose	16	57056064	57056064	G	T	rs4784750	16_57056064_G_T	0.284	0.0193702	0.00153384	-0.0009	0.0021	0	0.668235
Glucose	16	57056609	57056609	A	G	rs1651667	16_57056609_A_G	0.279	0.0093339	0.00153131	0.0023	0.002	1.09e-09	0.250144
Glucose	16	57059484	57059484	C	T	rs16965150	16_57059484_C_T	0.0258	-0.0441108	0.00435154	0.0051	0.0063	0	0.418214
Glucose	16	57060097	57060097	C	T	rs61738710	16_57060097_C_T	0.0653	0.0648254	0.00277677	-0.0008	0.0039	0	0.837472
HbA1c	16	56946197	56946197	A	G	rs2399594	16_56946197_A_G	0.384	-0.0104975	0.00141978	-0.0011	0.0014	1.43e-13	0.432035
HbA1c	16	56950951	56950951	A	G	rs145002369	16_56950951_A_G	0.0403	0.0869028	0.00367904	0.0009	0.0046	0	0.844882
HbA1c	16	56953261	56953261	A	G	rs12924331	16_56953261_A_G	0.427	0.0553431	0.0013943	-0.0009	0.0013	0	0.488744
HbA1c	16	56957517	56957517	C	T	rs12149263	16_56957517_C_T	0.0241	-0.0533652	0.0046782	0.0112	0.0058	0	0.0534788
HbA1c	16	56958801	56958801	A	C	rs863706	16_56958801_A_C	0.255	0.0102003	0.00157655	-0.0016	0.0015	9.8e-11	0.286122
HbA1c	16	56960614	56960614	A	G	rs56371416	16_56960614_A_G	0.0127	-0.119073	0.00623396	-0.0026	0.0064	0	0.684559
HbA1c	16	56967177	56967177	G	T	rs72786778	16_56967177_G_T	0.0526	-0.0128519	0.00314636	0.0032	0.0032	4.41e-05	0.317311
HbA1c	16	56976542	56976542	A	G	rs4784738	16_56976542_A_G	0.0282	-0.11639	0.00434493	-0.0029	0.0034	0	0.393692
HbA1c	16	56982795	56982795	C	T	rs117938341	16_56982795_C_T	0.0205	-0.0412672	0.00504607	0.0043	0.0078	2.22e-16	0.58144
HbA1c	16	56984590	56984590	C	T	rs9938160	16_56984590_C_T	0.306	0.069678	0.00162264	-0.001	0.0016	0	0.531971
HbA1c	16	56984763	56984763	A	G	rs247615	16_56984763_A_G	0.215	0.0792081	0.00175511	-0.0022	0.0017	0	0.195625
HbA1c	16	56985156	56985156	A	G	rs193695	16_56985156_A_G	0.348	-0.143882	0.00150898	0.0014	0.0014	0	0.317311
HbA1c	16	56985805	56985805	C	T	rs11862052	16_56985805_C_T	0.151	0.0728927	0.0019835	-0.0005	0.0019	0	0.792429
HbA1c	16	56992420	56992420	A	G	rs77751805	16_56992420_A_G	0.0334	-0.0426147	0.0040037	-0.0014	0.0044	0	0.750347
HbA1c	16	56993779	56993779	A	G	rs28419404	16_56993779_A_G	0.242	0.0542419	0.00327873	-0.0012	0.0017	0	0.480261
HbA1c	16	56993901	56993901	A	C	rs36229786	16_56993901_A_C	0.191	0.18255	0.00202586	-0.0004	0.0018	0	0.824141
HbA1c	16	56994894	56994894	A	G	rs4783961	16_56994894_A_G	0.497	0.092235	0.00140174	-0.0008	0.0013	0	0.538301
HbA1c	16	56996104	56996104	A	C	rs17231534	16_56996104_A_C	0.0417	-0.0176623	0.00345399	-0.0004	0.0035	3.16e-07	0.909011
HbA1c	16	56996279	56996279	C	T	rs5030708	16_56996279_C_T	0.0275	0.0704389	0.0049541	-0.0027	0.0041	0	0.510193
HbA1c	16	57001438	57001438	A	G	rs12444012	16_57001438_A_G	0.431	0.191045	0.00139108	-0.0016	0.0013	0	0.218409
HbA1c	16	57002118	57002118	G	T	rs72771478	16_57002118_G_T	0.0156	-0.177184	0.00590029	-0.0061	0.0055	0	0.267391
HbA1c	16	57003146	57003146	C	T	rs11076174	16_57003146_C_T	0.0801	-0.140091	0.00254001	-0.0008	0.0025	0	0.748968
HbA1c	16	57005762	57005762	C	T	rs117040820	16_57005762_C_T	0.0127	-0.17221	0.00646155	0.0019	0.0068	0	0.779929
HbA1c	16	57006072	57006072	A	G	rs12720873	16_57006072_A_G	0.0296	0.0957849	0.0040647	0.0035	0.0036	0	0.33094
HbA1c	16	57007451	57007451	A	G	rs289714	16_57007451_A_G	0.177	0.199542	0.00185292	0.0006	0.0018	0	0.738883
HbA1c	16	57010232	57010232	C	T	rs56208677	16_57010232_C_T	0.0675	-0.149385	0.00276868	0.0005	0.003	0	0.867632
HbA1c	16	57010382	57010382	G	T	rs71387147	16_57010382_G_T	0.0752	-0.0714236	0.00268989	0.0053	0.0029	0	0.0676117
HbA1c	16	57010994	57010994	G	T	rs12720897	16_57010994_G_T	0.0742	0.0270688	0.00264048	0.0036	0.0028	0	0.198543
HbA1c	16	57013606	57013606	A	G	rs191743564	16_57013606_A_G	0.014	0.0377486	0.00608875	-0.0021	0.0076	5.66e-10	0.782306
HbA1c	16	57014411	57014411	C	T	rs12708983	16_57014411_C_T	0.036	0.145583	0.00382376	-0.0023	0.0053	0	0.664316
HbA1c	16	57015545	57015545	C	T	rs1800774	16_57015545_C_T	0.355	0.0141803	0.0014556	0.0017	0.0014	0	0.224639
HbA1c	16	57017002	57017002	G	T	rs9923854	16_57017002_G_T	0.101	0.0769116	0.00234864	-0.0003	0.0023	0	0.896222
HbA1c	16	57017319	57017319	A	G	rs1800777	16_57017319_A_G	0.0355	-0.296516	0.00371277	0.0001	0.0038	0	0.979005
HbA1c	16	57019392	57019392	C	T	rs12720917	16_57019392_C_T	0.147	0.0755798	0.00204031	-0.0021	0.0022	0	0.339808
HbA1c	16	57019532	57019532	A	C	rs289745	16_57019532_A_C	0.382	0.00991516	0.00156313	-0.0003	0.0017	2.25e-10	0.859924
HbA1c	16	57021203	57021203	A	G	rs58476720	16_57021203_A_G	0.0207	0.105359	0.00496349	-0.0029	0.0075	0	0.699003
HbA1c	16	57021433	57021433	A	G	rs12934552	16_57021433_A_G	0.132	0.051295	0.00201915	-0.0032	0.002	0	0.109599
HbA1c	16	57022988	57022988	C	T	rs140247233	16_57022988_C_T	0.0215	-0.0238167	0.00488263	-0.0023	0.0056	1.07e-06	0.681282
HbA1c	16	57023938	57023938	C	T	rs289747	16_57023938_C_T	0.387	0.0146812	0.00142174	0.0001	0.0014	0	0.943057
HbA1c	16	57028758	57028758	A	G	rs72773105	16_57028758_A_G	0.0173	0.0500115	0.00531762	-0.0125	0.0062	0	0.0437865
HbA1c	16	57030107	57030107	G	T	rs145283538	16_57030107_G_T	0.0142	0.0367083	0.00633917	0.0136	0.0107	7.01e-09	0.203719
HbA1c	16	57032142	57032142	A	C	rs289737	16_57032142_A_C	0.268	0.0118797	0.00160062	0.0009	0.0017	1.15e-13	0.59652
HbA1c	16	57034645	57034645	C	T	rs1991515	16_57034645_C_T	0.437	-0.0182645	0.00143782	0.0017	0.0014	0	0.224639
HbA1c	16	57040141	57040141	C	T	rs144032256	16_57040141_C_T	0.0153	0.0591724	0.00592392	0.0064	0.0094	0	0.495966
HbA1c	16	57041909	57041909	A	G	rs74912812	16_57041909_A_G	0.051	-0.0385929	0.00314882	-0.0008	0.003	0	0.789726
HbA1c	16	57042109	57042109	A	G	rs62035537	16_57042109_A_G	0.104	0.0188773	0.00229386	-0.0015	0.0023	2.22e-16	0.514289
HbA1c	16	57042279	57042279	A	G	rs7196436	16_57042279_A_G	0.0393	-0.0185369	0.00361462	0.0042	0.0034	2.92e-07	0.216721
HbA1c	16	57043340	57043340	C	T	rs182457758	16_57043340_C_T	0.00961	-0.105269	0.00751448	-0.0126	0.0163	0	0.439519
HbA1c	16	57045159	57045159	C	T	rs1167513	16_57045159_C_T	0.0646	-0.0329073	0.0028785	-0.0042	0.0037	0	0.256319
HbA1c	16	57046069	57046069	G	T	rs76933585	16_57046069_G_T	0.0142	-0.0427527	0.00648712	-0.0068	0.0108	4.39e-11	0.528937
HbA1c	16	57049137	57049137	A	G	rs75911530	16_57049137_A_G	0.0317	-0.149748	0.00417169	0.0034	0.0051	0	0.504985
HbA1c	16	57052583	57052583	C	T	rs116857878	16_57052583_C_T	0.0172	-0.0303095	0.00553818	-0.0072	0.0073	4.43e-08	0.323985
HbA1c	16	57053694	57053694	A	G	rs118117916	16_57053694_A_G	0.011	-0.0977558	0.00668625	0.0015	0.0068	0	0.825413
HbA1c	16	57055714	57055714	A	C	rs891140	16_57055714_A_C	0.349	0.00737839	0.00144328	-0.0011	0.0014	3.18e-07	0.432035
HbA1c	16	57056064	57056064	G	T	rs4784750	16_57056064_G_T	0.284	0.0193702	0.00153384	-0.0003	0.0015	0	0.841481
HbA1c	16	57056609	57056609	A	G	rs1651667	16_57056609_A_G	0.279	0.0093339	0.00153131	-0.0003	0.0016	1.09e-09	0.851269
HbA1c	16	57059484	57059484	C	T	rs16965150	16_57059484_C_T	0.0258	-0.0441108	0.00435154	-0.0014	0.005	0	0.779478
HbA1c	16	57060097	57060097	C	T	rs61738710	16_57060097_C_T	0.0653	0.0648254	0.00277677	-0.0029	0.003	0	0.333711
HDL-C	16	56950951	56950951	A	G	rs145002369	16_56950951_A_G	0.0403	0.0869028	0.00367904	0.0869028	0.00367904	0	0
HDL-C	16	56956293	56956293	A	G	rs201641215	16_56956293_A_G	0.41	0.0174052	0.0030728	0.0174052	0.0030728	1.48e-08	1.48e-08
HDL-C	16	56957517	56957517	C	T	rs12149263	16_56957517_C_T	0.0241	-0.0533652	0.0046782	-0.0533652	0.0046782	0	0
HDL-C	16	56958801	56958801	A	C	rs863706	16_56958801_A_C	0.255	0.0102003	0.00157655	0.0102003	0.00157655	9.8e-11	9.8e-11
HDL-C	16	56960614	56960614	A	G	rs56371416	16_56960614_A_G	0.0127	-0.119073	0.00623396	-0.119073	0.00623396	0	0
HDL-C	16	56965147	56965147	C	CTT	rs563318058	16_56965147_C_CTT	0.407	0.0669988	0.00197627	0.0669988	0.00197627	0	0
HDL-C	16	56967177	56967177	G	T	rs72786778	16_56967177_G_T	0.0526	-0.0128519	0.00314636	-0.0128519	0.00314636	4.41e-05	4.41e-05
HDL-C	16	56975775	56975775	T	TATA	rs112958173	16_56975775_T_TATA	0.342	0.0291712	0.00164697	0.0291712	0.00164697	0	0
HDL-C	16	56976542	56976542	A	G	rs4784738	16_56976542_A_G	0.0282	-0.11639	0.00434493	-0.11639	0.00434493	0	0
HDL-C	16	56982795	56982795	C	T	rs117938341	16_56982795_C_T	0.0205	-0.0412672	0.00504607	-0.0412672	0.00504607	2.22e-16	2.22e-16
HDL-C	16	56983139	56983139	C	CA	rs397934532	16_56983139_C_CA	0.251	0.0199945	0.00334787	0.0199945	0.00334787	2.34e-09	2.34e-09
HDL-C	16	56984763	56984763	A	G	rs247615	16_56984763_A_G	0.215	0.0792081	0.00175511	0.0792081	0.00175511	0	0
HDL-C	16	56985156	56985156	A	G	rs193695	16_56985156_A_G	0.348	-0.143882	0.00150898	-0.143882	0.00150898	0	0
HDL-C	16	56985739	56985739	C	CTT	rs35571500	16_56985739_C_CTT	0.283	-0.0409393	0.00309373	-0.0409393	0.00309373	0	0
HDL-C	16	56985805	56985805	C	T	rs11862052	16_56985805_C_T	0.151	0.0728927	0.0019835	0.0728927	0.0019835	0	0
HDL-C	16	56992420	56992420	A	G	rs77751805	16_56992420_A_G	0.0334	-0.0426147	0.0040037	-0.0426147	0.0040037	0	0
HDL-C	16	56993779	56993779	A	G	rs28419404	16_56993779_A_G	0.242	0.0542419	0.00327873	0.0542419	0.00327873	0	0
HDL-C	16	56993901	56993901	A	C	rs36229786	16_56993901_A_C	0.191	0.18255	0.00202586	0.18255	0.00202586	0	0
HDL-C	16	56996104	56996104	A	C	rs17231534	16_56996104_A_C	0.0417	-0.0176623	0.00345399	-0.0176623	0.00345399	3.16e-07	3.16e-07
HDL-C	16	56996279	56996279	C	T	rs5030708	16_56996279_C_T	0.0275	0.0704389	0.0049541	0.0704389	0.0049541	0	0
HDL-C	16	56997349	56997349	C	CA	rs397977702	16_56997349_C_CA	0.258	0.201886	0.00172185	0.201886	0.00172185	0	0
HDL-C	16	56997902	56997902	T	TTTTA	rs200515187	16_56997902_T_TTTTA	0.361	0.0952236	0.00203142	0.0952236	0.00203142	0	0
HDL-C	16	57002118	57002118	G	T	rs72771478	16_57002118_G_T	0.0156	-0.177184	0.00590029	-0.177184	0.00590029	0	0
HDL-C	16	57002641	57002641	C	CT	rs201835654	16_57002641_C_CT	0.082	0.113619	0.00329884	0.113619	0.00329884	0	0
HDL-C	16	57003146	57003146	C	T	rs11076174	16_57003146_C_T	0.0801	-0.140091	0.00254001	-0.140091	0.00254001	0	0
HDL-C	16	57005762	57005762	C	T	rs117040820	16_57005762_C_T	0.0127	-0.17221	0.00646155	-0.17221	0.00646155	0	0
HDL-C	16	57006072	57006072	A	G	rs12720873	16_57006072_A_G	0.0296	0.0957849	0.0040647	0.0957849	0.0040647	0	0
HDL-C	16	57006305	57006305	C	T	rs289712	16_57006305_C_T	0.326	0.0617912	0.00195946	0.0617912	0.00195946	0	0
HDL-C	16	57007451	57007451	A	G	rs289714	16_57007451_A_G	0.177	0.199542	0.00185292	0.199542	0.00185292	0	0
HDL-C	16	57009135	57009135	A	C	rs575342274	16_57009135_A_C	0.0362	0.0564393	0.00511794	0.0564393	0.00511794	0	0
HDL-C	16	57009137	57009137	A	C	rs545858676	16_57009137_A_C	0.0313	0.0926848	0.00543854	0.0926848	0.00543854	0	0
HDL-C	16	57010232	57010232	C	T	rs56208677	16_57010232_C_T	0.0675	-0.149385	0.00276868	-0.149385	0.00276868	0	0
HDL-C	16	57010382	57010382	G	T	rs71387147	16_57010382_G_T	0.0752	-0.0714236	0.00268989	-0.0714236	0.00268989	0	0
HDL-C	16	57013606	57013606	A	G	rs191743564	16_57013606_A_G	0.014	0.0377486	0.00608875	0.0377486	0.00608875	5.66e-10	5.66e-10
HDL-C	16	57013743	57013743	T	TA	rs71383213	16_57013743_T_TA	0.0718	0.0289141	0.00294707	0.0289141	0.00294707	0	0
HDL-C	16	57014411	57014411	C	T	rs12708983	16_57014411_C_T	0.036	0.145583	0.00382376	0.145583	0.00382376	0	0
HDL-C	16	57015335	57015335	G	GCTGCCAGGAAGA	rs11276066	16_57015335_G_GCTGCCAGGAAGA	0.124	-0.118354	0.00236766	-0.118354	0.00236766	0	0
HDL-C	16	57015545	57015545	C	T	rs1800774	16_57015545_C_T	0.355	0.0141803	0.0014556	0.0141803	0.0014556	0	0
HDL-C	16	57017319	57017319	A	G	rs1800777	16_57017319_A_G	0.0355	-0.296516	0.00371277	-0.296516	0.00371277	0	0
HDL-C	16	57019392	57019392	C	T	rs12720917	16_57019392_C_T	0.147	0.0755798	0.00204031	0.0755798	0.00204031	0	0
HDL-C	16	57019532	57019532	A	C	rs289745	16_57019532_A_C	0.382	0.00991516	0.00156313	0.00991516	0.00156313	2.25e-10	2.25e-10
HDL-C	16	57021433	57021433	A	G	rs12934552	16_57021433_A_G	0.132	0.051295	0.00201915	0.051295	0.00201915	0	0
HDL-C	16	57022988	57022988	C	T	rs140247233	16_57022988_C_T	0.0215	-0.0238167	0.00488263	-0.0238167	0.00488263	1.07e-06	1.07e-06
HDL-C	16	57023938	57023938	C	T	rs289747	16_57023938_C_T	0.387	0.0146812	0.00142174	0.0146812	0.00142174	0	0
HDL-C	16	57025291	57025291	C	CTTT	rs374910812	16_57025291_C_CTTT	0.0272	-0.0919035	0.00523452	-0.0919035	0.00523452	0	0
HDL-C	16	57026381	57026381	A	AT	rs151137307	16_57026381_A_AT	0.0445	0.0405819	0.00684766	0.0405819	0.00684766	3.1e-09	3.1e-09
HDL-C	16	57026936	57026936	A	G	rs289752	16_57026936_A_G	0.413	0.043701	0.00142555	0.043701	0.00142555	0	0
HDL-C	16	57027042	57027042	C	T	rs201801437	16_57027042_C_T	0.0293	-0.0480823	0.00508463	-0.0480823	0.00508463	0	0
HDL-C	16	57027876	57027876	T	TA	rs11392865	16_57027876_T_TA	0.277	-0.0445649	0.0021935	-0.0445649	0.0021935	0	0
HDL-C	16	57028758	57028758	A	G	rs72773105	16_57028758_A_G	0.0173	0.0500115	0.00531762	0.0500115	0.00531762	0	0
HDL-C	16	57030107	57030107	G	T	rs145283538	16_57030107_G_T	0.0142	0.0367083	0.00633917	0.0367083	0.00633917	7.01e-09	7.01e-09
HDL-C	16	57031716	57031716	C	T	rs7187261	16_57031716_C_T	0.0593	-0.0725808	0.00294286	-0.0725808	0.00294286	0	0
HDL-C	16	57032142	57032142	A	C	rs289737	16_57032142_A_C	0.268	0.0118797	0.00160062	0.0118797	0.00160062	1.15e-13	1.15e-13
HDL-C	16	57035375	57035375	C	T	rs821466	16_57035375_C_T	0.343	-0.0207327	0.00146759	-0.0207327	0.00146759	0	0
HDL-C	16	57040141	57040141	C	T	rs144032256	16_57040141_C_T	0.0153	0.0591724	0.00592392	0.0591724	0.00592392	0	0
HDL-C	16	57040325	57040325	C	CTTTTTTTTT	rs533061392	16_57040325_C_CTTTTTTTTT	0.226	-0.0138204	0.00207554	-0.0138204	0.00207554	2.76e-11	2.76e-11
HDL-C	16	57042024	57042024	G	GC	rs149042022	16_57042024_G_GC	0.0359	0.0203772	0.00413016	0.0203772	0.00413016	8.07e-07	8.07e-07
HDL-C	16	57042641	57042641	A	AT	rs398100196	16_57042641_A_AT	0.315	0.00798663	0.00175886	0.00798663	0.00175886	5.6e-06	5.6e-06
HDL-C	16	57043340	57043340	C	T	rs182457758	16_57043340_C_T	0.00961	-0.105269	0.00751448	-0.105269	0.00751448	0	0
HDL-C	16	57045159	57045159	C	T	rs1167513	16_57045159_C_T	0.0646	-0.0329073	0.0028785	-0.0329073	0.0028785	0	0
HDL-C	16	57046069	57046069	G	T	rs76933585	16_57046069_G_T	0.0142	-0.0427527	0.00648712	-0.0427527	0.00648712	4.39e-11	4.39e-11
HDL-C	16	57048839	57048839	C	CT	rs11413193	16_57048839_C_CT	0.118	0.0235111	0.00362517	0.0235111	0.00362517	8.84e-11	8.84e-11
HDL-C	16	57049137	57049137	A	G	rs75911530	16_57049137_A_G	0.0317	-0.149748	0.00417169	-0.149748	0.00417169	0	0
HDL-C	16	57049856	57049856	A	AG	rs201271178	16_57049856_A_AG	0.472	-0.0245931	0.00233372	-0.0245931	0.00233372	0	0
HDL-C	16	57052583	57052583	C	T	rs116857878	16_57052583_C_T	0.0172	-0.0303095	0.00553818	-0.0303095	0.00553818	4.43e-08	4.43e-08
HDL-C	16	57053694	57053694	A	G	rs118117916	16_57053694_A_G	0.011	-0.0977558	0.00668625	-0.0977558	0.00668625	0	0
HDL-C	16	57055714	57055714	A	C	rs891140	16_57055714_A_C	0.349	0.00737839	0.00144328	0.00737839	0.00144328	3.18e-07	3.18e-07
HDL-C	16	57056064	57056064	G	T	rs4784750	16_57056064_G_T	0.284	0.0193702	0.00153384	0.0193702	0.00153384	0	0
HDL-C	16	57056609	57056609	A	G	rs1651667	16_57056609_A_G	0.279	0.0093339	0.00153131	0.0093339	0.00153131	1.09e-09	1.09e-09
HDL-C	16	57059484	57059484	C	T	rs16965150	16_57059484_C_T	0.0258	-0.0441108	0.00435154	-0.0441108	0.00435154	0	0
HDL-C	16	57060097	57060097	C	T	rs61738710	16_57060097_C_T	0.0653	0.0648254	0.00277677	0.0648254	0.00277677	0	0
HDL-C	16	57060353	57060353	C	T	rs28438857	16_57060353_C_T	0.105	0.0294071	0.00221247	0.0294071	0.00221247	0	0
HDL-C	16	57061558	57061558	T	TG	rs34339030	16_57061558_T_TG	0.415	-0.0209274	0.00155375	-0.0209274	0.00155375	0	0
HDL-C	16	57064294	57064294	A	AGATG	rs112660820	16_57064294_A_AGATG	0.497	-0.0233968	0.0029407	-0.0233968	0.0029407	1.78e-15	1.78e-15
HDL-C	16	57064324	57064324	A	C	rs111233885	16_57064324_A_C	0.417	-0.031556	0.00297961	-0.031556	0.00297961	0	0
HDL-C	16	57064526	57064526	A	AGATG	rs72034702	16_57064526_A_AGATG	0.279	-0.0164945	0.00191678	-0.0164945	0.00191678	0	0
HDL-C	16	57066745	57066745	C	CA	rs35838664	16_57066745_C_CA	0.48	0.00780797	0.00179349	0.00780797	0.00179349	1.34e-05	1.34e-05
Heart failure	16	56946197	56946197	A	G	rs2399594	16_56946197_A_G	0.384	-0.0104975	0.00141978	-0.0012	0.0081	1.43e-13	0.882226
Heart failure	16	56950951	56950951	A	G	rs145002369	16_56950951_A_G	0.0403	0.0869028	0.00367904	0.0175	0.021	0	0.404657
Heart failure	16	56953261	56953261	A	G	rs12924331	16_56953261_A_G	0.427	0.0553431	0.0013943	-0.0135	0.0078	0	0.0834929
Heart failure	16	56957517	56957517	C	T	rs12149263	16_56957517_C_T	0.0241	-0.0533652	0.0046782	0.0319	0.0272	0	0.240878
Heart failure	16	56958801	56958801	A	C	rs863706	16_56958801_A_C	0.255	0.0102003	0.00157655	-0.0069	0.009	9.8e-11	0.44328
Heart failure	16	56960614	56960614	A	G	rs56371416	16_56960614_A_G	0.0127	-0.119073	0.00623396	-0.005	0.04	0	0.900524
Heart failure	16	56967177	56967177	G	T	rs72786778	16_56967177_G_T	0.0526	-0.0128519	0.00314636	0.0422	0.0175	4.41e-05	0.0158902
Heart failure	16	56976542	56976542	A	G	rs4784738	16_56976542_A_G	0.0282	-0.11639	0.00434493	0.005	0.0227	0	0.825665
Heart failure	16	56982795	56982795	C	T	rs117938341	16_56982795_C_T	0.0205	-0.0412672	0.00504607	-0.0433	0.0322	2.22e-16	0.178716
Heart failure	16	56984590	56984590	C	T	rs9938160	16_56984590_C_T	0.306	0.069678	0.00162264	-0.0134	0.009	0	0.136517
Heart failure	16	56984763	56984763	A	G	rs247615	16_56984763_A_G	0.215	0.0792081	0.00175511	-0.0063	0.0098	0	0.520317
Heart failure	16	56985156	56985156	A	G	rs193695	16_56985156_A_G	0.348	-0.143882	0.00150898	0.0101	0.0085	0	0.234741
Heart failure	16	56985805	56985805	C	T	rs11862052	16_56985805_C_T	0.151	0.0728927	0.0019835	0.015	0.0114	0	0.188245
Heart failure	16	56992420	56992420	A	G	rs77751805	16_56992420_A_G	0.0334	-0.0426147	0.0040037	0.0148	0.0227	0	0.514413
Heart failure	16	56993886	56993886	A	G	rs821840	16_56993886_A_G	0.321	-0.224295	0.00166953	0.0144	0.0128	0	0.260589
Heart failure	16	56993901	56993901	A	C	rs36229786	16_56993901_A_C	0.191	0.18255	0.00202586	-0.0119	0.0157	0	0.448474
Heart failure	16	56993909	56993909	A	C	rs711751	16_56993909_A_C	0.425	-0.165154	0.00161397	0.0239	0.0104	0	0.0215574
Heart failure	16	56996104	56996104	A	C	rs17231534	16_56996104_A_C	0.0417	-0.0176623	0.00345399	0.0248	0.02	3.16e-07	0.214975
Heart failure	16	56996279	56996279	C	T	rs5030708	16_56996279_C_T	0.0275	0.0704389	0.0049541	0.0356	0.0258	0	0.167634
Heart failure	16	57002118	57002118	G	T	rs72771478	16_57002118_G_T	0.0156	-0.177184	0.00590029	-0.0475	0.0369	0	0.198003
Heart failure	16	57003146	57003146	C	T	rs11076174	16_57003146_C_T	0.0801	-0.140091	0.00254001	-0.0049	0.0147	0	0.738883
Heart failure	16	57005762	57005762	C	T	rs117040820	16_57005762_C_T	0.0127	-0.17221	0.00646155	0.0059	0.0348	0	0.865372
Heart failure	16	57010232	57010232	C	T	rs56208677	16_57010232_C_T	0.0675	-0.149385	0.00276868	0.0024	0.0155	0	0.876948
Heart failure	16	57010382	57010382	G	T	rs71387147	16_57010382_G_T	0.0752	-0.0714236	0.00268989	-0.0076	0.0156	0	0.626131
Heart failure	16	57010994	57010994	G	T	rs12720897	16_57010994_G_T	0.0742	0.0270688	0.00264048	0.0175	0.0153	0	0.25271
Heart failure	16	57013606	57013606	A	G	rs191743564	16_57013606_A_G	0.014	0.0377486	0.00608875	-0.0107	0.0359	5.66e-10	0.765665
Heart failure	16	57014411	57014411	C	T	rs12708983	16_57014411_C_T	0.036	0.145583	0.00382376	-0.0361	0.0239	0	0.130926
Heart failure	16	57017002	57017002	G	T	rs9923854	16_57017002_G_T	0.101	0.0769116	0.00234864	0.0157	0.013	0	0.227166
Heart failure	16	57017319	57017319	A	G	rs1800777	16_57017319_A_G	0.0355	-0.296516	0.00371277	0.0365	0.0217	0	0.0925635
Heart failure	16	57019392	57019392	C	T	rs12720917	16_57019392_C_T	0.147	0.0755798	0.00204031	-0.0021	0.0115	0	0.855105
Heart failure	16	57019532	57019532	A	C	rs289745	16_57019532_A_C	0.382	0.00991516	0.00156313	0	0.0091	2.25e-10	1
Heart failure	16	57021203	57021203	A	G	rs58476720	16_57021203_A_G	0.0207	0.105359	0.00496349	-0.0362	0.0314	0	0.248965
Heart failure	16	57021433	57021433	A	G	rs12934552	16_57021433_A_G	0.132	0.051295	0.00201915	0.0142	0.0121	0	0.240574
Heart failure	16	57022988	57022988	C	T	rs140247233	16_57022988_C_T	0.0215	-0.0238167	0.00488263	-0.0326	0.0278	1.07e-06	0.240931
Heart failure	16	57023938	57023938	C	T	rs289747	16_57023938_C_T	0.387	0.0146812	0.00142174	-0.0142	0.0081	0	0.0795872
Heart failure	16	57028758	57028758	A	G	rs72773105	16_57028758_A_G	0.0173	0.0500115	0.00531762	0.0521	0.0309	0	0.0917796
Heart failure	16	57030107	57030107	G	T	rs145283538	16_57030107_G_T	0.0142	0.0367083	0.00633917	0.046	0.0387	7.01e-09	0.234585
Heart failure	16	57032142	57032142	A	C	rs289737	16_57032142_A_C	0.268	0.0118797	0.00160062	-0.007	0.0092	1.15e-13	0.446735
Heart failure	16	57034645	57034645	C	T	rs1991515	16_57034645_C_T	0.437	-0.0182645	0.00143782	0.0002	0.0082	0	0.980541
Heart failure	16	57040141	57040141	C	T	rs144032256	16_57040141_C_T	0.0153	0.0591724	0.00592392	0.0233	0.0366	0	0.524378
Heart failure	16	57041909	57041909	A	G	rs74912812	16_57041909_A_G	0.051	-0.0385929	0.00314882	-0.0129	0.0187	0	0.490295
Heart failure	16	57042109	57042109	A	G	rs62035537	16_57042109_A_G	0.104	0.0188773	0.00229386	0.0068	0.0131	2.22e-16	0.603702
Heart failure	16	57045159	57045159	C	T	rs1167513	16_57045159_C_T	0.0646	-0.0329073	0.0028785	0.0093	0.0165	0	0.573002
Heart failure	16	57046069	57046069	G	T	rs76933585	16_57046069_G_T	0.0142	-0.0427527	0.00648712	-0.0621	0.0371	4.39e-11	0.0941592
Heart failure	16	57049137	57049137	A	G	rs75911530	16_57049137_A_G	0.0317	-0.149748	0.00417169	0.0037	0.0221	0	0.867039
Heart failure	16	57052583	57052583	C	T	rs116857878	16_57052583_C_T	0.0172	-0.0303095	0.00553818	-0.0171	0.0352	4.43e-08	0.627112
Heart failure	16	57055714	57055714	A	C	rs891140	16_57055714_A_C	0.349	0.00737839	0.00144328	-0.0085	0.0082	3.18e-07	0.299929
Heart failure	16	57056064	57056064	G	T	rs4784750	16_57056064_G_T	0.284	0.0193702	0.00153384	-0.0032	0.0087	0	0.71301
Heart failure	16	57056609	57056609	A	G	rs1651667	16_57056609_A_G	0.279	0.0093339	0.00153131	-0.0085	0.009	1.09e-09	0.344943
Heart failure	16	57059484	57059484	C	T	rs16965150	16_57059484_C_T	0.0258	-0.0441108	0.00435154	-0.0077	0.026	0	0.767113
Heart failure	16	57060097	57060097	C	T	rs61738710	16_57060097_C_T	0.0653	0.0648254	0.00277677	0.0075	0.0163	0	0.645428
Heart failure	16	57060353	57060353	C	T	rs28438857	16_57060353_C_T	0.105	0.0294071	0.00221247	-0.0012	0.0132	0	0.927565
Intracerebral hemorrhage	16	56950951	56950951	A	G	rs145002369	16_56950951_A_G	0.0403	0.0869028	0.00367904	0.1196	0.1117	0	0.284293
Intracerebral hemorrhage	16	56957517	56957517	C	T	rs12149263	16_56957517_C_T	0.0241	-0.0533652	0.0046782	-0.0132	0.1135	0	0.907415
Intracerebral hemorrhage	16	56958801	56958801	A	C	rs863706	16_56958801_A_C	0.255	0.0102003	0.00157655	0.0035	0.0365	9.8e-11	0.923608
Intracerebral hemorrhage	16	56960614	56960614	A	G	rs56371416	16_56960614_A_G	0.0127	-0.119073	0.00623396	0.1059	0.1363	0	0.437181
Intracerebral hemorrhage	16	56965147	56965147	C	CTT	rs563318058	16_56965147_C_CTT	0.407	0.0669988	0.00197627	-0.1088	0.0506	0	0.0315396
Intracerebral hemorrhage	16	56967177	56967177	G	T	rs72786778	16_56967177_G_T	0.0526	-0.0128519	0.00314636	-0.0476	0.0677	4.41e-05	0.481992
Intracerebral hemorrhage	16	56975775	56975775	T	TATA	rs112958173	16_56975775_T_TATA	0.342	0.0291712	0.00164697	0.0365	0.0355	0	0.30387
Intracerebral hemorrhage	16	56976542	56976542	A	G	rs4784738	16_56976542_A_G	0.0282	-0.11639	0.00434493	-0.0226	0.1066	0	0.832101
Intracerebral hemorrhage	16	56982795	56982795	C	T	rs117938341	16_56982795_C_T	0.0205	-0.0412672	0.00504607	-0.0172	0.1401	2.22e-16	0.90229
Intracerebral hemorrhage	16	56983139	56983139	C	CA	rs397934532	16_56983139_C_CA	0.251	0.0199945	0.00334787	0.0738	0.0573	2.34e-09	0.197761
Intracerebral hemorrhage	16	56984763	56984763	A	G	rs247615	16_56984763_A_G	0.215	0.0792081	0.00175511	-0.1199	0.0418	0	0.00412526
Intracerebral hemorrhage	16	56985156	56985156	A	G	rs193695	16_56985156_A_G	0.348	-0.143882	0.00150898	0.0333	0.0349	0	0.340005
Intracerebral hemorrhage	16	56985739	56985739	C	CTT	rs35571500	16_56985739_C_CTT	0.283	-0.0409393	0.00309373	0.0166	0.0363	0	0.647455
Intracerebral hemorrhage	16	56985805	56985805	C	T	rs11862052	16_56985805_C_T	0.151	0.0728927	0.0019835	-0.1145	0.0654	0	0.0799865
Intracerebral hemorrhage	16	56992420	56992420	A	G	rs77751805	16_56992420_A_G	0.0334	-0.0426147	0.0040037	-0.1136	0.0885	0	0.199276
Intracerebral hemorrhage	16	56993779	56993779	A	G	rs28419404	16_56993779_A_G	0.242	0.0542419	0.00327873	0.027	0.0562	0	0.630924
Intracerebral hemorrhage	16	56993901	56993901	A	C	rs36229786	16_56993901_A_C	0.191	0.18255	0.00202586	-0.0434	0.0596	0	0.466499
Intracerebral hemorrhage	16	56996104	56996104	A	C	rs17231534	16_56996104_A_C	0.0417	-0.0176623	0.00345399	-0.0887	0.0798	3.16e-07	0.266341
Intracerebral hemorrhage	16	56996279	56996279	C	T	rs5030708	16_56996279_C_T	0.0275	0.0704389	0.0049541	0.0886	0.2281	0	0.697701
Intracerebral hemorrhage	16	56997349	56997349	C	CA	rs397977702	16_56997349_C_CA	0.258	0.201886	0.00172185	-0.0647	0.0386	0	0.0937057
Intracerebral hemorrhage	16	56997902	56997902	T	TTTTA	rs200515187	16_56997902_T_TTTTA	0.361	0.0952236	0.00203142	-0.0524	0.0525	0	0.318233
Intracerebral hemorrhage	16	57002118	57002118	G	T	rs72771478	16_57002118_G_T	0.0156	-0.177184	0.00590029	-0.0627	0.2274	0	0.782759
Intracerebral hemorrhage	16	57003146	57003146	C	T	rs11076174	16_57003146_C_T	0.0801	-0.140091	0.00254001	0.0533	0.0557	0	0.338612
Intracerebral hemorrhage	16	57005762	57005762	C	T	rs117040820	16_57005762_C_T	0.0127	-0.17221	0.00646155	0.0061	0.1506	0	0.967691
Intracerebral hemorrhage	16	57006072	57006072	A	G	rs12720873	16_57006072_A_G	0.0296	0.0957849	0.0040647	-0.0109	0.0934	0	0.907096
Intracerebral hemorrhage	16	57006305	57006305	C	T	rs289712	16_57006305_C_T	0.326	0.0617912	0.00195946	-0.0329	0.0501	0	0.511382
Intracerebral hemorrhage	16	57007451	57007451	A	G	rs289714	16_57007451_A_G	0.177	0.199542	0.00185292	-0.0698	0.0446	0	0.117578
Intracerebral hemorrhage	16	57010382	57010382	G	T	rs71387147	16_57010382_G_T	0.0752	-0.0714236	0.00268989	0.0688	0.0874	0	0.431173
Intracerebral hemorrhage	16	57013606	57013606	A	G	rs191743564	16_57013606_A_G	0.014	0.0377486	0.00608875	-0.0242	0.1342	5.66e-10	0.856895
Intracerebral hemorrhage	16	57013743	57013743	T	TA	rs71383213	16_57013743_T_TA	0.0718	0.0289141	0.00294707	-0.0058	0.0611	0	0.924373
Intracerebral hemorrhage	16	57014411	57014411	C	T	rs12708983	16_57014411_C_T	0.036	0.145583	0.00382376	-0.1814	0.0951	0	0.0564603
Intracerebral hemorrhage	16	57014875	57014875	A	G	rs4784745	16_57014875_A_G	0.335	0.0824967	0.0014772	0.0122	0.0346	0	0.724387
Intracerebral hemorrhage	16	57015335	57015335	G	GCTGCCAGGAAGA	rs11276066	16_57015335_G_GCTGCCAGGAAGA	0.124	-0.118354	0.00236766	0.0731	0.049	0	0.135742
Intracerebral hemorrhage	16	57015545	57015545	C	T	rs1800774	16_57015545_C_T	0.355	0.0141803	0.0014556	-0.0637	0.0348	0	0.0671812
Intracerebral hemorrhage	16	57017319	57017319	A	G	rs1800777	16_57017319_A_G	0.0355	-0.296516	0.00371277	0.1498	0.0986	0	0.128695
Intracerebral hemorrhage	16	57019392	57019392	C	T	rs12720917	16_57019392_C_T	0.147	0.0755798	0.00204031	-0.0889	0.0475	0	0.0612649
Intracerebral hemorrhage	16	57019532	57019532	A	C	rs289745	16_57019532_A_C	0.382	0.00991516	0.00156313	-0.0454	0.0341	2.25e-10	0.183065
Intracerebral hemorrhage	16	57021433	57021433	A	G	rs12934552	16_57021433_A_G	0.132	0.051295	0.00201915	0.0554	0.0496	0	0.264022
Intracerebral hemorrhage	16	57022988	57022988	C	T	rs140247233	16_57022988_C_T	0.0215	-0.0238167	0.00488263	0.0291	0.13	1.07e-06	0.822877
Intracerebral hemorrhage	16	57023938	57023938	C	T	rs289747	16_57023938_C_T	0.387	0.0146812	0.00142174	-0.0344	0.0343	0	0.315902
Intracerebral hemorrhage	16	57025291	57025291	C	CTTT	rs374910812	16_57025291_C_CTTT	0.0272	-0.0919035	0.00523452	-0.0513	0.1508	0	0.733717
Intracerebral hemorrhage	16	57026381	57026381	A	AT	rs151137307	16_57026381_A_AT	0.0445	0.0405819	0.00684766	-0.0626	0.1176	3.1e-09	0.594509
Intracerebral hemorrhage	16	57026936	57026936	A	G	rs289752	16_57026936_A_G	0.413	0.043701	0.00142555	-0.0229	0.0341	0	0.501868
Intracerebral hemorrhage	16	57028758	57028758	A	G	rs72773105	16_57028758_A_G	0.0173	0.0500115	0.00531762	-0.0983	0.1133	0	0.385609
Intracerebral hemorrhage	16	57030107	57030107	G	T	rs145283538	16_57030107_G_T	0.0142	0.0367083	0.00633917	0.0617	0.1462	7.01e-09	0.673007
Intracerebral hemorrhage	16	57031716	57031716	C	T	rs7187261	16_57031716_C_T	0.0593	-0.0725808	0.00294286	0.085	0.0764	0	0.265895
Intracerebral hemorrhage	16	57032142	57032142	A	C	rs289737	16_57032142_A_C	0.268	0.0118797	0.00160062	-0.0732	0.0373	1.15e-13	0.0497082
Intracerebral hemorrhage	16	57035375	57035375	C	T	rs821466	16_57035375_C_T	0.343	-0.0207327	0.00146759	0.0263	0.0354	0	0.457519
Intracerebral hemorrhage	16	57040141	57040141	C	T	rs144032256	16_57040141_C_T	0.0153	0.0591724	0.00592392	-0.0847	0.1259	0	0.501102
Intracerebral hemorrhage	16	57040325	57040325	C	CTTTTTTTTT	rs533061392	16_57040325_C_CTTTTTTTTT	0.226	-0.0138204	0.00207554	0.044	0.0597	2.76e-11	0.461111
Intracerebral hemorrhage	16	57042024	57042024	G	GC	rs149042022	16_57042024_G_GC	0.0359	0.0203772	0.00413016	-0.07	0.0852	8.07e-07	0.411307
Intracerebral hemorrhage	16	57043340	57043340	C	T	rs182457758	16_57043340_C_T	0.00961	-0.105269	0.00751448	-0.1476	0.1976	0	0.455086
Intracerebral hemorrhage	16	57045159	57045159	C	T	rs1167513	16_57045159_C_T	0.0646	-0.0329073	0.0028785	0.0171	0.0644	0	0.790603
Intracerebral hemorrhage	16	57046069	57046069	G	T	rs76933585	16_57046069_G_T	0.0142	-0.0427527	0.00648712	-0.084	0.181	4.39e-11	0.642584
Intracerebral hemorrhage	16	57049137	57049137	A	G	rs75911530	16_57049137_A_G	0.0317	-0.149748	0.00417169	0.2488	0.1176	0	0.0343749
Intracerebral hemorrhage	16	57049856	57049856	A	AG	rs201271178	16_57049856_A_AG	0.472	-0.0245931	0.00233372	-0.028	0.0506	0	0.580017
Intracerebral hemorrhage	16	57052583	57052583	C	T	rs116857878	16_57052583_C_T	0.0172	-0.0303095	0.00553818	0.2514	0.1417	4.43e-08	0.0760349
Intracerebral hemorrhage	16	57053694	57053694	A	G	rs118117916	16_57053694_A_G	0.011	-0.0977558	0.00668625	-0.1071	0.1449	0	0.459828
Intracerebral hemorrhage	16	57055714	57055714	A	C	rs891140	16_57055714_A_C	0.349	0.00737839	0.00144328	-0.0015	0.0346	3.18e-07	0.96542
Intracerebral hemorrhage	16	57056064	57056064	G	T	rs4784750	16_57056064_G_T	0.284	0.0193702	0.00153384	-0.0312	0.0369	0	0.397816
Intracerebral hemorrhage	16	57056609	57056609	A	G	rs1651667	16_57056609_A_G	0.279	0.0093339	0.00153131	-0.0405	0.0371	1.09e-09	0.27499
Intracerebral hemorrhage	16	57059484	57059484	C	T	rs16965150	16_57059484_C_T	0.0258	-0.0441108	0.00435154	0.1712	0.1209	0	0.156762
Intracerebral hemorrhage	16	57060097	57060097	C	T	rs61738710	16_57060097_C_T	0.0653	0.0648254	0.00277677	-0.0335	0.0597	0	0.574703
Intracerebral hemorrhage	16	57061558	57061558	T	TG	rs34339030	16_57061558_T_TG	0.415	-0.0209274	0.00155375	-0.0004	0.0333	0	0.990416
Intracerebral hemorrhage	16	57064526	57064526	A	AGATG	rs72034702	16_57064526_A_AGATG	0.279	-0.0164945	0.00191678	0.0576	0.0545	0	0.290566
Intracerebral hemorrhage	16	57066745	57066745	C	CA	rs35838664	16_57066745_C_CA	0.48	0.00780797	0.00179349	-0.084	0.0497	1.34e-05	0.091001
Ischemic stroke	16	56945988	56945988	A	G	rs138696161	16_56945988_A_G	0.0124	-0.116062	0.00627475	-0.0343	0.0502	0	0.494438
Ischemic stroke	16	56946197	56946197	A	G	rs2399594	16_56946197_A_G	0.384	-0.0104975	0.00141978	0.0001	0.0071	1.43e-13	0.988763
Ischemic stroke	16	56950951	56950951	A	G	rs145002369	16_56950951_A_G	0.0403	0.0869028	0.00367904	0.0104	0.0214	0	0.62698
Ischemic stroke	16	56953261	56953261	A	G	rs12924331	16_56953261_A_G	0.427	0.0553431	0.0013943	-0.0102	0.007	0	0.145077
Ischemic stroke	16	56958801	56958801	A	C	rs863706	16_56958801_A_C	0.255	0.0102003	0.00157655	-0.001	0.008	9.8e-11	0.900524
Ischemic stroke	16	56960614	56960614	A	G	rs56371416	16_56960614_A_G	0.0127	-0.119073	0.00623396	-0.0565	0.0329	0	0.0859198
Ischemic stroke	16	56976542	56976542	A	G	rs4784738	16_56976542_A_G	0.0282	-0.11639	0.00434493	-0.0196	0.0227	0	0.387898
Ischemic stroke	16	56984763	56984763	A	G	rs247615	16_56984763_A_G	0.215	0.0792081	0.00175511	-0.0106	0.009	0	0.238885
Ischemic stroke	16	56985156	56985156	A	G	rs193695	16_56985156_A_G	0.348	-0.143882	0.00150898	0.0112	0.0084	0	0.182422
Ischemic stroke	16	56992420	56992420	A	G	rs77751805	16_56992420_A_G	0.0334	-0.0426147	0.0040037	-0.0023	0.0211	0	0.913199
Ischemic stroke	16	56995234	56995234	A	C	rs1800776	16_56995234_A_C	0.0708	-0.0590938	0.00268053	0.0016	0.0144	0	0.911528
Ischemic stroke	16	56996104	56996104	A	C	rs17231534	16_56996104_A_C	0.0417	-0.0176623	0.00345399	0.0343	0.0172	3.16e-07	0.0461317
Ischemic stroke	16	57000284	57000284	A	G	rs820299	16_57000284_A_G	0.375	0.0519967	0.0014273	-0.0028	0.0074	0	0.70515
Ischemic stroke	16	57006072	57006072	A	G	rs12720873	16_57006072_A_G	0.0296	0.0957849	0.0040647	-0.0168	0.0202	0	0.405588
Ischemic stroke	16	57010828	57010828	A	G	rs11860407	16_57010828_A_G	0.344	0.0166272	0.00146531	0.0031	0.0084	0	0.712092
Ischemic stroke	16	57012887	57012887	A	G	rs17239354	16_57012887_A_G	0.0737	0.027982	0.00266591	0.0071	0.0136	0	0.601629
Ischemic stroke	16	57013606	57013606	A	G	rs191743564	16_57013606_A_G	0.014	0.0377486	0.00608875	0.0269	0.0311	5.66e-10	0.387065
Ischemic stroke	16	57017319	57017319	A	G	rs1800777	16_57017319_A_G	0.0355	-0.296516	0.00371277	0.0074	0.0262	0	0.777604
Ischemic stroke	16	57019532	57019532	A	C	rs289745	16_57019532_A_C	0.382	0.00991516	0.00156313	-0.0023	0.0081	2.25e-10	0.776448
Ischemic stroke	16	57021203	57021203	A	G	rs58476720	16_57021203_A_G	0.0207	0.105359	0.00496349	-0.0401	0.0299	0	0.179876
Ischemic stroke	16	57021433	57021433	A	G	rs12934552	16_57021433_A_G	0.132	0.051295	0.00201915	0.0161	0.0104	0	0.121604
Ischemic stroke	16	57025063	57025063	A	G	rs289748	16_57025063_A_G	0.478	0.0367245	0.00139345	0.009	0.0074	0	0.223903
Ischemic stroke	16	57028758	57028758	A	G	rs72773105	16_57028758_A_G	0.0173	0.0500115	0.00531762	0.0044	0.0258	0	0.864583
Ischemic stroke	16	57032142	57032142	A	C	rs289737	16_57032142_A_C	0.268	0.0118797	0.00160062	-0.0086	0.0086	1.15e-13	0.317311
Ischemic stroke	16	57041909	57041909	A	G	rs74912812	16_57041909_A_G	0.051	-0.0385929	0.00314882	0.0075	0.0152	0	0.621715
Ischemic stroke	16	57042109	57042109	A	G	rs62035537	16_57042109_A_G	0.104	0.0188773	0.00229386	-0.0091	0.0117	2.22e-16	0.4367
Ischemic stroke	16	57042279	57042279	A	G	rs7196436	16_57042279_A_G	0.0393	-0.0185369	0.00361462	-0.0252	0.0181	2.92e-07	0.163842
Ischemic stroke	16	57042912	57042912	A	G	rs1651663	16_57042912_A_G	0.305	0.027827	0.00153404	-0.0006	0.0081	0	0.940951
Ischemic stroke	16	57045755	57045755	A	G	rs1151265	16_57045755_A_G	0.0654	0.0326652	0.00283299	0.0252	0.0149	0	0.0907843
Ischemic stroke	16	57049137	57049137	A	G	rs75911530	16_57049137_A_G	0.0317	-0.149748	0.00417169	-0.0119	0.0234	0	0.61107
Ischemic stroke	16	57051483	57051483	A	G	rs62035542	16_57051483_A_G	0.0966	0.0405213	0.00231833	0.018	0.0113	0	0.111178
Ischemic stroke	16	57055714	57055714	A	C	rs891140	16_57055714_A_C	0.349	0.00737839	0.00144328	-0.0018	0.0073	3.18e-07	0.805237
Ischemic stroke	16	57056609	57056609	A	G	rs1651667	16_57056609_A_G	0.279	0.0093339	0.00153131	-0.0009	0.008	1.09e-09	0.910427
Ischemic stroke	16	57057194	57057194	A	G	rs12444396	16_57057194_A_G	0.28	-0.020826	0.00153923	-0.0096	0.0078	0	0.218409
LDL-C	16	56950951	56950951	A	G	rs145002369	16_56950951_A_G	0.0403	0.0869028	0.00367904	-0.0188729	0.00371531	0	3.78e-07
LDL-C	16	56956293	56956293	A	G	rs201641215	16_56956293_A_G	0.41	0.0174052	0.0030728	-0.00482235	0.0031491	1.48e-08	0.125685
LDL-C	16	56957517	56957517	C	T	rs12149263	16_56957517_C_T	0.0241	-0.0533652	0.0046782	-0.0017642	0.00471161	0	0.708079
LDL-C	16	56958801	56958801	A	C	rs863706	16_56958801_A_C	0.255	0.0102003	0.00157655	0.000304883	0.00159278	9.8e-11	0.8482
LDL-C	16	56960614	56960614	A	G	rs56371416	16_56960614_A_G	0.0127	-0.119073	0.00623396	0.015564	0.00626967	0	0.0130491
LDL-C	16	56967177	56967177	G	T	rs72786778	16_56967177_G_T	0.0526	-0.0128519	0.00314636	0.00446345	0.00317181	4.41e-05	0.159361
LDL-C	16	56976542	56976542	A	G	rs4784738	16_56976542_A_G	0.0282	-0.11639	0.00434493	0.0158421	0.00436175	0	0.000281177
LDL-C	16	56982795	56982795	C	T	rs117938341	16_56982795_C_T	0.0205	-0.0412672	0.00504607	0.0124886	0.0050971	2.22e-16	0.0142801
LDL-C	16	56983139	56983139	C	CA	rs397934532	16_56983139_C_CA	0.251	0.0199945	0.00334787	-0.00672606	0.0032038	2.34e-09	0.0357816
LDL-C	16	56984763	56984763	A	G	rs247615	16_56984763_A_G	0.215	0.0792081	0.00175511	-0.00853602	0.00177762	0	1.57e-06
LDL-C	16	56985156	56985156	A	G	rs193695	16_56985156_A_G	0.348	-0.143882	0.00150898	0.0183632	0.00151351	0	0
LDL-C	16	56985805	56985805	C	T	rs11862052	16_56985805_C_T	0.151	0.0728927	0.0019835	-0.0101289	0.00200232	0	4.22e-07
LDL-C	16	56992420	56992420	A	G	rs77751805	16_56992420_A_G	0.0334	-0.0426147	0.0040037	0.00582608	0.00402755	0	0.148021
LDL-C	16	56993779	56993779	A	G	rs28419404	16_56993779_A_G	0.242	0.0542419	0.00327873	-0.0124703	0.00313739	0	7.05e-05
LDL-C	16	56993901	56993901	A	C	rs36229786	16_56993901_A_C	0.191	0.18255	0.00202586	-0.0235174	0.0020066	0	0
LDL-C	16	56996104	56996104	A	C	rs17231534	16_56996104_A_C	0.0417	-0.0176623	0.00345399	0.00851956	0.00349216	3.16e-07	0.0147025
LDL-C	16	56996279	56996279	C	T	rs5030708	16_56996279_C_T	0.0275	0.0704389	0.0049541	-0.0116886	0.00510513	0	0.0220457
LDL-C	16	56997349	56997349	C	CA	rs397977702	16_56997349_C_CA	0.258	0.201886	0.00172185	-0.026314	0.00171481	0	0
LDL-C	16	56997902	56997902	T	TTTTA	rs200515187	16_56997902_T_TTTTA	0.361	0.0952236	0.00203142	-0.0112344	0.00199998	0	1.94e-08
LDL-C	16	57002118	57002118	G	T	rs72771478	16_57002118_G_T	0.0156	-0.177184	0.00590029	0.0283709	0.00595389	0	1.89e-06
LDL-C	16	57002641	57002641	C	CT	rs201835654	16_57002641_C_CT	0.082	0.113619	0.00329884	-0.0158358	0.00327671	0	1.35e-06
LDL-C	16	57003146	57003146	C	T	rs11076174	16_57003146_C_T	0.0801	-0.140091	0.00254001	0.0158879	0.00256502	0	5.86e-10
LDL-C	16	57005762	57005762	C	T	rs117040820	16_57005762_C_T	0.0127	-0.17221	0.00646155	0.0337197	0.00647788	0	1.94e-07
LDL-C	16	57006072	57006072	A	G	rs12720873	16_57006072_A_G	0.0296	0.0957849	0.0040647	-0.00538996	0.00409511	0	0.188109
LDL-C	16	57009135	57009135	A	C	rs575342274	16_57009135_A_C	0.0362	0.0564393	0.00511794	-0.0145406	0.00507019	0	0.00413257
LDL-C	16	57009137	57009137	A	C	rs545858676	16_57009137_A_C	0.0313	0.0926848	0.00543854	-0.00962952	0.00539445	0	0.0742485
LDL-C	16	57013606	57013606	A	G	rs191743564	16_57013606_A_G	0.014	0.0377486	0.00608875	0.00290433	0.00613974	5.66e-10	0.636186
LDL-C	16	57013743	57013743	T	TA	rs71383213	16_57013743_T_TA	0.0718	0.0289141	0.00294707	-0.00107218	0.00293495	0	0.714877
LDL-C	16	57014411	57014411	C	T	rs12708983	16_57014411_C_T	0.036	0.145583	0.00382376	-0.0245352	0.00385557	0	1.97e-10
LDL-C	16	57015335	57015335	G	GCTGCCAGGAAGA	rs11276066	16_57015335_G_GCTGCCAGGAAGA	0.124	-0.118354	0.00236766	0.0171031	0.00234777	0	3.22e-13
LDL-C	16	57019532	57019532	A	C	rs289745	16_57019532_A_C	0.382	0.00991516	0.00156313	0.00159789	0.00155833	2.25e-10	0.305181
LDL-C	16	57021433	57021433	A	G	rs12934552	16_57021433_A_G	0.132	0.051295	0.00201915	-0.00599442	0.00203563	0	0.00323216
LDL-C	16	57022988	57022988	C	T	rs140247233	16_57022988_C_T	0.0215	-0.0238167	0.00488263	0.00211572	0.00491148	1.07e-06	0.666635
LDL-C	16	57023938	57023938	C	T	rs289747	16_57023938_C_T	0.387	0.0146812	0.00142174	-0.000470548	0.00143418	0	0.742839
LDL-C	16	57025291	57025291	C	CTTT	rs374910812	16_57025291_C_CTTT	0.0272	-0.0919035	0.00523452	0.0159269	0.00519848	0	0.00218573
LDL-C	16	57026381	57026381	A	AT	rs151137307	16_57026381_A_AT	0.0445	0.0405819	0.00684766	-0.00793015	0.00655057	3.1e-09	0.226047
LDL-C	16	57026936	57026936	A	G	rs289752	16_57026936_A_G	0.413	0.043701	0.00142555	-0.00356707	0.00143761	0	0.0130922
LDL-C	16	57027042	57027042	C	T	rs201801437	16_57027042_C_T	0.0293	-0.0480823	0.00508463	0.00222768	0.00505672	0	0.659547
LDL-C	16	57027876	57027876	T	TA	rs11392865	16_57027876_T_TA	0.277	-0.0445649	0.0021935	0.00585639	0.00216417	0	0.00680852
LDL-C	16	57030107	57030107	G	T	rs145283538	16_57030107_G_T	0.0142	0.0367083	0.00633917	-0.00720983	0.00637219	7.01e-09	0.257865
LDL-C	16	57032142	57032142	A	C	rs289737	16_57032142_A_C	0.268	0.0118797	0.00160062	-0.000876402	0.00161359	1.15e-13	0.587035
LDL-C	16	57040141	57040141	C	T	rs144032256	16_57040141_C_T	0.0153	0.0591724	0.00592392	-0.0159678	0.00599195	0	0.00770169
LDL-C	16	57042024	57042024	G	GC	rs149042022	16_57042024_G_GC	0.0359	0.0203772	0.00413016	-0.00527423	0.00409868	8.07e-07	0.19816
LDL-C	16	57042641	57042641	A	AT	rs398100196	16_57042641_A_AT	0.315	0.00798663	0.00175886	0.00206295	0.00175088	5.6e-06	0.238703
LDL-C	16	57043340	57043340	C	T	rs182457758	16_57043340_C_T	0.00961	-0.105269	0.00751448	0.0163441	0.00758979	0	0.0312847
LDL-C	16	57045159	57045159	C	T	rs1167513	16_57045159_C_T	0.0646	-0.0329073	0.0028785	0.00890183	0.00290891	0	0.00221193
LDL-C	16	57046069	57046069	G	T	rs76933585	16_57046069_G_T	0.0142	-0.0427527	0.00648712	0.0142857	0.00655883	4.39e-11	0.0293996
LDL-C	16	57048839	57048839	C	CT	rs11413193	16_57048839_C_CT	0.118	0.0235111	0.00362517	-0.00167061	0.0036548	8.84e-11	0.647599
LDL-C	16	57049137	57049137	A	G	rs75911530	16_57049137_A_G	0.0317	-0.149748	0.00417169	0.00386447	0.00419765	0	0.357245
LDL-C	16	57052583	57052583	C	T	rs116857878	16_57052583_C_T	0.0172	-0.0303095	0.00553818	0.00428289	0.00555501	4.43e-08	0.440709
LDL-C	16	57053694	57053694	A	G	rs118117916	16_57053694_A_G	0.011	-0.0977558	0.00668625	0.0118453	0.00673482	0	0.078609
LDL-C	16	57055714	57055714	A	C	rs891140	16_57055714_A_C	0.349	0.00737839	0.00144328	-0.000440038	0.00145515	3.18e-07	0.762347
LDL-C	16	57056609	57056609	A	G	rs1651667	16_57056609_A_G	0.279	0.0093339	0.00153131	0.0005713	0.00154714	1.09e-09	0.711932
LDL-C	16	57059484	57059484	C	T	rs16965150	16_57059484_C_T	0.0258	-0.0441108	0.00435154	0.000661847	0.00438338	0	0.879984
LDL-C	16	57064294	57064294	A	AGATG	rs112660820	16_57064294_A_AGATG	0.497	-0.0233968	0.0029407	0.000891054	0.00297661	1.78e-15	0.764672
LDL-C	16	57064526	57064526	A	AGATG	rs72034702	16_57064526_A_AGATG	0.279	-0.0164945	0.00191678	0.00117945	0.00190289	0	0.535376
LDL-C	16	57066745	57066745	C	CA	rs35838664	16_57066745_C_CA	0.48	0.00780797	0.00179349	0.00135218	0.00176125	1.34e-05	0.442642
LP[a]	16	56950951	56950951	A	G	rs145002369	16_56950951_A_G	0.0403	0.0869028	0.00367904	-0.21189	0.32272	0	0.511454
LP[a]	16	56957517	56957517	C	T	rs12149263	16_56957517_C_T	0.0241	-0.0533652	0.0046782	0.47531	0.43258	0	0.271864
LP[a]	16	56958801	56958801	A	C	rs863706	16_56958801_A_C	0.255	0.0102003	0.00157655	-0.33398	0.15444	9.8e-11	0.0305779
LP[a]	16	56960614	56960614	A	G	rs56371416	16_56960614_A_G	0.0127	-0.119073	0.00623396	0.55309	0.57905	0	0.339493
LP[a]	16	56967177	56967177	G	T	rs72786778	16_56967177_G_T	0.0526	-0.0128519	0.00314636	0.18152	0.29872	4.41e-05	0.543413
LP[a]	16	56975775	56975775	T	TATA	rs112958173	16_56975775_T_TATA	0.342	0.0291712	0.00164697	-0.34723	0.14093	0	0.0137455
LP[a]	16	56976542	56976542	A	G	rs4784738	16_56976542_A_G	0.0282	-0.11639	0.00434493	-0.17085	0.40635	0	0.674156
LP[a]	16	56982795	56982795	C	T	rs117938341	16_56982795_C_T	0.0205	-0.0412672	0.00504607	0.01134	0.45065	2.22e-16	0.979924
LP[a]	16	56983139	56983139	C	CA	rs397934532	16_56983139_C_CA	0.251	0.0199945	0.00334787	-0.046336	0.16438	2.34e-09	0.778033
LP[a]	16	56984763	56984763	A	G	rs247615	16_56984763_A_G	0.215	0.0792081	0.00175511	-0.41711	0.169	0	0.013583
LP[a]	16	56985156	56985156	A	G	rs193695	16_56985156_A_G	0.348	-0.143882	0.00150898	0.41276	0.14131	0	0.00348961
LP[a]	16	56985739	56985739	C	CTT	rs35571500	16_56985739_C_CTT	0.283	-0.0409393	0.00309373	0.20775	0.15209	0	0.171949
LP[a]	16	56992420	56992420	A	G	rs77751805	16_56992420_A_G	0.0334	-0.0426147	0.0040037	0.28381	0.36812	0	0.440724
LP[a]	16	56993779	56993779	A	G	rs28419404	16_56993779_A_G	0.242	0.0542419	0.00327873	-0.13791	0.16136	0	0.392732
LP[a]	16	56993901	56993901	A	C	rs36229786	16_56993901_A_C	0.191	0.18255	0.00202586	-0.23241	0.17077	0	0.173528
LP[a]	16	56995234	56995234	A	C	rs1800776	16_56995234_A_C	0.0708	-0.0590938	0.00268053	0.54747	0.24996	0	0.0285075
LP[a]	16	56996104	56996104	A	C	rs17231534	16_56996104_A_C	0.0417	-0.0176623	0.00345399	-0.52877	0.34578	3.16e-07	0.126213
LP[a]	16	56997902	56997902	T	TTTTA	rs200515187	16_56997902_T_TTTTA	0.361	0.0952236	0.00203142	-0.24881	0.15042	0	0.0981068
LP[a]	16	57002118	57002118	G	T	rs72771478	16_57002118_G_T	0.0156	-0.177184	0.00590029	1.65	0.64922	0	0.0110374
LP[a]	16	57005762	57005762	C	T	rs117040820	16_57005762_C_T	0.0127	-0.17221	0.00646155	0.083253	0.60981	0	0.891408
LP[a]	16	57007451	57007451	A	G	rs289714	16_57007451_A_G	0.177	0.199542	0.00185292	-0.51411	0.1791	0	0.00409798
LP[a]	16	57010232	57010232	C	T	rs56208677	16_57010232_C_T	0.0675	-0.149385	0.00276868	0.73951	0.26412	0	0.00511182
LP[a]	16	57013606	57013606	A	G	rs191743564	16_57013606_A_G	0.014	0.0377486	0.00608875	-0.65976	0.59448	5.66e-10	0.267081
LP[a]	16	57013743	57013743	T	TA	rs71383213	16_57013743_T_TA	0.0718	0.0289141	0.00294707	0.037833	0.25199	0	0.880657
LP[a]	16	57014411	57014411	C	T	rs12708983	16_57014411_C_T	0.036	0.145583	0.00382376	0.08329	0.34149	0	0.807307
LP[a]	16	57014875	57014875	A	G	rs4784745	16_57014875_A_G	0.335	0.0824967	0.0014772	-0.19954	0.1418	0	0.15937
LP[a]	16	57015335	57015335	G	GCTGCCAGGAAGA	rs11276066	16_57015335_G_GCTGCCAGGAAGA	0.124	-0.118354	0.00236766	-0.057013	0.20271	0	0.778516
LP[a]	16	57015545	57015545	C	T	rs1800774	16_57015545_C_T	0.355	0.0141803	0.0014556	0.067003	0.13979	0	0.631717
LP[a]	16	57017319	57017319	A	G	rs1800777	16_57017319_A_G	0.0355	-0.296516	0.00371277	1.3505	0.34078	0	7.4e-05
LP[a]	16	57019392	57019392	C	T	rs12720917	16_57019392_C_T	0.147	0.0755798	0.00204031	-0.124	0.19772	0	0.530561
LP[a]	16	57019532	57019532	A	C	rs289745	16_57019532_A_C	0.382	0.00991516	0.00156313	-0.076944	0.13654	2.25e-10	0.573076
LP[a]	16	57021433	57021433	A	G	rs12934552	16_57021433_A_G	0.132	0.051295	0.00201915	-0.11521	0.19386	0	0.552315
LP[a]	16	57022988	57022988	C	T	rs140247233	16_57022988_C_T	0.0215	-0.0238167	0.00488263	-1.0278	0.44321	1.07e-06	0.0203955
LP[a]	16	57023938	57023938	C	T	rs289747	16_57023938_C_T	0.387	0.0146812	0.00142174	0.067142	0.13773	0	0.625911
LP[a]	16	57025291	57025291	C	CTTT	rs374910812	16_57025291_C_CTTT	0.0272	-0.0919035	0.00523452	0.019603	0.43569	0	0.964113
LP[a]	16	57026381	57026381	A	AT	rs151137307	16_57026381_A_AT	0.0445	0.0405819	0.00684766	-0.26612	0.33777	3.1e-09	0.430771
LP[a]	16	57026936	57026936	A	G	rs289752	16_57026936_A_G	0.413	0.043701	0.00142555	-0.020208	0.13624	0	0.882085
LP[a]	16	57028758	57028758	A	G	rs72773105	16_57028758_A_G	0.0173	0.0500115	0.00531762	0.41518	0.53854	0	0.440745
LP[a]	16	57030107	57030107	G	T	rs145283538	16_57030107_G_T	0.0142	0.0367083	0.00633917	-0.49564	0.55185	7.01e-09	0.36911
LP[a]	16	57031716	57031716	C	T	rs7187261	16_57031716_C_T	0.0593	-0.0725808	0.00294286	0.26496	0.27488	0	0.33509
LP[a]	16	57032142	57032142	A	C	rs289737	16_57032142_A_C	0.268	0.0118797	0.00160062	-0.1432	0.15154	1.15e-13	0.344677
LP[a]	16	57035375	57035375	C	T	rs821466	16_57035375_C_T	0.343	-0.0207327	0.00146759	0.071229	0.1416	0	0.614943
LP[a]	16	57040141	57040141	C	T	rs144032256	16_57040141_C_T	0.0153	0.0591724	0.00592392	-0.48918	0.54746	0	0.371566
LP[a]	16	57040325	57040325	C	CTTTTTTTTT	rs533061392	16_57040325_C_CTTTTTTTTT	0.226	-0.0138204	0.00207554	0.032098	0.17129	2.76e-11	0.851355
LP[a]	16	57043340	57043340	C	T	rs182457758	16_57043340_C_T	0.00961	-0.105269	0.00751448	0.18873	0.67807	0	0.780756
LP[a]	16	57045159	57045159	C	T	rs1167513	16_57045159_C_T	0.0646	-0.0329073	0.0028785	0.53419	0.29003	0	0.065498
LP[a]	16	57046069	57046069	G	T	rs76933585	16_57046069_G_T	0.0142	-0.0427527	0.00648712	-0.31611	0.5965	4.39e-11	0.596153
LP[a]	16	57049137	57049137	A	G	rs75911530	16_57049137_A_G	0.0317	-0.149748	0.00417169	0.72264	0.38886	0	0.0631186
LP[a]	16	57049856	57049856	A	AG	rs201271178	16_57049856_A_AG	0.472	-0.0245931	0.00233372	0.20265	0.14519	0	0.162788
LP[a]	16	57052583	57052583	C	T	rs116857878	16_57052583_C_T	0.0172	-0.0303095	0.00553818	0.74746	0.49084	4.43e-08	0.127804
LP[a]	16	57053694	57053694	A	G	rs118117916	16_57053694_A_G	0.011	-0.0977558	0.00668625	-0.91472	0.6615	0	0.166727
LP[a]	16	57055714	57055714	A	C	rs891140	16_57055714_A_C	0.349	0.00737839	0.00144328	-0.050285	0.14101	3.18e-07	0.721387
LP[a]	16	57056064	57056064	G	T	rs4784750	16_57056064_G_T	0.284	0.0193702	0.00153384	-0.066658	0.14833	0	0.65315
LP[a]	16	57056609	57056609	A	G	rs1651667	16_57056609_A_G	0.279	0.0093339	0.00153131	-0.1756	0.14854	1.09e-09	0.237137
LP[a]	16	57059484	57059484	C	T	rs16965150	16_57059484_C_T	0.0258	-0.0441108	0.00435154	0.17072	0.40642	0	0.674443
LP[a]	16	57060097	57060097	C	T	rs61738710	16_57060097_C_T	0.0653	0.0648254	0.00277677	-0.32771	0.26974	0	0.2244
LP[a]	16	57061558	57061558	T	TG	rs34339030	16_57061558_T_TG	0.415	-0.0209274	0.00155375	0.093252	0.13875	0	0.501529
LP[a]	16	57064526	57064526	A	AGATG	rs72034702	16_57064526_A_AGATG	0.279	-0.0164945	0.00191678	0.18774	0.15614	0	0.229215
LP[a]	16	57066745	57066745	C	CA	rs35838664	16_57066745_C_CA	0.48	0.00780797	0.00179349	-0.073339	0.14273	1.34e-05	0.607371
Peripheral arterial disease	16	56950951	56950951	A	G	rs145002369	16_56950951_A_G	0.0403	0.0869028	0.00367904	0.0551	0.0645	0	0.392959
Peripheral arterial disease	16	56957517	56957517	C	T	rs12149263	16_56957517_C_T	0.0241	-0.0533652	0.0046782	0.0522	0.0622	0	0.401341
Peripheral arterial disease	16	56958801	56958801	A	C	rs863706	16_56958801_A_C	0.255	0.0102003	0.00157655	0.037	0.0199	9.8e-11	0.0629851
Peripheral arterial disease	16	56960614	56960614	A	G	rs56371416	16_56960614_A_G	0.0127	-0.119073	0.00623396	0.0791	0.0743	0	0.287056
Peripheral arterial disease	16	56965147	56965147	C	CTT	rs563318058	16_56965147_C_CTT	0.407	0.0669988	0.00197627	-0.0166	0.0294	0	0.572328
Peripheral arterial disease	16	56967177	56967177	G	T	rs72786778	16_56967177_G_T	0.0526	-0.0128519	0.00314636	-0.0523	0.0365	4.41e-05	0.151893
Peripheral arterial disease	16	56975775	56975775	T	TATA	rs112958173	16_56975775_T_TATA	0.342	0.0291712	0.00164697	0.0438	0.0194	0	0.0239624
Peripheral arterial disease	16	56976542	56976542	A	G	rs4784738	16_56976542_A_G	0.0282	-0.11639	0.00434493	0.1635	0.0586	0	0.00526914
Peripheral arterial disease	16	56982795	56982795	C	T	rs117938341	16_56982795_C_T	0.0205	-0.0412672	0.00504607	0.0432	0.078	2.22e-16	0.579684
Peripheral arterial disease	16	56983139	56983139	C	CA	rs397934532	16_56983139_C_CA	0.251	0.0199945	0.00334787	0.0145	0.0333	2.34e-09	0.663246
Peripheral arterial disease	16	56984763	56984763	A	G	rs247615	16_56984763_A_G	0.215	0.0792081	0.00175511	0.0178	0.0227	0	0.432957
Peripheral arterial disease	16	56985156	56985156	A	G	rs193695	16_56985156_A_G	0.348	-0.143882	0.00150898	0.014	0.019	0	0.461218
Peripheral arterial disease	16	56985739	56985739	C	CTT	rs35571500	16_56985739_C_CTT	0.283	-0.0409393	0.00309373	0.0415	0.0197	0	0.0351524
Peripheral arterial disease	16	56985805	56985805	C	T	rs11862052	16_56985805_C_T	0.151	0.0728927	0.0019835	-0.0064	0.0379	0	0.865902
Peripheral arterial disease	16	56992420	56992420	A	G	rs77751805	16_56992420_A_G	0.0334	-0.0426147	0.0040037	0.0743	0.0483	0	0.123975
Peripheral arterial disease	16	56993779	56993779	A	G	rs28419404	16_56993779_A_G	0.242	0.0542419	0.00327873	-0.0495	0.0326	0	0.128912
Peripheral arterial disease	16	56993901	56993901	A	C	rs36229786	16_56993901_A_C	0.191	0.18255	0.00202586	0.0014	0.0346	0	0.967724
Peripheral arterial disease	16	56996104	56996104	A	C	rs17231534	16_56996104_A_C	0.0417	-0.0176623	0.00345399	0.0205	0.0427	3.16e-07	0.631161
Peripheral arterial disease	16	56996279	56996279	C	T	rs5030708	16_56996279_C_T	0.0275	0.0704389	0.0049541	0.0703	0.1168	0	0.547252
Peripheral arterial disease	16	56997349	56997349	C	CA	rs397977702	16_56997349_C_CA	0.258	0.201886	0.00172185	-0.0141	0.0211	0	0.503976
Peripheral arterial disease	16	56997902	56997902	T	TTTTA	rs200515187	16_56997902_T_TTTTA	0.361	0.0952236	0.00203142	-0.0484	0.0304	0	0.111361
Peripheral arterial disease	16	57002118	57002118	G	T	rs72771478	16_57002118_G_T	0.0156	-0.177184	0.00590029	-0.0267	0.1331	0	0.841011
Peripheral arterial disease	16	57003146	57003146	C	T	rs11076174	16_57003146_C_T	0.0801	-0.140091	0.00254001	-0.001	0.0301	0	0.973497
Peripheral arterial disease	16	57005762	57005762	C	T	rs117040820	16_57005762_C_T	0.0127	-0.17221	0.00646155	0.0723	0.0824	0	0.380255
Peripheral arterial disease	16	57006072	57006072	A	G	rs12720873	16_57006072_A_G	0.0296	0.0957849	0.0040647	-0.115	0.0508	0	0.0235877
Peripheral arterial disease	16	57006305	57006305	C	T	rs289712	16_57006305_C_T	0.326	0.0617912	0.00195946	-0.0438	0.0259	0	0.0908139
Peripheral arterial disease	16	57007451	57007451	A	G	rs289714	16_57007451_A_G	0.177	0.199542	0.00185292	0.0029	0.0244	0	0.905392
Peripheral arterial disease	16	57010232	57010232	C	T	rs56208677	16_57010232_C_T	0.0675	-0.149385	0.00276868	-0.0053	0.0343	0	0.877201
Peripheral arterial disease	16	57010382	57010382	G	T	rs71387147	16_57010382_G_T	0.0752	-0.0714236	0.00268989	-0.0591	0.0509	0	0.245601
Peripheral arterial disease	16	57013606	57013606	A	G	rs191743564	16_57013606_A_G	0.014	0.0377486	0.00608875	0.0148	0.0724	5.66e-10	0.838025
Peripheral arterial disease	16	57014411	57014411	C	T	rs12708983	16_57014411_C_T	0.036	0.145583	0.00382376	-0.1204	0.0525	0	0.0218288
Peripheral arterial disease	16	57014875	57014875	A	G	rs4784745	16_57014875_A_G	0.335	0.0824967	0.0014772	-0.0461	0.0188	0	0.0142014
Peripheral arterial disease	16	57015335	57015335	G	GCTGCCAGGAAGA	rs11276066	16_57015335_G_GCTGCCAGGAAGA	0.124	-0.118354	0.00236766	0.0462	0.0266	0	0.082415
Peripheral arterial disease	16	57015545	57015545	C	T	rs1800774	16_57015545_C_T	0.355	0.0141803	0.0014556	0.0256	0.019	0	0.177862
Peripheral arterial disease	16	57017319	57017319	A	G	rs1800777	16_57017319_A_G	0.0355	-0.296516	0.00371277	-0.0793	0.0553	0	0.151573
Peripheral arterial disease	16	57019392	57019392	C	T	rs12720917	16_57019392_C_T	0.147	0.0755798	0.00204031	-0.0227	0.0258	0	0.378943
Peripheral arterial disease	16	57019532	57019532	A	C	rs289745	16_57019532_A_C	0.382	0.00991516	0.00156313	0.0127	0.0186	2.25e-10	0.494736
Peripheral arterial disease	16	57021433	57021433	A	G	rs12934552	16_57021433_A_G	0.132	0.051295	0.00201915	0.0161	0.0271	0	0.552448
Peripheral arterial disease	16	57022988	57022988	C	T	rs140247233	16_57022988_C_T	0.0215	-0.0238167	0.00488263	0.0379	0.0729	1.07e-06	0.60314
Peripheral arterial disease	16	57023938	57023938	C	T	rs289747	16_57023938_C_T	0.387	0.0146812	0.00142174	0.0059	0.0187	0	0.752376
Peripheral arterial disease	16	57025291	57025291	C	CTTT	rs374910812	16_57025291_C_CTTT	0.0272	-0.0919035	0.00523452	-0.0492	0.0877	0	0.574795
Peripheral arterial disease	16	57026381	57026381	A	AT	rs151137307	16_57026381_A_AT	0.0445	0.0405819	0.00684766	-0.0909	0.0683	3.1e-09	0.183224
Peripheral arterial disease	16	57026936	57026936	A	G	rs289752	16_57026936_A_G	0.413	0.043701	0.00142555	0.0096	0.0186	0	0.605764
Peripheral arterial disease	16	57028758	57028758	A	G	rs72773105	16_57028758_A_G	0.0173	0.0500115	0.00531762	-0.0423	0.0603	0	0.482996
Peripheral arterial disease	16	57030107	57030107	G	T	rs145283538	16_57030107_G_T	0.0142	0.0367083	0.00633917	-0.0486	0.0805	7.01e-09	0.546025
Peripheral arterial disease	16	57031716	57031716	C	T	rs7187261	16_57031716_C_T	0.0593	-0.0725808	0.00294286	0.0122	0.0424	0	0.773549
Peripheral arterial disease	16	57032142	57032142	A	C	rs289737	16_57032142_A_C	0.268	0.0118797	0.00160062	-0.0085	0.0204	1.15e-13	0.676922
Peripheral arterial disease	16	57035375	57035375	C	T	rs821466	16_57035375_C_T	0.343	-0.0207327	0.00146759	0.0062	0.0193	0	0.748026
Peripheral arterial disease	16	57040141	57040141	C	T	rs144032256	16_57040141_C_T	0.0153	0.0591724	0.00592392	-0.0502	0.0676	0	0.457722
Peripheral arterial disease	16	57040325	57040325	C	CTTTTTTTTT	rs533061392	16_57040325_C_CTTTTTTTTT	0.226	-0.0138204	0.00207554	-0.026	0.0347	2.76e-11	0.453689
Peripheral arterial disease	16	57042024	57042024	G	GC	rs149042022	16_57042024_G_GC	0.0359	0.0203772	0.00413016	0.0329	0.0468	8.07e-07	0.482061
Peripheral arterial disease	16	57042641	57042641	A	AT	rs398100196	16_57042641_A_AT	0.315	0.00798663	0.00175886	-0.0018	0.0191	5.6e-06	0.924918
Peripheral arterial disease	16	57043340	57043340	C	T	rs182457758	16_57043340_C_T	0.00961	-0.105269	0.00751448	0.1306	0.1121	0	0.244006
Peripheral arterial disease	16	57045159	57045159	C	T	rs1167513	16_57045159_C_T	0.0646	-0.0329073	0.0028785	-0.0288	0.0347	0	0.406555
Peripheral arterial disease	16	57046069	57046069	G	T	rs76933585	16_57046069_G_T	0.0142	-0.0427527	0.00648712	-0.0717	0.1011	4.39e-11	0.478201
Peripheral arterial disease	16	57049137	57049137	A	G	rs75911530	16_57049137_A_G	0.0317	-0.149748	0.00417169	-0.0539	0.066	0	0.414119
Peripheral arterial disease	16	57049856	57049856	A	AG	rs201271178	16_57049856_A_AG	0.472	-0.0245931	0.00233372	-0.0136	0.0293	0	0.64253
Peripheral arterial disease	16	57052583	57052583	C	T	rs116857878	16_57052583_C_T	0.0172	-0.0303095	0.00553818	-0.0206	0.08	4.43e-08	0.796793
Peripheral arterial disease	16	57053694	57053694	A	G	rs118117916	16_57053694_A_G	0.011	-0.0977558	0.00668625	0.0312	0.0783	0	0.690286
Peripheral arterial disease	16	57055714	57055714	A	C	rs891140	16_57055714_A_C	0.349	0.00737839	0.00144328	-0.0061	0.0189	3.18e-07	0.746884
Peripheral arterial disease	16	57056064	57056064	G	T	rs4784750	16_57056064_G_T	0.284	0.0193702	0.00153384	-0.006	0.0201	0	0.765316
Peripheral arterial disease	16	57056609	57056609	A	G	rs1651667	16_57056609_A_G	0.279	0.0093339	0.00153131	-0.0107	0.0203	1.09e-09	0.598129
Peripheral arterial disease	16	57059484	57059484	C	T	rs16965150	16_57059484_C_T	0.0258	-0.0441108	0.00435154	0.0471	0.0676	0	0.485962
Peripheral arterial disease	16	57060097	57060097	C	T	rs61738710	16_57060097_C_T	0.0653	0.0648254	0.00277677	-0.0456	0.032	0	0.154157
Peripheral arterial disease	16	57061558	57061558	T	TG	rs34339030	16_57061558_T_TG	0.415	-0.0209274	0.00155375	0.0156	0.0181	0	0.388754
Peripheral arterial disease	16	57064526	57064526	A	AGATG	rs72034702	16_57064526_A_AGATG	0.279	-0.0164945	0.00191678	-0.0223	0.0316	0	0.480377
Peripheral arterial disease	16	57066745	57066745	C	CA	rs35838664	16_57066745_C_CA	0.48	0.00780797	0.00179349	-0.0132	0.0288	1.34e-05	0.646713
Pneumonia	16	56950951	56950951	A	G	rs145002369	16_56950951_A_G	0.0403	0.0869028	0.00367904	-0.0468	0.0312	0	0.133614
Pneumonia	16	56957517	56957517	C	T	rs12149263	16_56957517_C_T	0.0241	-0.0533652	0.0046782	0.0248	0.0374	0	0.507265
Pneumonia	16	56958801	56958801	A	C	rs863706	16_56958801_A_C	0.255	0.0102003	0.00157655	0.0156	0.0127	9.8e-11	0.219317
Pneumonia	16	56960614	56960614	A	G	rs56371416	16_56960614_A_G	0.0127	-0.119073	0.00623396	-0.022	0.0474	0	0.642551
Pneumonia	16	56967177	56967177	G	T	rs72786778	16_56967177_G_T	0.0526	-0.0128519	0.00314636	0.048	0.0238	4.41e-05	0.0437157
Pneumonia	16	56975775	56975775	T	TATA	rs112958173	16_56975775_T_TATA	0.342	0.0291712	0.00164697	-0.0147	0.0119	0	0.216721
Pneumonia	16	56976542	56976542	A	G	rs4784738	16_56976542_A_G	0.0282	-0.11639	0.00434493	0.0434	0.0353	0	0.218899
Pneumonia	16	56982795	56982795	C	T	rs117938341	16_56982795_C_T	0.0205	-0.0412672	0.00504607	-0.0298	0.0419	2.22e-16	0.47695
Pneumonia	16	56983139	56983139	C	CA	rs397934532	16_56983139_C_CA	0.251	0.0199945	0.00334787	-0.0222	0.016	2.34e-09	0.165289
Pneumonia	16	56984763	56984763	A	G	rs247615	16_56984763_A_G	0.215	0.0792081	0.00175511	0.0061	0.0142	0	0.667503
Pneumonia	16	56985156	56985156	A	G	rs193695	16_56985156_A_G	0.348	-0.143882	0.00150898	0.0052	0.0119	0	0.66213
Pneumonia	16	56985739	56985739	C	CTT	rs35571500	16_56985739_C_CTT	0.283	-0.0409393	0.00309373	0.0053	0.0125	0	0.671566
Pneumonia	16	56985805	56985805	C	T	rs11862052	16_56985805_C_T	0.151	0.0728927	0.0019835	-0.0323	0.0182	0	0.0759433
Pneumonia	16	56992420	56992420	A	G	rs77751805	16_56992420_A_G	0.0334	-0.0426147	0.0040037	-0.034	0.0303	0	0.261815
Pneumonia	16	56993779	56993779	A	G	rs28419404	16_56993779_A_G	0.242	0.0542419	0.00327873	0.0063	0.0157	0	0.688218
Pneumonia	16	56993901	56993901	A	C	rs36229786	16_56993901_A_C	0.191	0.18255	0.00202586	-0.013	0.0166	0	0.433549
Pneumonia	16	56996279	56996279	C	T	rs5030708	16_56996279_C_T	0.0275	0.0704389	0.0049541	-0.2053	0.1107	0	0.0636588
Pneumonia	16	56997349	56997349	C	CA	rs397977702	16_56997349_C_CA	0.258	0.201886	0.00172185	-0.0399	0.0129	0	0.00198129
Pneumonia	16	56997902	56997902	T	TTTTA	rs200515187	16_56997902_T_TTTTA	0.361	0.0952236	0.00203142	-0.0207	0.0146	0	0.156247
Pneumonia	16	57002118	57002118	G	T	rs72771478	16_57002118_G_T	0.0156	-0.177184	0.00590029	-0.0649	0.0636	0	0.30752
Pneumonia	16	57003146	57003146	C	T	rs11076174	16_57003146_C_T	0.0801	-0.140091	0.00254001	0.0181	0.0197	0	0.35821
Pneumonia	16	57005762	57005762	C	T	rs117040820	16_57005762_C_T	0.0127	-0.17221	0.00646155	-0.001	0.0515	0	0.984508
Pneumonia	16	57006305	57006305	C	T	rs289712	16_57006305_C_T	0.326	0.0617912	0.00195946	-0.0169	0.0236	0	0.473929
Pneumonia	16	57010232	57010232	C	T	rs56208677	16_57010232_C_T	0.0675	-0.149385	0.00276868	0.0124	0.0218	0	0.569487
Pneumonia	16	57013606	57013606	A	G	rs191743564	16_57013606_A_G	0.014	0.0377486	0.00608875	0.0393	0.0474	5.66e-10	0.40704
Pneumonia	16	57013743	57013743	T	TA	rs71383213	16_57013743_T_TA	0.0718	0.0289141	0.00294707	-0.0036	0.0209	0	0.863242
Pneumonia	16	57014411	57014411	C	T	rs12708983	16_57014411_C_T	0.036	0.145583	0.00382376	-0.0201	0.0303	0	0.507096
Pneumonia	16	57014875	57014875	A	G	rs4784745	16_57014875_A_G	0.335	0.0824967	0.0014772	-0.0152	0.0118	0	0.197699
Pneumonia	16	57015335	57015335	G	GCTGCCAGGAAGA	rs11276066	16_57015335_G_GCTGCCAGGAAGA	0.124	-0.118354	0.00236766	0.0106	0.0168	0	0.528072
Pneumonia	16	57015545	57015545	C	T	rs1800774	16_57015545_C_T	0.355	0.0141803	0.0014556	-0.0002	0.0118	0	0.986477
Pneumonia	16	57017319	57017319	A	G	rs1800777	16_57017319_A_G	0.0355	-0.296516	0.00371277	0.0098	0.031	0	0.751905
Pneumonia	16	57019392	57019392	C	T	rs12720917	16_57019392_C_T	0.147	0.0755798	0.00204031	-0.0105	0.0163	0	0.519464
Pneumonia	16	57019532	57019532	A	C	rs289745	16_57019532_A_C	0.382	0.00991516	0.00156313	-0.0012	0.0115	2.25e-10	0.916893
Pneumonia	16	57021433	57021433	A	G	rs12934552	16_57021433_A_G	0.132	0.051295	0.00201915	-0.0064	0.0166	0	0.699836
Pneumonia	16	57022988	57022988	C	T	rs140247233	16_57022988_C_T	0.0215	-0.0238167	0.00488263	0.0097	0.0403	1.07e-06	0.809792
Pneumonia	16	57023938	57023938	C	T	rs289747	16_57023938_C_T	0.387	0.0146812	0.00142174	-0.0014	0.0116	0	0.903937
Pneumonia	16	57025291	57025291	C	CTTT	rs374910812	16_57025291_C_CTTT	0.0272	-0.0919035	0.00523452	0.0326	0.0422	0	0.439811
Pneumonia	16	57026381	57026381	A	AT	rs151137307	16_57026381_A_AT	0.0445	0.0405819	0.00684766	0.0343	0.0328	3.1e-09	0.295685
Pneumonia	16	57026936	57026936	A	G	rs289752	16_57026936_A_G	0.413	0.043701	0.00142555	-0.005	0.0115	0	0.66372
Pneumonia	16	57028758	57028758	A	G	rs72773105	16_57028758_A_G	0.0173	0.0500115	0.00531762	0.0677	0.0414	0	0.101993
Pneumonia	16	57030107	57030107	G	T	rs145283538	16_57030107_G_T	0.0142	0.0367083	0.00633917	-0.043	0.0479	7.01e-09	0.369344
Pneumonia	16	57031716	57031716	C	T	rs7187261	16_57031716_C_T	0.0593	-0.0725808	0.00294286	0.0078	0.0243	0	0.74822
Pneumonia	16	57032142	57032142	A	C	rs289737	16_57032142_A_C	0.268	0.0118797	0.00160062	-0.0015	0.0127	1.15e-13	0.90598
Pneumonia	16	57035375	57035375	C	T	rs821466	16_57035375_C_T	0.343	-0.0207327	0.00146759	-0.0073	0.0119	0	0.539582
Pneumonia	16	57040141	57040141	C	T	rs144032256	16_57040141_C_T	0.0153	0.0591724	0.00592392	-0.0166	0.0441	0	0.706607
Pneumonia	16	57040325	57040325	C	CTTTTTTTTT	rs533061392	16_57040325_C_CTTTTTTTTT	0.226	-0.0138204	0.00207554	0.0141	0.0167	2.76e-11	0.398495
Pneumonia	16	57042024	57042024	G	GC	rs149042022	16_57042024_G_GC	0.0359	0.0203772	0.00413016	-0.017	0.0293	8.07e-07	0.561777
Pneumonia	16	57042641	57042641	A	AT	rs398100196	16_57042641_A_AT	0.315	0.00798663	0.00175886	0.0004	0.0123	5.6e-06	0.974057
Pneumonia	16	57043340	57043340	C	T	rs182457758	16_57043340_C_T	0.00961	-0.105269	0.00751448	0.0414	0.0621	0	0.504985
Pneumonia	16	57045159	57045159	C	T	rs1167513	16_57045159_C_T	0.0646	-0.0329073	0.0028785	0.0025	0.0229	0	0.913067
Pneumonia	16	57046069	57046069	G	T	rs76933585	16_57046069_G_T	0.0142	-0.0427527	0.00648712	0.0478	0.0551	4.39e-11	0.385661
Pneumonia	16	57049137	57049137	A	G	rs75911530	16_57049137_A_G	0.0317	-0.149748	0.00417169	0.0269	0.0358	0	0.452414
Pneumonia	16	57052583	57052583	C	T	rs116857878	16_57052583_C_T	0.0172	-0.0303095	0.00553818	0.0057	0.0446	4.43e-08	0.898305
Pneumonia	16	57053694	57053694	A	G	rs118117916	16_57053694_A_G	0.011	-0.0977558	0.00668625	-0.0358	0.0513	0	0.485267
Pneumonia	16	57055714	57055714	A	C	rs891140	16_57055714_A_C	0.349	0.00737839	0.00144328	-0.0221	0.0118	3.18e-07	0.0610848
Pneumonia	16	57056064	57056064	G	T	rs4784750	16_57056064_G_T	0.284	0.0193702	0.00153384	0.0198	0.0125	0	0.113194
Pneumonia	16	57056609	57056609	A	G	rs1651667	16_57056609_A_G	0.279	0.0093339	0.00153131	-0.0035	0.0125	1.09e-09	0.779478
Pneumonia	16	57059484	57059484	C	T	rs16965150	16_57059484_C_T	0.0258	-0.0441108	0.00435154	0.0111	0.0372	0	0.765408
Pneumonia	16	57060097	57060097	C	T	rs61738710	16_57060097_C_T	0.0653	0.0648254	0.00277677	-0.0208	0.0213	0	0.328804
Pneumonia	16	57060353	57060353	C	T	rs28438857	16_57060353_C_T	0.105	0.0294071	0.00221247	-0.0038	0.0172	0	0.825147
Pneumonia	16	57061558	57061558	T	TG	rs34339030	16_57061558_T_TG	0.415	-0.0209274	0.00155375	0.0123	0.0115	0	0.284815
Pneumonia	16	57064526	57064526	A	AGATG	rs72034702	16_57064526_A_AGATG	0.279	-0.0164945	0.00191678	-0.0021	0.0152	0	0.890116
Pneumonia	16	57066745	57066745	C	CA	rs35838664	16_57066745_C_CA	0.48	0.00780797	0.00179349	-0.0167	0.0139	1.34e-05	0.229581
Pulse pressure	16	56950951	56950951	A	G	rs145002369	16_56950951_A_G	0.0403	0.0869028	0.00367904	-0.037	0.0544	0	0.496411
Pulse pressure	16	56953261	56953261	A	G	rs12924331	16_56953261_A_G	0.427	0.0553431	0.0013943	-0.0934	0.0207	0	6.42e-06
Pulse pressure	16	56957517	56957517	C	T	rs12149263	16_56957517_C_T	0.0241	-0.0533652	0.0046782	-0.067	0.0719	0	0.351414
Pulse pressure	16	56958801	56958801	A	C	rs863706	16_56958801_A_C	0.255	0.0102003	0.00157655	0.0314	0.0235	9.8e-11	0.181494
Pulse pressure	16	56960614	56960614	A	G	rs56371416	16_56960614_A_G	0.0127	-0.119073	0.00623396	-0.0775	0.0909	0	0.393889
Pulse pressure	16	56976542	56976542	A	G	rs4784738	16_56976542_A_G	0.0282	-0.11639	0.00434493	-0.1089	0.0583	0	0.0617726
Pulse pressure	16	56982795	56982795	C	T	rs117938341	16_56982795_C_T	0.0205	-0.0412672	0.00504607	0.0603	0.0777	2.22e-16	0.437713
Pulse pressure	16	56984763	56984763	A	G	rs247615	16_56984763_A_G	0.215	0.0792081	0.00175511	-0.0321	0.026	0	0.216974
Pulse pressure	16	56985156	56985156	A	G	rs193695	16_56985156_A_G	0.348	-0.143882	0.00150898	0.0318	0.022	0	0.14833
Pulse pressure	16	56985805	56985805	C	T	rs11862052	16_56985805_C_T	0.151	0.0728927	0.0019835	-0.0455	0.0293	0	0.120447
Pulse pressure	16	56986762	56986762	G	T	rs7203286	16_56986762_G_T	0.445	0.153224	0.00141085	-0.0342	0.0211	0	0.105049
Pulse pressure	16	56992420	56992420	A	G	rs77751805	16_56992420_A_G	0.0334	-0.0426147	0.0040037	0.0523	0.0602	0	0.384973
Pulse pressure	16	56996104	56996104	A	C	rs17231534	16_56996104_A_C	0.0417	-0.0176623	0.00345399	-0.0127	0.0536	3.16e-07	0.812703
Pulse pressure	16	56996279	56996279	C	T	rs5030708	16_56996279_C_T	0.0275	0.0704389	0.0049541	-0.1264	0.0596	0	0.0339382
Pulse pressure	16	57000284	57000284	A	G	rs820299	16_57000284_A_G	0.375	0.0519967	0.0014273	-0.0568	0.0213	0	0.00766076
Pulse pressure	16	57002118	57002118	G	T	rs72771478	16_57002118_G_T	0.0156	-0.177184	0.00590029	0.0891	0.0934	0	0.340103
Pulse pressure	16	57003146	57003146	C	T	rs11076174	16_57003146_C_T	0.0801	-0.140091	0.00254001	-0.028	0.0386	0	0.468214
Pulse pressure	16	57005762	57005762	C	T	rs117040820	16_57005762_C_T	0.0127	-0.17221	0.00646155	0.0839	0.0995	0	0.399108
Pulse pressure	16	57006072	57006072	A	G	rs12720873	16_57006072_A_G	0.0296	0.0957849	0.0040647	0.055	0.0616	0	0.371934
Pulse pressure	16	57007451	57007451	A	G	rs289714	16_57007451_A_G	0.177	0.199542	0.00185292	-0.0013	0.0279	0	0.962836
Pulse pressure	16	57010232	57010232	C	T	rs56208677	16_57010232_C_T	0.0675	-0.149385	0.00276868	-0.0005	0.0423	0	0.990569
Pulse pressure	16	57010994	57010994	G	T	rs12720897	16_57010994_G_T	0.0742	0.0270688	0.00264048	-0.0117	0.04	0	0.769904
Pulse pressure	16	57013606	57013606	A	G	rs191743564	16_57013606_A_G	0.014	0.0377486	0.00608875	0.1895	0.0968	5.66e-10	0.0502717
Pulse pressure	16	57014411	57014411	C	T	rs12708983	16_57014411_C_T	0.036	0.145583	0.00382376	0.0014	0.0582	0	0.980809
Pulse pressure	16	57016092	57016092	A	G	rs5882	16_57016092_A_G	0.321	-0.0939289	0.00150013	0.0185	0.022	0	0.400399
Pulse pressure	16	57017002	57017002	G	T	rs9923854	16_57017002_G_T	0.101	0.0769116	0.00234864	0.0091	0.0353	0	0.796569
Pulse pressure	16	57017319	57017319	A	G	rs1800777	16_57017319_A_G	0.0355	-0.296516	0.00371277	0.05	0.0547	0	0.360677
Pulse pressure	16	57019392	57019392	C	T	rs12720917	16_57019392_C_T	0.147	0.0755798	0.00204031	-0.0142	0.0315	0	0.652138
Pulse pressure	16	57019532	57019532	A	C	rs289745	16_57019532_A_C	0.382	0.00991516	0.00156313	-0.0324	0.0224	2.25e-10	0.148057
Pulse pressure	16	57021203	57021203	A	G	rs58476720	16_57021203_A_G	0.0207	0.105359	0.00496349	-0.0721	0.0773	0	0.35096
Pulse pressure	16	57021433	57021433	A	G	rs12934552	16_57021433_A_G	0.132	0.051295	0.00201915	-0.0319	0.0304	0	0.294021
Pulse pressure	16	57022988	57022988	C	T	rs140247233	16_57022988_C_T	0.0215	-0.0238167	0.00488263	0.045	0.0734	1.07e-06	0.539824
Pulse pressure	16	57023938	57023938	C	T	rs289747	16_57023938_C_T	0.387	0.0146812	0.00142174	0.0085	0.0213	0	0.689848
Pulse pressure	16	57028758	57028758	A	G	rs72773105	16_57028758_A_G	0.0173	0.0500115	0.00531762	-0.085	0.0861	0	0.323533
Pulse pressure	16	57032142	57032142	A	C	rs289737	16_57032142_A_C	0.268	0.0118797	0.00160062	0.0197	0.0239	1.15e-13	0.409787
Pulse pressure	16	57034645	57034645	C	T	rs1991515	16_57034645_C_T	0.437	-0.0182645	0.00143782	0.0139	0.0213	0	0.514026
Pulse pressure	16	57041909	57041909	A	G	rs74912812	16_57041909_A_G	0.051	-0.0385929	0.00314882	-0.0157	0.0472	0	0.739416
Pulse pressure	16	57042109	57042109	A	G	rs62035537	16_57042109_A_G	0.104	0.0188773	0.00229386	-0.0094	0.0342	2.22e-16	0.783429
Pulse pressure	16	57042279	57042279	A	G	rs7196436	16_57042279_A_G	0.0393	-0.0185369	0.00361462	-0.1378	0.0522	2.92e-07	0.00829435
Pulse pressure	16	57045159	57045159	C	T	rs1167513	16_57045159_C_T	0.0646	-0.0329073	0.0028785	-0.0132	0.0448	0	0.768267
Pulse pressure	16	57049137	57049137	A	G	rs75911530	16_57049137_A_G	0.0317	-0.149748	0.00417169	0.081	0.0642	0	0.207063
Pulse pressure	16	57052583	57052583	C	T	rs116857878	16_57052583_C_T	0.0172	-0.0303095	0.00553818	-0.1754	0.0835	4.43e-08	0.0356762
Pulse pressure	16	57053694	57053694	A	G	rs118117916	16_57053694_A_G	0.011	-0.0977558	0.00668625	0.1008	0.1036	0	0.330567
Pulse pressure	16	57055714	57055714	A	C	rs891140	16_57055714_A_C	0.349	0.00737839	0.00144328	0.0109	0.0217	3.18e-07	0.615454
Pulse pressure	16	57056064	57056064	G	T	rs4784750	16_57056064_G_T	0.284	0.0193702	0.00153384	0.0041	0.023	0	0.858518
Pulse pressure	16	57056609	57056609	A	G	rs1651667	16_57056609_A_G	0.279	0.0093339	0.00153131	0.0369	0.023	1.09e-09	0.108637
Pulse pressure	16	57059484	57059484	C	T	rs16965150	16_57059484_C_T	0.0258	-0.0441108	0.00435154	0.0094	0.0655	0	0.885886
Pulse pressure	16	57060097	57060097	C	T	rs61738710	16_57060097_C_T	0.0653	0.0648254	0.00277677	0.0475	0.0431	0	0.270423
SBP	16	56946197	56946197	A	G	rs2399594	16_56946197_A_G	0.384	-0.0104975	0.00141978	-0.0486	0.0309	1.43e-13	0.115762
SBP	16	56950951	56950951	A	G	rs145002369	16_56950951_A_G	0.0403	0.0869028	0.00367904	-0.0641	0.08	0	0.422987
SBP	16	56953261	56953261	A	G	rs12924331	16_56953261_A_G	0.427	0.0553431	0.0013943	-0.1165	0.0304	0	0.000126983
SBP	16	56957517	56957517	C	T	rs12149263	16_56957517_C_T	0.0241	-0.0533652	0.0046782	-0.0944	0.1057	0	0.371807
SBP	16	56958801	56958801	A	C	rs863706	16_56958801_A_C	0.255	0.0102003	0.00157655	0.0475	0.0344	9.8e-11	0.167336
SBP	16	56960614	56960614	A	G	rs56371416	16_56960614_A_G	0.0127	-0.119073	0.00623396	-0.0752	0.1336	0	0.573521
SBP	16	56967177	56967177	G	T	rs72786778	16_56967177_G_T	0.0526	-0.0128519	0.00314636	0.0706	0.0694	4.41e-05	0.309015
SBP	16	56976542	56976542	A	G	rs4784738	16_56976542_A_G	0.0282	-0.11639	0.00434493	-0.1643	0.0854	0	0.0543687
SBP	16	56982795	56982795	C	T	rs117938341	16_56982795_C_T	0.0205	-0.0412672	0.00504607	0.0259	0.1144	2.22e-16	0.820891
SBP	16	56984763	56984763	A	G	rs247615	16_56984763_A_G	0.215	0.0792081	0.00175511	-0.0565	0.0382	0	0.139125
SBP	16	56985156	56985156	A	G	rs193695	16_56985156_A_G	0.348	-0.143882	0.00150898	0.0544	0.0323	0	0.092141
SBP	16	56985805	56985805	C	T	rs11862052	16_56985805_C_T	0.151	0.0728927	0.0019835	-0.0924	0.043	0	0.0316473
SBP	16	56986762	56986762	G	T	rs7203286	16_56986762_G_T	0.445	0.153224	0.00141085	-0.0635	0.031	0	0.0405221
SBP	16	56992420	56992420	A	G	rs77751805	16_56992420_A_G	0.0334	-0.0426147	0.0040037	0.0535	0.0884	0	0.545044
SBP	16	56996104	56996104	A	C	rs17231534	16_56996104_A_C	0.0417	-0.0176623	0.00345399	-0.0189	0.0787	3.16e-07	0.810212
SBP	16	56996279	56996279	C	T	rs5030708	16_56996279_C_T	0.0275	0.0704389	0.0049541	-0.1094	0.0877	0	0.212238
SBP	16	57000284	57000284	A	G	rs820299	16_57000284_A_G	0.375	0.0519967	0.0014273	-0.0875	0.0313	0	0.00518152
SBP	16	57002118	57002118	G	T	rs72771478	16_57002118_G_T	0.0156	-0.177184	0.00590029	0.2466	0.1364	0	0.0706193
SBP	16	57003146	57003146	C	T	rs11076174	16_57003146_C_T	0.0801	-0.140091	0.00254001	-0.0183	0.0565	0	0.746018
SBP	16	57005762	57005762	C	T	rs117040820	16_57005762_C_T	0.0127	-0.17221	0.00646155	0.1185	0.1463	0	0.417952
SBP	16	57006072	57006072	A	G	rs12720873	16_57006072_A_G	0.0296	0.0957849	0.0040647	0.1029	0.0904	0	0.255006
SBP	16	57010232	57010232	C	T	rs56208677	16_57010232_C_T	0.0675	-0.149385	0.00276868	0.0671	0.0622	0	0.280687
SBP	16	57010994	57010994	G	T	rs12720897	16_57010994_G_T	0.0742	0.0270688	0.00264048	0.0283	0.0588	0	0.630309
SBP	16	57013606	57013606	A	G	rs191743564	16_57013606_A_G	0.014	0.0377486	0.00608875	0.2474	0.142	5.66e-10	0.0814641
SBP	16	57014411	57014411	C	T	rs12708983	16_57014411_C_T	0.036	0.145583	0.00382376	0.0448	0.0856	0	0.600721
SBP	16	57017002	57017002	G	T	rs9923854	16_57017002_G_T	0.101	0.0769116	0.00234864	0.0167	0.0518	0	0.747154
SBP	16	57017319	57017319	A	G	rs1800777	16_57017319_A_G	0.0355	-0.296516	0.00371277	0.0747	0.0803	0	0.352236
SBP	16	57019392	57019392	C	T	rs12720917	16_57019392_C_T	0.147	0.0755798	0.00204031	0.0002	0.0463	0	0.996553
SBP	16	57019532	57019532	A	C	rs289745	16_57019532_A_C	0.382	0.00991516	0.00156313	-0.0347	0.0329	2.25e-10	0.291557
SBP	16	57021203	57021203	A	G	rs58476720	16_57021203_A_G	0.0207	0.105359	0.00496349	-0.0942	0.1135	0	0.406564
SBP	16	57021433	57021433	A	G	rs12934552	16_57021433_A_G	0.132	0.051295	0.00201915	-0.037	0.0447	0	0.407817
SBP	16	57022988	57022988	C	T	rs140247233	16_57022988_C_T	0.0215	-0.0238167	0.00488263	0.1453	0.1082	1.07e-06	0.17931
SBP	16	57023938	57023938	C	T	rs289747	16_57023938_C_T	0.387	0.0146812	0.00142174	-0.0162	0.0312	0	0.6036
SBP	16	57028758	57028758	A	G	rs72773105	16_57028758_A_G	0.0173	0.0500115	0.00531762	-0.1358	0.1263	0	0.282277
SBP	16	57032142	57032142	A	C	rs289737	16_57032142_A_C	0.268	0.0118797	0.00160062	0.0185	0.0351	1.15e-13	0.598148
SBP	16	57034645	57034645	C	T	rs1991515	16_57034645_C_T	0.437	-0.0182645	0.00143782	0.0057	0.0312	0	0.855039
SBP	16	57041909	57041909	A	G	rs74912812	16_57041909_A_G	0.051	-0.0385929	0.00314882	0.0306	0.0692	0	0.658347
SBP	16	57042109	57042109	A	G	rs62035537	16_57042109_A_G	0.104	0.0188773	0.00229386	0.0335	0.0504	2.22e-16	0.506254
SBP	16	57042279	57042279	A	G	rs7196436	16_57042279_A_G	0.0393	-0.0185369	0.00361462	-0.19	0.0766	2.92e-07	0.0131229
SBP	16	57045159	57045159	C	T	rs1167513	16_57045159_C_T	0.0646	-0.0329073	0.0028785	-0.0114	0.0659	0	0.86266
SBP	16	57049137	57049137	A	G	rs75911530	16_57049137_A_G	0.0317	-0.149748	0.00417169	0.0765	0.0941	0	0.416238
SBP	16	57052583	57052583	C	T	rs116857878	16_57052583_C_T	0.0172	-0.0303095	0.00553818	-0.1842	0.123	4.43e-08	0.134247
SBP	16	57053694	57053694	A	G	rs118117916	16_57053694_A_G	0.011	-0.0977558	0.00668625	0.1062	0.1525	0	0.486182
SBP	16	57055714	57055714	A	C	rs891140	16_57055714_A_C	0.349	0.00737839	0.00144328	0.0367	0.0319	3.18e-07	0.24995
SBP	16	57056064	57056064	G	T	rs4784750	16_57056064_G_T	0.284	0.0193702	0.00153384	0.0081	0.0338	0	0.810605
SBP	16	57059484	57059484	C	T	rs16965150	16_57059484_C_T	0.0258	-0.0441108	0.00435154	0.0684	0.0962	0	0.477073
SBP	16	57060097	57060097	C	T	rs61738710	16_57060097_C_T	0.0653	0.0648254	0.00277677	0.071	0.0632	0	0.26126
Subarachnoid hemorrhage	16	56950951	56950951	A	G	rs145002369	16_56950951_A_G	0.0403	0.0869028	0.00367904	-0.0934	0.1154	0	0.418309
Subarachnoid hemorrhage	16	56957517	56957517	C	T	rs12149263	16_56957517_C_T	0.0241	-0.0533652	0.0046782	0.0706	0.1198	0	0.55565
Subarachnoid hemorrhage	16	56958801	56958801	A	C	rs863706	16_56958801_A_C	0.255	0.0102003	0.00157655	0.0737	0.0388	9.8e-11	0.0575008
Subarachnoid hemorrhage	16	56960614	56960614	A	G	rs56371416	16_56960614_A_G	0.0127	-0.119073	0.00623396	-0.169	0.1438	0	0.239897
Subarachnoid hemorrhage	16	56967177	56967177	G	T	rs72786778	16_56967177_G_T	0.0526	-0.0128519	0.00314636	-0.1032	0.0718	4.41e-05	0.150625
Subarachnoid hemorrhage	16	56975775	56975775	T	TATA	rs112958173	16_56975775_T_TATA	0.342	0.0291712	0.00164697	0.0541	0.0375	0	0.149114
Subarachnoid hemorrhage	16	56976542	56976542	A	G	rs4784738	16_56976542_A_G	0.0282	-0.11639	0.00434493	0.082	0.1132	0	0.468831
Subarachnoid hemorrhage	16	56982795	56982795	C	T	rs117938341	16_56982795_C_T	0.0205	-0.0412672	0.00504607	-0.1156	0.1452	2.22e-16	0.425949
Subarachnoid hemorrhage	16	56984763	56984763	A	G	rs247615	16_56984763_A_G	0.215	0.0792081	0.00175511	-0.0655	0.0441	0	0.137475
Subarachnoid hemorrhage	16	56985739	56985739	C	CTT	rs35571500	16_56985739_C_CTT	0.283	-0.0409393	0.00309373	-0.0691	0.0384	0	0.0719429
Subarachnoid hemorrhage	16	56985805	56985805	C	T	rs11862052	16_56985805_C_T	0.151	0.0728927	0.0019835	-0.0647	0.0675	0	0.337801
Subarachnoid hemorrhage	16	56992420	56992420	A	G	rs77751805	16_56992420_A_G	0.0334	-0.0426147	0.0040037	0.08	0.0935	0	0.392211
Subarachnoid hemorrhage	16	56993779	56993779	A	G	rs28419404	16_56993779_A_G	0.242	0.0542419	0.00327873	-0.0313	0.058	0	0.589435
Subarachnoid hemorrhage	16	56993901	56993901	A	C	rs36229786	16_56993901_A_C	0.191	0.18255	0.00202586	-0.0649	0.0615	0	0.291295
Subarachnoid hemorrhage	16	56996104	56996104	A	C	rs17231534	16_56996104_A_C	0.0417	-0.0176623	0.00345399	0.0878	0.0842	3.16e-07	0.297062
Subarachnoid hemorrhage	16	56996279	56996279	C	T	rs5030708	16_56996279_C_T	0.0275	0.0704389	0.0049541	0.0503	0.2528	0	0.842285
Subarachnoid hemorrhage	16	56997902	56997902	T	TTTTA	rs200515187	16_56997902_T_TTTTA	0.361	0.0952236	0.00203142	0.0203	0.0542	0	0.708004
Subarachnoid hemorrhage	16	57002118	57002118	G	T	rs72771478	16_57002118_G_T	0.0156	-0.177184	0.00590029	0.0205	0.234	0	0.930189
Subarachnoid hemorrhage	16	57005762	57005762	C	T	rs117040820	16_57005762_C_T	0.0127	-0.17221	0.00646155	0.0386	0.1612	0	0.810753
Subarachnoid hemorrhage	16	57007451	57007451	A	G	rs289714	16_57007451_A_G	0.177	0.199542	0.00185292	-0.0656	0.0471	0	0.163686
Subarachnoid hemorrhage	16	57013606	57013606	A	G	rs191743564	16_57013606_A_G	0.014	0.0377486	0.00608875	-0.077	0.1424	5.66e-10	0.588693
Subarachnoid hemorrhage	16	57014411	57014411	C	T	rs12708983	16_57014411_C_T	0.036	0.145583	0.00382376	-0.1323	0.1	0	0.185835
Subarachnoid hemorrhage	16	57014875	57014875	A	G	rs4784745	16_57014875_A_G	0.335	0.0824967	0.0014772	-0.0591	0.0366	0	0.106364
Subarachnoid hemorrhage	16	57015335	57015335	G	GCTGCCAGGAAGA	rs11276066	16_57015335_G_GCTGCCAGGAAGA	0.124	-0.118354	0.00236766	0.1031	0.0518	0	0.0465527
Subarachnoid hemorrhage	16	57015545	57015545	C	T	rs1800774	16_57015545_C_T	0.355	0.0141803	0.0014556	-0.0819	0.0368	0	0.0260448
Subarachnoid hemorrhage	16	57017319	57017319	A	G	rs1800777	16_57017319_A_G	0.0355	-0.296516	0.00371277	0.111	0.1034	0	0.283046
Subarachnoid hemorrhage	16	57019392	57019392	C	T	rs12720917	16_57019392_C_T	0.147	0.0755798	0.00204031	-0.0191	0.0506	0	0.705824
Subarachnoid hemorrhage	16	57019532	57019532	A	C	rs289745	16_57019532_A_C	0.382	0.00991516	0.00156313	0.0382	0.036	2.25e-10	0.288639
Subarachnoid hemorrhage	16	57021433	57021433	A	G	rs12934552	16_57021433_A_G	0.132	0.051295	0.00201915	-0.0882	0.0525	0	0.0929573
Subarachnoid hemorrhage	16	57022988	57022988	C	T	rs140247233	16_57022988_C_T	0.0215	-0.0238167	0.00488263	-0.1769	0.1364	1.07e-06	0.194658
Subarachnoid hemorrhage	16	57023938	57023938	C	T	rs289747	16_57023938_C_T	0.387	0.0146812	0.00142174	0.0386	0.0362	0	0.286289
Subarachnoid hemorrhage	16	57025291	57025291	C	CTTT	rs374910812	16_57025291_C_CTTT	0.0272	-0.0919035	0.00523452	0.0874	0.1564	0	0.576282
Subarachnoid hemorrhage	16	57026381	57026381	A	AT	rs151137307	16_57026381_A_AT	0.0445	0.0405819	0.00684766	-0.0983	0.1217	3.1e-09	0.41925
Subarachnoid hemorrhage	16	57026936	57026936	A	G	rs289752	16_57026936_A_G	0.413	0.043701	0.00142555	-0.0012	0.0361	0	0.973482
Subarachnoid hemorrhage	16	57028758	57028758	A	G	rs72773105	16_57028758_A_G	0.0173	0.0500115	0.00531762	-0.3691	0.1237	0	0.00284663
Subarachnoid hemorrhage	16	57030107	57030107	G	T	rs145283538	16_57030107_G_T	0.0142	0.0367083	0.00633917	0.056	0.1537	7.01e-09	0.7156
Subarachnoid hemorrhage	16	57031716	57031716	C	T	rs7187261	16_57031716_C_T	0.0593	-0.0725808	0.00294286	0.0871	0.0802	0	0.277464
Subarachnoid hemorrhage	16	57032142	57032142	A	C	rs289737	16_57032142_A_C	0.268	0.0118797	0.00160062	-0.0716	0.0395	1.15e-13	0.0698846
Subarachnoid hemorrhage	16	57035375	57035375	C	T	rs821466	16_57035375_C_T	0.343	-0.0207327	0.00146759	0.0351	0.0374	0	0.347986
Subarachnoid hemorrhage	16	57040141	57040141	C	T	rs144032256	16_57040141_C_T	0.0153	0.0591724	0.00592392	-0.319	0.1338	0	0.0171184
Subarachnoid hemorrhage	16	57040325	57040325	C	CTTTTTTTTT	rs533061392	16_57040325_C_CTTTTTTTTT	0.226	-0.0138204	0.00207554	0.0457	0.0616	2.76e-11	0.458158
Subarachnoid hemorrhage	16	57043340	57043340	C	T	rs182457758	16_57043340_C_T	0.00961	-0.105269	0.00751448	-0.3412	0.2078	0	0.100598
Subarachnoid hemorrhage	16	57046069	57046069	G	T	rs76933585	16_57046069_G_T	0.0142	-0.0427527	0.00648712	-0.1746	0.1906	4.39e-11	0.359638
Subarachnoid hemorrhage	16	57049856	57049856	A	AG	rs201271178	16_57049856_A_AG	0.472	-0.0245931	0.00233372	-0.0413	0.0522	0	0.428834
Subarachnoid hemorrhage	16	57053694	57053694	A	G	rs118117916	16_57053694_A_G	0.011	-0.0977558	0.00668625	0.1018	0.1535	0	0.507207
Subarachnoid hemorrhage	16	57055714	57055714	A	C	rs891140	16_57055714_A_C	0.349	0.00737839	0.00144328	0.0302	0.0366	3.18e-07	0.409294
Subarachnoid hemorrhage	16	57056064	57056064	G	T	rs4784750	16_57056064_G_T	0.284	0.0193702	0.00153384	-0.016	0.039	0	0.681618
Subarachnoid hemorrhage	16	57056609	57056609	A	G	rs1651667	16_57056609_A_G	0.279	0.0093339	0.00153131	0.0296	0.0392	1.09e-09	0.450188
Subarachnoid hemorrhage	16	57059484	57059484	C	T	rs16965150	16_57059484_C_T	0.0258	-0.0441108	0.00435154	-0.2313	0.1262	0	0.0668316
Subarachnoid hemorrhage	16	57060097	57060097	C	T	rs61738710	16_57060097_C_T	0.0653	0.0648254	0.00277677	-0.0719	0.0632	0	0.255263
Subarachnoid hemorrhage	16	57060353	57060353	C	T	rs28438857	16_57060353_C_T	0.105	0.0294071	0.00221247	-0.0342	0.0512	0	0.504154
Subarachnoid hemorrhage	16	57061558	57061558	T	TG	rs34339030	16_57061558_T_TG	0.415	-0.0209274	0.00155375	-0.0275	0.0353	0	0.435958
Subarachnoid hemorrhage	16	57064526	57064526	A	AGATG	rs72034702	16_57064526_A_AGATG	0.279	-0.0164945	0.00191678	-0.0362	0.0562	0	0.519492
Subarachnoid hemorrhage	16	56945988	56945988	A	G	rs138696161	16_56945988_A_G	0.0124	-0.116062	0.00627475	-0.0022	0.1098	0	0.984014
Subarachnoid hemorrhage	16	56946197	56946197	A	G	rs2399594	16_56946197_A_G	0.384	-0.0104975	0.00141978	-0.0662	0.0247	1.43e-13	0.00735866
Subarachnoid hemorrhage	16	56953261	56953261	A	G	rs12924331	16_56953261_A_G	0.427	0.0553431	0.0013943	-0.0511	0.0243	0	0.0354762
Subarachnoid hemorrhage	16	56958801	56958801	A	C	rs863706	16_56958801_A_C	0.255	0.0102003	0.00157655	0.0215	0.0276	9.8e-11	0.435988
Subarachnoid hemorrhage	16	56985156	56985156	A	G	rs193695	16_56985156_A_G	0.348	-0.143882	0.00150898	0.0258	0.0255	0	0.311651
Subarachnoid hemorrhage	16	56986762	56986762	G	T	rs7203286	16_56986762_G_T	0.445	0.153224	0.00141085	-0.0201	0.0244	0	0.41007
Subarachnoid hemorrhage	16	56996104	56996104	A	C	rs17231534	16_56996104_A_C	0.0417	-0.0176623	0.00345399	0.0394	0.0636	3.16e-07	0.535589
Subarachnoid hemorrhage	16	57000284	57000284	A	G	rs820299	16_57000284_A_G	0.375	0.0519967	0.0014273	-0.0404	0.0247	0	0.101918
Subarachnoid hemorrhage	16	57015545	57015545	C	T	rs1800774	16_57015545_C_T	0.355	0.0141803	0.0014556	-0.0045	0.0253	0	0.858829
Subarachnoid hemorrhage	16	57016092	57016092	A	G	rs5882	16_57016092_A_G	0.321	-0.0939289	0.00150013	0.0317	0.0256	0	0.215612
Subarachnoid hemorrhage	16	57023938	57023938	C	T	rs289747	16_57023938_C_T	0.387	0.0146812	0.00142174	0.041	0.0252	0	0.10374
Subarachnoid hemorrhage	16	57028758	57028758	A	G	rs72773105	16_57028758_A_G	0.0173	0.0500115	0.00531762	0.0233	0.104	0	0.822727
Subarachnoid hemorrhage	16	57031716	57031716	C	T	rs7187261	16_57031716_C_T	0.0593	-0.0725808	0.00294286	-0.0338	0.0606	0	0.577011
Subarachnoid hemorrhage	16	57031777	57031777	A	G	rs74023630	16_57031777_A_G	0.112	-0.0441338	0.00221326	-0.0042	0.0414	0	0.919194
Subarachnoid hemorrhage	16	57034645	57034645	C	T	rs1991515	16_57034645_C_T	0.437	-0.0182645	0.00143782	-0.0524	0.0279	0	0.0603625
Subarachnoid hemorrhage	16	57041909	57041909	A	G	rs74912812	16_57041909_A_G	0.051	-0.0385929	0.00314882	-0.0141	0.0587	0	0.810172
Subarachnoid hemorrhage	16	57042109	57042109	A	G	rs62035537	16_57042109_A_G	0.104	0.0188773	0.00229386	0.0325	0.0407	2.22e-16	0.424565
Subarachnoid hemorrhage	16	57042279	57042279	A	G	rs7196436	16_57042279_A_G	0.0393	-0.0185369	0.00361462	0.1492	0.0674	2.92e-07	0.0268529
Subarachnoid hemorrhage	16	57048707	57048707	A	G	rs12928552	16_57048707_A_G	0.0554	-0.0409255	0.00299882	0.0403	0.0599	0	0.501082
Subarachnoid hemorrhage	16	57053694	57053694	A	G	rs118117916	16_57053694_A_G	0.011	-0.0977558	0.00668625	0.1234	0.1247	0	0.322382
Subarachnoid hemorrhage	16	57055714	57055714	A	C	rs891140	16_57055714_A_C	0.349	0.00737839	0.00144328	-0.0074	0.0252	3.18e-07	0.769025
Subarachnoid hemorrhage	16	57056064	57056064	G	T	rs4784750	16_57056064_G_T	0.284	0.0193702	0.00153384	0.0075	0.0292	0	0.797295
Subarachnoid hemorrhage	16	57056609	57056609	A	G	rs1651667	16_57056609_A_G	0.279	0.0093339	0.00153131	0.0108	0.0307	1.09e-09	0.724995
Subarachnoid hemorrhage	16	57059484	57059484	C	T	rs16965150	16_57059484_C_T	0.0258	-0.0441108	0.00435154	-0.0221	0.0863	0	0.797886
Subarachnoid hemorrhage	16	57060353	57060353	C	T	rs28438857	16_57060353_C_T	0.105	0.0294071	0.00221247	-0.0312	0.0378	0	0.409146
TG	16	56950951	56950951	A	G	rs145002369	16_56950951_A_G	0.0403	0.0869028	0.00367904	-0.0119723	0.00366195	0	0.00107784
TG	16	56956293	56956293	A	G	rs201641215	16_56956293_A_G	0.41	0.0174052	0.0030728	-0.00928906	0.00310393	1.48e-08	0.00276542
TG	16	56957517	56957517	C	T	rs12149263	16_56957517_C_T	0.0241	-0.0533652	0.0046782	0.00952187	0.00464946	0	0.0405647
TG	16	56958801	56958801	A	C	rs863706	16_56958801_A_C	0.255	0.0102003	0.00157655	-0.00230777	0.0015728	9.8e-11	0.142294
TG	16	56960614	56960614	A	G	rs56371416	16_56960614_A_G	0.0127	-0.119073	0.00623396	0.0235848	0.00620701	0	0.000144869
TG	16	56965147	56965147	C	CTT	rs563318058	16_56965147_C_CTT	0.407	0.0669988	0.00197627	-0.006505	0.00191975	0	0.000702858
TG	16	56967177	56967177	G	T	rs72786778	16_56967177_G_T	0.0526	-0.0128519	0.00314636	0.00464019	0.00313277	4.41e-05	0.138559
TG	16	56975775	56975775	T	TATA	rs112958173	16_56975775_T_TATA	0.342	0.0291712	0.00164697	-0.00581653	0.0016153	0	0.00031712
TG	16	56976542	56976542	A	G	rs4784738	16_56976542_A_G	0.0282	-0.11639	0.00434493	0.0128044	0.00430433	0	0.00293207
TG	16	56982795	56982795	C	T	rs117938341	16_56982795_C_T	0.0205	-0.0412672	0.00504607	0.0110925	0.00502994	2.22e-16	0.0274334
TG	16	56983139	56983139	C	CA	rs397934532	16_56983139_C_CA	0.251	0.0199945	0.00334787	-0.00427816	0.00319564	2.34e-09	0.180652
TG	16	56984763	56984763	A	G	rs247615	16_56984763_A_G	0.215	0.0792081	0.00175511	-0.0131951	0.00175431	0	5.42e-14
TG	16	56985156	56985156	A	G	rs193695	16_56985156_A_G	0.348	-0.143882	0.00150898	0.021538	0.00149451	0	0
TG	16	56985739	56985739	C	CTT	rs35571500	16_56985739_C_CTT	0.283	-0.0409393	0.00309373	0.00369718	0.00295353	0	0.210649
TG	16	56985805	56985805	C	T	rs11862052	16_56985805_C_T	0.151	0.0728927	0.0019835	-0.0106751	0.00197122	0	6.11e-08
TG	16	56992420	56992420	A	G	rs77751805	16_56992420_A_G	0.0334	-0.0426147	0.0040037	0.00851492	0.00396926	0	0.0319356
TG	16	56993779	56993779	A	G	rs28419404	16_56993779_A_G	0.242	0.0542419	0.00327873	-0.00567559	0.00312917	0	0.0697134
TG	16	56993901	56993901	A	C	rs36229786	16_56993901_A_C	0.191	0.18255	0.00202586	-0.0281739	0.00198316	0	0
TG	16	56996104	56996104	A	C	rs17231534	16_56996104_A_C	0.0417	-0.0176623	0.00345399	0.00561352	0.00344068	3.16e-07	0.102782
TG	16	56996279	56996279	C	T	rs5030708	16_56996279_C_T	0.0275	0.0704389	0.0049541	-0.0101327	0.00502531	0	0.0437651
TG	16	56997349	56997349	C	CA	rs397977702	16_56997349_C_CA	0.258	0.201886	0.00172185	-0.0292159	0.00168928	0	0
TG	16	56997902	56997902	T	TTTTA	rs200515187	16_56997902_T_TTTTA	0.361	0.0952236	0.00203142	-0.00617223	0.00197292	0	0.00175716
TG	16	57002118	57002118	G	T	rs72771478	16_57002118_G_T	0.0156	-0.177184	0.00590029	0.0273442	0.00587863	0	3.3e-06
TG	16	57002641	57002641	C	CT	rs201835654	16_57002641_C_CT	0.082	0.113619	0.00329884	-0.018808	0.00323912	0	6.38e-09
TG	16	57003146	57003146	C	T	rs11076174	16_57003146_C_T	0.0801	-0.140091	0.00254001	0.016322	0.00252711	0	1.06e-10
TG	16	57005762	57005762	C	T	rs117040820	16_57005762_C_T	0.0127	-0.17221	0.00646155	0.0306577	0.00639793	0	1.65e-06
TG	16	57006072	57006072	A	G	rs12720873	16_57006072_A_G	0.0296	0.0957849	0.0040647	-0.00534723	0.004044	0	0.186081
TG	16	57006305	57006305	C	T	rs289712	16_57006305_C_T	0.326	0.0617912	0.00195946	-0.00956094	0.00195551	0	1.01e-06
TG	16	57007451	57007451	A	G	rs289714	16_57007451_A_G	0.177	0.199542	0.00185292	-0.0285883	0.00184766	0	0
TG	16	57009135	57009135	A	C	rs575342274	16_57009135_A_C	0.0362	0.0564393	0.00511794	-0.00152313	0.00501937	0	0.761547
TG	16	57009137	57009137	A	C	rs545858676	16_57009137_A_C	0.0313	0.0926848	0.00543854	-0.00520537	0.00533493	0	0.329206
TG	16	57010382	57010382	G	T	rs71387147	16_57010382_G_T	0.0752	-0.0714236	0.00268989	0.0109885	0.00268084	0	4.15e-05
TG	16	57013606	57013606	A	G	rs191743564	16_57013606_A_G	0.014	0.0377486	0.00608875	-0.00604854	0.00605924	5.66e-10	0.318166
TG	16	57013743	57013743	T	TA	rs71383213	16_57013743_T_TA	0.0718	0.0289141	0.00294707	-0.0070054	0.0028953	0	0.0155386
TG	16	57014411	57014411	C	T	rs12708983	16_57014411_C_T	0.036	0.145583	0.00382376	-0.0221869	0.00380537	0	5.53e-09
TG	16	57015335	57015335	G	GCTGCCAGGAAGA	rs11276066	16_57015335_G_GCTGCCAGGAAGA	0.124	-0.118354	0.00236766	0.0141781	0.00232681	0	1.11e-09
TG	16	57017319	57017319	A	G	rs1800777	16_57017319_A_G	0.0355	-0.296516	0.00371277	0.0428863	0.003691	0	0
TG	16	57019392	57019392	C	T	rs12720917	16_57019392_C_T	0.147	0.0755798	0.00204031	-0.00886644	0.00203341	0	1.3e-05
TG	16	57019532	57019532	A	C	rs289745	16_57019532_A_C	0.382	0.00991516	0.00156313	-0.000399466	0.00153736	2.25e-10	0.794988
TG	16	57021433	57021433	A	G	rs12934552	16_57021433_A_G	0.132	0.051295	0.00201915	-0.00672519	0.00201034	0	0.000821937
TG	16	57022988	57022988	C	T	rs140247233	16_57022988_C_T	0.0215	-0.0238167	0.00488263	0.00705841	0.00486199	1.07e-06	0.14657
TG	16	57023938	57023938	C	T	rs289747	16_57023938_C_T	0.387	0.0146812	0.00142174	-0.00242799	0.00141552	0	0.0862969
TG	16	57025291	57025291	C	CTTT	rs374910812	16_57025291_C_CTTT	0.0272	-0.0919035	0.00523452	0.0159967	0.00514356	0	0.00187059
TG	16	57026381	57026381	A	AT	rs151137307	16_57026381_A_AT	0.0445	0.0405819	0.00684766	-0.011187	0.00653525	3.1e-09	0.0869347
TG	16	57026936	57026936	A	G	rs289752	16_57026936_A_G	0.413	0.043701	0.00142555	-0.00535443	0.00141864	0	0.000160432
TG	16	57027042	57027042	C	T	rs201801437	16_57027042_C_T	0.0293	-0.0480823	0.00508463	0.00510713	0.00499339	0	0.306413
TG	16	57027876	57027876	T	TA	rs11392865	16_57027876_T_TA	0.277	-0.0445649	0.0021935	0.00779677	0.00213582	0	0.00026175
TG	16	57028758	57028758	A	G	rs72773105	16_57028758_A_G	0.0173	0.0500115	0.00531762	-0.00438472	0.00528302	0	0.406559
TG	16	57030107	57030107	G	T	rs145283538	16_57030107_G_T	0.0142	0.0367083	0.00633917	-0.00725099	0.00627016	7.01e-09	0.247506
TG	16	57031716	57031716	C	T	rs7187261	16_57031716_C_T	0.0593	-0.0725808	0.00294286	0.00882643	0.00293098	0	0.00260024
TG	16	57032142	57032142	A	C	rs289737	16_57032142_A_C	0.268	0.0118797	0.00160062	-0.00115858	0.00159341	1.15e-13	0.46716
TG	16	57040141	57040141	C	T	rs144032256	16_57040141_C_T	0.0153	0.0591724	0.00592392	-0.00671105	0.00591016	0	0.256161
TG	16	57040325	57040325	C	CTTTTTTTTT	rs533061392	16_57040325_C_CTTTTTTTTT	0.226	-0.0138204	0.00207554	0.00112728	0.00203824	2.76e-11	0.580219
TG	16	57042024	57042024	G	GC	rs149042022	16_57042024_G_GC	0.0359	0.0203772	0.00413016	-0.00314752	0.00404915	8.07e-07	0.436965
TG	16	57043340	57043340	C	T	rs182457758	16_57043340_C_T	0.00961	-0.105269	0.00751448	0.024382	0.00747747	0	0.00111126
TG	16	57046069	57046069	G	T	rs76933585	16_57046069_G_T	0.0142	-0.0427527	0.00648712	-0.000212611	0.00644879	4.39e-11	0.973699
TG	16	57048839	57048839	C	CT	rs11413193	16_57048839_C_CT	0.118	0.0235111	0.00362517	-0.00138134	0.00362336	8.84e-11	0.703031
TG	16	57049137	57049137	A	G	rs75911530	16_57049137_A_G	0.0317	-0.149748	0.00417169	0.0194616	0.004144	0	2.65e-06
TG	16	57049856	57049856	A	AG	rs201271178	16_57049856_A_AG	0.472	-0.0245931	0.00233372	8.87e-05	0.00231713	0	0.969479
TG	16	57052583	57052583	C	T	rs116857878	16_57052583_C_T	0.0172	-0.0303095	0.00553818	0.0042971	0.00548855	4.43e-08	0.433674
TG	16	57053694	57053694	A	G	rs118117916	16_57053694_A_G	0.011	-0.0977558	0.00668625	0.0169484	0.0066568	0	0.0108956
TG	16	57055714	57055714	A	C	rs891140	16_57055714_A_C	0.349	0.00737839	0.00144328	-0.0015029	0.00143622	3.18e-07	0.295364
TG	16	57056064	57056064	G	T	rs4784750	16_57056064_G_T	0.284	0.0193702	0.00153384	-0.00239382	0.00152689	0	0.116934
TG	16	57056609	57056609	A	G	rs1651667	16_57056609_A_G	0.279	0.0093339	0.00153131	-0.00138496	0.00152781	1.09e-09	0.364671
TG	16	57059484	57059484	C	T	rs16965150	16_57059484_C_T	0.0258	-0.0441108	0.00435154	0.00967285	0.0043299	0	0.0254853
TG	16	57060097	57060097	C	T	rs61738710	16_57060097_C_T	0.0653	0.0648254	0.00277677	-0.012041	0.00276902	0	1.37e-05
TG	16	57060353	57060353	C	T	rs28438857	16_57060353_C_T	0.105	0.0294071	0.00221247	-0.0033391	0.00220481	0	0.129909
TG	16	57061558	57061558	T	TG	rs34339030	16_57061558_T_TG	0.415	-0.0209274	0.00155375	0.0019602	0.00152615	0	0.198999
TG	16	57064324	57064324	A	C	rs111233885	16_57064324_A_C	0.417	-0.031556	0.00297961	0.00741417	0.00296824	0	0.0124955
TG	16	57064526	57064526	A	AGATG	rs72034702	16_57064526_A_AGATG	0.279	-0.0164945	0.00191678	0.00399551	0.00187486	0	0.0330811
Type 2 diabetes	16	56946197	56946197	A	G	rs2399594	16_56946197_A_G	0.384	-0.0104975	0.00141978	0.0013	0.0065	1.43e-13	0.841481
Type 2 diabetes	16	56950951	56950951	A	G	rs145002369	16_56950951_A_G	0.0403	0.0869028	0.00367904	0.022	0.016	0	0.169131
Type 2 diabetes	16	56953261	56953261	A	G	rs12924331	16_56953261_A_G	0.427	0.0553431	0.0013943	0.0014	0.0064	0	0.826845
Type 2 diabetes	16	56957517	56957517	C	T	rs12149263	16_56957517_C_T	0.0241	-0.0533652	0.0046782	0.038	0.021	0	0.0703697
Type 2 diabetes	16	56958801	56958801	A	C	rs863706	16_56958801_A_C	0.255	0.0102003	0.00157655	0.0056	0.0073	9.8e-11	0.443008
Type 2 diabetes	16	56960614	56960614	A	G	rs56371416	16_56960614_A_G	0.0127	-0.119073	0.00623396	-0.026	0.028	0	0.353111
Type 2 diabetes	16	56967177	56967177	G	T	rs72786778	16_56967177_G_T	0.0526	-0.0128519	0.00314636	0.0066	0.015	4.41e-05	0.659937
Type 2 diabetes	16	56976542	56976542	A	G	rs4784738	16_56976542_A_G	0.0282	-0.11639	0.00434493	0.01	0.02	0	0.617075
Type 2 diabetes	16	56982795	56982795	C	T	rs117938341	16_56982795_C_T	0.0205	-0.0412672	0.00504607	0.027	0.023	2.22e-16	0.24043
Type 2 diabetes	16	56984590	56984590	C	T	rs9938160	16_56984590_C_T	0.306	0.069678	0.00162264	0.0025	0.0071	0	0.724754
Type 2 diabetes	16	56984763	56984763	A	G	rs247615	16_56984763_A_G	0.215	0.0792081	0.00175511	0.0029	0.008	0	0.716978
Type 2 diabetes	16	56985156	56985156	A	G	rs193695	16_56985156_A_G	0.348	-0.143882	0.00150898	0.0018	0.0068	0	0.791236
Type 2 diabetes	16	56985805	56985805	C	T	rs11862052	16_56985805_C_T	0.151	0.0728927	0.0019835	-0.0009	0.0091	0	0.921217
Type 2 diabetes	16	56986045	56986045	G	T	rs1122390	16_56986045_G_T	0.235	-0.0649974	0.00169401	0.0034	0.0075	0	0.650309
Type 2 diabetes	16	56986762	56986762	G	T	rs7203286	16_56986762_G_T	0.445	0.153224	0.00141085	0.0052	0.0064	0	0.416505
Type 2 diabetes	16	56992420	56992420	A	G	rs77751805	16_56992420_A_G	0.0334	-0.0426147	0.0040037	0.013	0.018	0	0.470158
Type 2 diabetes	16	56996104	56996104	A	C	rs17231534	16_56996104_A_C	0.0417	-0.0176623	0.00345399	-0.0065	0.016	3.16e-07	0.684559
Type 2 diabetes	16	56996279	56996279	C	T	rs5030708	16_56996279_C_T	0.0275	0.0704389	0.0049541	-0.0051	0.019	0	0.788375
Type 2 diabetes	16	57002118	57002118	G	T	rs72771478	16_57002118_G_T	0.0156	-0.177184	0.00590029	0.015	0.028	0	0.592156
Type 2 diabetes	16	57003146	57003146	C	T	rs11076174	16_57003146_C_T	0.0801	-0.140091	0.00254001	-0.0085	0.012	0	0.478738
Type 2 diabetes	16	57005762	57005762	C	T	rs117040820	16_57005762_C_T	0.0127	-0.17221	0.00646155	-0.029	0.029	0	0.317311
Type 2 diabetes	16	57006072	57006072	A	G	rs12720873	16_57006072_A_G	0.0296	0.0957849	0.0040647	0.0019	0.019	0	0.920344
Type 2 diabetes	16	57006305	57006305	C	T	rs289712	16_57006305_C_T	0.326	0.0617912	0.00195946	-0.0082	0.0074	0	0.267815
Type 2 diabetes	16	57007451	57007451	A	G	rs289714	16_57007451_A_G	0.177	0.199542	0.00185292	-0.01	0.0086	0	0.244914
Type 2 diabetes	16	57010232	57010232	C	T	rs56208677	16_57010232_C_T	0.0675	-0.149385	0.00276868	-0.005	0.013	0	0.700522
Type 2 diabetes	16	57010382	57010382	G	T	rs71387147	16_57010382_G_T	0.0752	-0.0714236	0.00268989	0.0058	0.012	0	0.628859
Type 2 diabetes	16	57010994	57010994	G	T	rs12720897	16_57010994_G_T	0.0742	0.0270688	0.00264048	-0.011	0.012	0	0.359317
Type 2 diabetes	16	57013606	57013606	A	G	rs191743564	16_57013606_A_G	0.014	0.0377486	0.00608875	0.029	0.028	5.66e-10	0.300335
Type 2 diabetes	16	57014411	57014411	C	T	rs12708983	16_57014411_C_T	0.036	0.145583	0.00382376	-0.0055	0.018	0	0.759943
Type 2 diabetes	16	57014875	57014875	A	G	rs4784745	16_57014875_A_G	0.335	0.0824967	0.0014772	-0.0063	0.0067	0	0.347064
Type 2 diabetes	16	57015545	57015545	C	T	rs1800774	16_57015545_C_T	0.355	0.0141803	0.0014556	-0.0023	0.0066	0	0.727476
Type 2 diabetes	16	57017319	57017319	A	G	rs1800777	16_57017319_A_G	0.0355	-0.296516	0.00371277	-0.019	0.017	0	0.263718
Type 2 diabetes	16	57019392	57019392	C	T	rs12720917	16_57019392_C_T	0.147	0.0755798	0.00204031	-0.0063	0.0093	0	0.49814
Type 2 diabetes	16	57019532	57019532	A	C	rs289745	16_57019532_A_C	0.382	0.00991516	0.00156313	-0.0086	0.0068	2.25e-10	0.205977
Type 2 diabetes	16	57021203	57021203	A	G	rs58476720	16_57021203_A_G	0.0207	0.105359	0.00496349	0.02	0.023	0	0.384538
Type 2 diabetes	16	57021433	57021433	A	G	rs12934552	16_57021433_A_G	0.132	0.051295	0.00201915	0.004	0.0095	0	0.673717
Type 2 diabetes	16	57022988	57022988	C	T	rs140247233	16_57022988_C_T	0.0215	-0.0238167	0.00488263	-0.034	0.022	1.07e-06	0.122236
Type 2 diabetes	16	57023938	57023938	C	T	rs289747	16_57023938_C_T	0.387	0.0146812	0.00142174	0.0072	0.0065	0	0.267995
Type 2 diabetes	16	57028758	57028758	A	G	rs72773105	16_57028758_A_G	0.0173	0.0500115	0.00531762	-0.0028	0.025	0	0.910823
Type 2 diabetes	16	57030107	57030107	G	T	rs145283538	16_57030107_G_T	0.0142	0.0367083	0.00633917	-0.018	0.027	7.01e-09	0.504985
Type 2 diabetes	16	57032142	57032142	A	C	rs289737	16_57032142_A_C	0.268	0.0118797	0.00160062	0.0022	0.0073	1.15e-13	0.763132
Type 2 diabetes	16	57034645	57034645	C	T	rs1991515	16_57034645_C_T	0.437	-0.0182645	0.00143782	-0.0031	0.0065	0	0.633417
Type 2 diabetes	16	57040141	57040141	C	T	rs144032256	16_57040141_C_T	0.0153	0.0591724	0.00592392	0.012	0.027	0	0.656721
Type 2 diabetes	16	57041909	57041909	A	G	rs74912812	16_57041909_A_G	0.051	-0.0385929	0.00314882	-0.0016	0.015	0	0.915053
Type 2 diabetes	16	57042109	57042109	A	G	rs62035537	16_57042109_A_G	0.104	0.0188773	0.00229386	0.0063	0.011	2.22e-16	0.566829
Type 2 diabetes	16	57042279	57042279	A	G	rs7196436	16_57042279_A_G	0.0393	-0.0185369	0.00361462	-0.013	0.017	2.92e-07	0.444447
Type 2 diabetes	16	57043340	57043340	C	T	rs182457758	16_57043340_C_T	0.00961	-0.105269	0.00751448	0.037	0.033	0	0.262198
Type 2 diabetes	16	57046069	57046069	G	T	rs76933585	16_57046069_G_T	0.0142	-0.0427527	0.00648712	0.012	0.028	4.39e-11	0.668235
Type 2 diabetes	16	57049137	57049137	A	G	rs75911530	16_57049137_A_G	0.0317	-0.149748	0.00417169	-0.0087	0.019	0	0.647028
Type 2 diabetes	16	57052583	57052583	C	T	rs116857878	16_57052583_C_T	0.0172	-0.0303095	0.00553818	0.022	0.025	4.43e-08	0.378859
Type 2 diabetes	16	57053694	57053694	A	G	rs118117916	16_57053694_A_G	0.011	-0.0977558	0.00668625	-0.036	0.033	0	0.275313
Type 2 diabetes	16	57055714	57055714	A	C	rs891140	16_57055714_A_C	0.349	0.00737839	0.00144328	-0.0067	0.0067	3.18e-07	0.317311
Type 2 diabetes	16	57056064	57056064	G	T	rs4784750	16_57056064_G_T	0.284	0.0193702	0.00153384	0.0079	0.0069	0	0.252239
Type 2 diabetes	16	57056609	57056609	A	G	rs1651667	16_57056609_A_G	0.279	0.0093339	0.00153131	-0.0043	0.0071	1.09e-09	0.544758
Type 2 diabetes	16	57059484	57059484	C	T	rs16965150	16_57059484_C_T	0.0258	-0.0441108	0.00435154	-0.039	0.02	0	0.0511761
Type 2 diabetes	16	57060097	57060097	C	T	rs61738710	16_57060097_C_T	0.0653	0.0648254	0.00277677	0.03	0.013	0	0.0210163
Type 2 diabetes	16	56946197	56946197	A	G	rs2399594	16_56946197_A_G	0.384	-0.0104975	0.00141978	0.0047	0.0066	1.43e-13	0.47639
Type 2 diabetes	16	56950951	56950951	A	G	rs145002369	16_56950951_A_G	0.0403	0.0869028	0.00367904	0.0132	0.0164	0	0.42089
Type 2 diabetes	16	56953261	56953261	A	G	rs12924331	16_56953261_A_G	0.427	0.0553431	0.0013943	0.001	0.0065	0	0.877731
Type 2 diabetes	16	56957517	56957517	C	T	rs12149263	16_56957517_C_T	0.0241	-0.0533652	0.0046782	0.0297	0.0204	0	0.145425
Type 2 diabetes	16	56958801	56958801	A	C	rs863706	16_56958801_A_C	0.255	0.0102003	0.00157655	0.0025	0.0073	9.8e-11	0.732
Type 2 diabetes	16	56960614	56960614	A	G	rs56371416	16_56960614_A_G	0.0127	-0.119073	0.00623396	-0.0118	0.0274	0	0.666718
Type 2 diabetes	16	56967177	56967177	G	T	rs72786778	16_56967177_G_T	0.0526	-0.0128519	0.00314636	-0.0011	0.0144	4.41e-05	0.93911
Type 2 diabetes	16	56976542	56976542	A	G	rs4784738	16_56976542_A_G	0.0282	-0.11639	0.00434493	0.0013	0.0201	0	0.948431
Type 2 diabetes	16	56982795	56982795	C	T	rs117938341	16_56982795_C_T	0.0205	-0.0412672	0.00504607	0.0322	0.023	2.22e-16	0.161513
Type 2 diabetes	16	56984590	56984590	C	T	rs9938160	16_56984590_C_T	0.306	0.069678	0.00162264	0.0024	0.0071	0	0.735342
Type 2 diabetes	16	56984763	56984763	A	G	rs247615	16_56984763_A_G	0.215	0.0792081	0.00175511	-0.0001	0.0081	0	0.99015
Type 2 diabetes	16	56985156	56985156	A	G	rs193695	16_56985156_A_G	0.348	-0.143882	0.00150898	0.0016	0.0068	0	0.81398
Type 2 diabetes	16	56985805	56985805	C	T	rs11862052	16_56985805_C_T	0.151	0.0728927	0.0019835	0.0009	0.009	0	0.920344
Type 2 diabetes	16	56986762	56986762	G	T	rs7203286	16_56986762_G_T	0.445	0.153224	0.00141085	0.0055	0.0065	0	0.397467
Type 2 diabetes	16	56992420	56992420	A	G	rs77751805	16_56992420_A_G	0.0334	-0.0426147	0.0040037	0.0114	0.0179	0	0.524209
Type 2 diabetes	16	56996104	56996104	A	C	rs17231534	16_56996104_A_C	0.0417	-0.0176623	0.00345399	-0.0043	0.0161	3.16e-07	0.789407
Type 2 diabetes	16	56996279	56996279	C	T	rs5030708	16_56996279_C_T	0.0275	0.0704389	0.0049541	-0.0083	0.0194	0	0.668771
Type 2 diabetes	16	57000284	57000284	A	G	rs820299	16_57000284_A_G	0.375	0.0519967	0.0014273	-0.0076	0.0066	0	0.24952
Type 2 diabetes	16	57002118	57002118	G	T	rs72771478	16_57002118_G_T	0.0156	-0.177184	0.00590029	0.0096	0.0263	0	0.715097
Type 2 diabetes	16	57003146	57003146	C	T	rs11076174	16_57003146_C_T	0.0801	-0.140091	0.00254001	-0.0143	0.0117	0	0.221624
Type 2 diabetes	16	57005762	57005762	C	T	rs117040820	16_57005762_C_T	0.0127	-0.17221	0.00646155	-0.0219	0.0291	0	0.451704
Type 2 diabetes	16	57006072	57006072	A	G	rs12720873	16_57006072_A_G	0.0296	0.0957849	0.0040647	-0.0021	0.0187	0	0.910586
Type 2 diabetes	16	57010232	57010232	C	T	rs56208677	16_57010232_C_T	0.0675	-0.149385	0.00276868	-0.0046	0.0128	0	0.719315
Type 2 diabetes	16	57010994	57010994	G	T	rs12720897	16_57010994_G_T	0.0742	0.0270688	0.00264048	-0.012	0.0124	0	0.333173
Type 2 diabetes	16	57013606	57013606	A	G	rs191743564	16_57013606_A_G	0.014	0.0377486	0.00608875	0.0119	0.0265	5.66e-10	0.653391
Type 2 diabetes	16	57014411	57014411	C	T	rs12708983	16_57014411_C_T	0.036	0.145583	0.00382376	-0.0055	0.0177	0	0.756002
Type 2 diabetes	16	57015545	57015545	C	T	rs1800774	16_57015545_C_T	0.355	0.0141803	0.0014556	-0.0035	0.0066	0	0.595902
Type 2 diabetes	16	57016092	57016092	A	G	rs5882	16_57016092_A_G	0.321	-0.0939289	0.00150013	0.0079	0.0069	0	0.252239
Type 2 diabetes	16	57017002	57017002	G	T	rs9923854	16_57017002_G_T	0.101	0.0769116	0.00234864	-0.0088	0.0106	0	0.406432
Type 2 diabetes	16	57017319	57017319	A	G	rs1800777	16_57017319_A_G	0.0355	-0.296516	0.00371277	-0.0151	0.0173	0	0.382754
Type 2 diabetes	16	57019392	57019392	C	T	rs12720917	16_57019392_C_T	0.147	0.0755798	0.00204031	-0.0064	0.0093	0	0.491344
Type 2 diabetes	16	57019532	57019532	A	C	rs289745	16_57019532_A_C	0.382	0.00991516	0.00156313	-0.0087	0.0069	2.25e-10	0.207356
Type 2 diabetes	16	57021203	57021203	A	G	rs58476720	16_57021203_A_G	0.0207	0.105359	0.00496349	0.0131	0.0233	0	0.573958
Type 2 diabetes	16	57021433	57021433	A	G	rs12934552	16_57021433_A_G	0.132	0.051295	0.00201915	0.005	0.0095	0	0.598669
Type 2 diabetes	16	57022988	57022988	C	T	rs140247233	16_57022988_C_T	0.0215	-0.0238167	0.00488263	-0.0304	0.023	1.07e-06	0.186255
Type 2 diabetes	16	57023938	57023938	C	T	rs289747	16_57023938_C_T	0.387	0.0146812	0.00142174	0.0037	0.0066	0	0.575066
Type 2 diabetes	16	57028758	57028758	A	G	rs72773105	16_57028758_A_G	0.0173	0.0500115	0.00531762	-0.0022	0.0247	0	0.929027
Type 2 diabetes	16	57030107	57030107	G	T	rs145283538	16_57030107_G_T	0.0142	0.0367083	0.00633917	-0.016	0.0268	7.01e-09	0.550497
Type 2 diabetes	16	57032142	57032142	A	C	rs289737	16_57032142_A_C	0.268	0.0118797	0.00160062	-0.0003	0.0073	1.15e-13	0.967219
Type 2 diabetes	16	57034645	57034645	C	T	rs1991515	16_57034645_C_T	0.437	-0.0182645	0.00143782	-0.0018	0.0066	0	0.785063
Type 2 diabetes	16	57040141	57040141	C	T	rs144032256	16_57040141_C_T	0.0153	0.0591724	0.00592392	0.0139	0.0267	0	0.602646
Type 2 diabetes	16	57041909	57041909	A	G	rs74912812	16_57041909_A_G	0.051	-0.0385929	0.00314882	0.0045	0.0149	0	0.762642
Type 2 diabetes	16	57042109	57042109	A	G	rs62035537	16_57042109_A_G	0.104	0.0188773	0.00229386	0.0089	0.0105	2.22e-16	0.39665
Type 2 diabetes	16	57042279	57042279	A	G	rs7196436	16_57042279_A_G	0.0393	-0.0185369	0.00361462	-0.0142	0.0166	2.92e-07	0.392318
Type 2 diabetes	16	57043340	57043340	C	T	rs182457758	16_57043340_C_T	0.00961	-0.105269	0.00751448	0.0352	0.0336	0	0.294814
Type 2 diabetes	16	57045159	57045159	C	T	rs1167513	16_57045159_C_T	0.0646	-0.0329073	0.0028785	0.0192	0.0134	0	0.151905
Type 2 diabetes	16	57046069	57046069	G	T	rs76933585	16_57046069_G_T	0.0142	-0.0427527	0.00648712	0.0243	0.0277	4.39e-11	0.380347
Type 2 diabetes	16	57049137	57049137	A	G	rs75911530	16_57049137_A_G	0.0317	-0.149748	0.00417169	-0.0103	0.019	0	0.587746
Type 2 diabetes	16	57052583	57052583	C	T	rs116857878	16_57052583_C_T	0.0172	-0.0303095	0.00553818	0.0127	0.0251	4.43e-08	0.612873
Type 2 diabetes	16	57053694	57053694	A	G	rs118117916	16_57053694_A_G	0.011	-0.0977558	0.00668625	-0.038	0.033	0	0.24952
Type 2 diabetes	16	57055714	57055714	A	C	rs891140	16_57055714_A_C	0.349	0.00737839	0.00144328	-0.0093	0.0067	3.18e-07	0.165119
Type 2 diabetes	16	57056064	57056064	G	T	rs4784750	16_57056064_G_T	0.284	0.0193702	0.00153384	0.0074	0.0069	0	0.283512
Type 2 diabetes	16	57056609	57056609	A	G	rs1651667	16_57056609_A_G	0.279	0.0093339	0.00153131	-0.0048	0.0071	1.09e-09	0.499005
Type 2 diabetes	16	57059484	57059484	C	T	rs16965150	16_57059484_C_T	0.0258	-0.0441108	0.00435154	-0.0407	0.0204	0	0.0460322
Type 2 diabetes	16	57060097	57060097	C	T	rs61738710	16_57060097_C_T	0.0653	0.0648254	0.00277677	0.0332	0.0131	0	0.0112656
Type 2 diabetes	16	57060353	57060353	C	T	rs28438857	16_57060353_C_T	0.105	0.0294071	0.00221247	0.0003	0.0105	0	0.977206
Ventricular arrhythmia	16	56950951	56950951	A	G	rs145002369	16_56950951_A_G	0.0403	0.0869028	0.00367904	-0.0194601	0.106802	0	0.85542
Ventricular arrhythmia	16	56957517	56957517	C	T	rs12149263	16_56957517_C_T	0.0241	-0.0533652	0.0046782	-0.069223	0.14435	0	0.631549
Ventricular arrhythmia	16	56958801	56958801	A	C	rs863706	16_56958801_A_C	0.255	0.0102003	0.00157655	0.0163607	0.0513839	9.8e-11	0.75018
Ventricular arrhythmia	16	56960614	56960614	A	G	rs56371416	16_56960614_A_G	0.0127	-0.119073	0.00623396	0.237905	0.193732	0	0.219444
Ventricular arrhythmia	16	56965147	56965147	C	CTT	rs563318058	16_56965147_C_CTT	0.407	0.0669988	0.00197627	0.00771501	0.0482981	0	0.873088
Ventricular arrhythmia	16	56967177	56967177	G	T	rs72786778	16_56967177_G_T	0.0526	-0.0128519	0.00314636	-0.0415927	0.0989642	4.41e-05	0.674281
Ventricular arrhythmia	16	56975775	56975775	T	TATA	rs112958173	16_56975775_T_TATA	0.342	0.0291712	0.00164697	-0.0141904	0.0468833	0	0.762137
Ventricular arrhythmia	16	56976542	56976542	A	G	rs4784738	16_56976542_A_G	0.0282	-0.11639	0.00434493	-0.162983	0.134751	0	0.226467
Ventricular arrhythmia	16	56982795	56982795	C	T	rs117938341	16_56982795_C_T	0.0205	-0.0412672	0.00504607	-0.0944527	0.149459	2.22e-16	0.527409
Ventricular arrhythmia	16	56983139	56983139	C	CA	rs397934532	16_56983139_C_CA	0.251	0.0199945	0.00334787	-0.00779897	0.0546161	2.34e-09	0.886451
Ventricular arrhythmia	16	56984763	56984763	A	G	rs247615	16_56984763_A_G	0.215	0.0792081	0.00175511	-0.00147123	0.0562958	0	0.979151
Ventricular arrhythmia	16	56985156	56985156	A	G	rs193695	16_56985156_A_G	0.348	-0.143882	0.00150898	-0.0760447	0.047069	0	0.106181
Ventricular arrhythmia	16	56985739	56985739	C	CTT	rs35571500	16_56985739_C_CTT	0.283	-0.0409393	0.00309373	0.0214306	0.0505747	0	0.671754
Ventricular arrhythmia	16	56992420	56992420	A	G	rs77751805	16_56992420_A_G	0.0334	-0.0426147	0.0040037	-0.0955962	0.121451	0	0.431215
Ventricular arrhythmia	16	56993779	56993779	A	G	rs28419404	16_56993779_A_G	0.242	0.0542419	0.00327873	0.0383577	0.0535993	0	0.474215
Ventricular arrhythmia	16	56993901	56993901	A	C	rs36229786	16_56993901_A_C	0.191	0.18255	0.00202586	-0.0233049	0.0568983	0	0.682108
Ventricular arrhythmia	16	56995234	56995234	A	C	rs1800776	16_56995234_A_C	0.0708	-0.0590938	0.00268053	0.048911	0.0830402	0	0.555859
Ventricular arrhythmia	16	56996104	56996104	A	C	rs17231534	16_56996104_A_C	0.0417	-0.0176623	0.00345399	-0.121112	0.11485	3.16e-07	0.291643
Ventricular arrhythmia	16	56997349	56997349	C	CA	rs397977702	16_56997349_C_CA	0.258	0.201886	0.00172185	-0.0421765	0.0503474	0	0.402194
Ventricular arrhythmia	16	56997902	56997902	T	TTTTA	rs200515187	16_56997902_T_TTTTA	0.361	0.0952236	0.00203142	0.027009	0.0500012	0	0.589081
Ventricular arrhythmia	16	57002118	57002118	G	T	rs72771478	16_57002118_G_T	0.0156	-0.177184	0.00590029	-0.0389993	0.218315	0	0.858222
Ventricular arrhythmia	16	57003146	57003146	C	T	rs11076174	16_57003146_C_T	0.0801	-0.140091	0.00254001	0.0945311	0.0823015	0	0.250723
Ventricular arrhythmia	16	57005762	57005762	C	T	rs117040820	16_57005762_C_T	0.0127	-0.17221	0.00646155	-0.0521629	0.203352	0	0.797553
Ventricular arrhythmia	16	57007451	57007451	A	G	rs289714	16_57007451_A_G	0.177	0.199542	0.00185292	-0.054069	0.0597436	0	0.365456
Ventricular arrhythmia	16	57010232	57010232	C	T	rs56208677	16_57010232_C_T	0.0675	-0.149385	0.00276868	-0.0625895	0.0876392	0	0.475121
Ventricular arrhythmia	16	57013606	57013606	A	G	rs191743564	16_57013606_A_G	0.014	0.0377486	0.00608875	0.276083	0.197143	5.66e-10	0.161387
Ventricular arrhythmia	16	57013743	57013743	T	TA	rs71383213	16_57013743_T_TA	0.0718	0.0289141	0.00294707	0.02489	0.0837356	0	0.766279
Ventricular arrhythmia	16	57014411	57014411	C	T	rs12708983	16_57014411_C_T	0.036	0.145583	0.00382376	-0.0242943	0.112946	0	0.829691
Ventricular arrhythmia	16	57015335	57015335	G	GCTGCCAGGAAGA	rs11276066	16_57015335_G_GCTGCCAGGAAGA	0.124	-0.118354	0.00236766	0.0185091	0.0672531	0	0.783151
Ventricular arrhythmia	16	57015545	57015545	C	T	rs1800774	16_57015545_C_T	0.355	0.0141803	0.0014556	-0.0634315	0.0465909	0	0.173369
Ventricular arrhythmia	16	57017319	57017319	A	G	rs1800777	16_57017319_A_G	0.0355	-0.296516	0.00371277	0.105508	0.11426	0	0.355795
Ventricular arrhythmia	16	57019392	57019392	C	T	rs12720917	16_57019392_C_T	0.147	0.0755798	0.00204031	-0.0558307	0.0656099	0	0.394798
Ventricular arrhythmia	16	57019532	57019532	A	C	rs289745	16_57019532_A_C	0.382	0.00991516	0.00156313	0.0175712	0.0453401	2.25e-10	0.698354
Ventricular arrhythmia	16	57021433	57021433	A	G	rs12934552	16_57021433_A_G	0.132	0.051295	0.00201915	0.0880726	0.0646104	0	0.172841
Ventricular arrhythmia	16	57022988	57022988	C	T	rs140247233	16_57022988_C_T	0.0215	-0.0238167	0.00488263	0.196919	0.14719	1.07e-06	0.180943
Ventricular arrhythmia	16	57023938	57023938	C	T	rs289747	16_57023938_C_T	0.387	0.0146812	0.00142174	-0.0371303	0.0458155	0	0.417693
Ventricular arrhythmia	16	57025291	57025291	C	CTTT	rs374910812	16_57025291_C_CTTT	0.0272	-0.0919035	0.00523452	0.144854	0.144321	0	0.315526
Ventricular arrhythmia	16	57026381	57026381	A	AT	rs151137307	16_57026381_A_AT	0.0445	0.0405819	0.00684766	0.173346	0.111955	3.1e-09	0.121535
Ventricular arrhythmia	16	57026936	57026936	A	G	rs289752	16_57026936_A_G	0.413	0.043701	0.00142555	-0.00347141	0.0453591	0	0.938996
Ventricular arrhythmia	16	57028758	57028758	A	G	rs72773105	16_57028758_A_G	0.0173	0.0500115	0.00531762	0.0121882	0.179616	0	0.945899
Ventricular arrhythmia	16	57030107	57030107	G	T	rs145283538	16_57030107_G_T	0.0142	0.0367083	0.00633917	0.0176499	0.183962	7.01e-09	0.923566
Ventricular arrhythmia	16	57031716	57031716	C	T	rs7187261	16_57031716_C_T	0.0593	-0.0725808	0.00294286	0.108307	0.0913243	0	0.235638
Ventricular arrhythmia	16	57032142	57032142	A	C	rs289737	16_57032142_A_C	0.268	0.0118797	0.00160062	-0.0648322	0.0503774	1.15e-13	0.198119
Ventricular arrhythmia	16	57035375	57035375	C	T	rs821466	16_57035375_C_T	0.343	-0.0207327	0.00146759	0.0431989	0.0470615	0	0.358659
Ventricular arrhythmia	16	57040141	57040141	C	T	rs144032256	16_57040141_C_T	0.0153	0.0591724	0.00592392	-0.0256536	0.180698	0	0.887105
Ventricular arrhythmia	16	57040325	57040325	C	CTTTTTTTTT	rs533061392	16_57040325_C_CTTTTTTTTT	0.226	-0.0138204	0.00207554	0.0452017	0.0569281	2.76e-11	0.427187
Ventricular arrhythmia	16	57042024	57042024	G	GC	rs149042022	16_57042024_G_GC	0.0359	0.0203772	0.00413016	-0.0233419	0.117471	8.07e-07	0.842494
Ventricular arrhythmia	16	57042641	57042641	A	AT	rs398100196	16_57042641_A_AT	0.315	0.00798663	0.00175886	-0.0109289	0.0500777	5.6e-06	0.827242
Ventricular arrhythmia	16	57043340	57043340	C	T	rs182457758	16_57043340_C_T	0.00961	-0.105269	0.00751448	-0.257953	0.225592	0	0.252852
Ventricular arrhythmia	16	57045159	57045159	C	T	rs1167513	16_57045159_C_T	0.0646	-0.0329073	0.0028785	-0.0967777	0.0962454	0	0.314641
Ventricular arrhythmia	16	57046069	57046069	G	T	rs76933585	16_57046069_G_T	0.0142	-0.0427527	0.00648712	0.0198605	0.197754	4.39e-11	0.920003
Ventricular arrhythmia	16	57049137	57049137	A	G	rs75911530	16_57049137_A_G	0.0317	-0.149748	0.00417169	0.150368	0.130327	0	0.248593
Ventricular arrhythmia	16	57049856	57049856	A	AG	rs201271178	16_57049856_A_AG	0.472	-0.0245931	0.00233372	-0.0430884	0.0482458	0	0.371803
Ventricular arrhythmia	16	57052583	57052583	C	T	rs116857878	16_57052583_C_T	0.0172	-0.0303095	0.00553818	-0.0794799	0.163698	4.43e-08	0.627301
Ventricular arrhythmia	16	57053694	57053694	A	G	rs118117916	16_57053694_A_G	0.011	-0.0977558	0.00668625	-0.290569	0.215563	0	0.177673
Ventricular arrhythmia	16	57055714	57055714	A	C	rs891140	16_57055714_A_C	0.349	0.00737839	0.00144328	0.0482701	0.0469568	3.18e-07	0.303964
Ventricular arrhythmia	16	57056064	57056064	G	T	rs4784750	16_57056064_G_T	0.284	0.0193702	0.00153384	-0.0176026	0.0493773	0	0.721473
Ventricular arrhythmia	16	57056609	57056609	A	G	rs1651667	16_57056609_A_G	0.279	0.0093339	0.00153131	-0.0131591	0.0493812	1.09e-09	0.78987
Ventricular arrhythmia	16	57059484	57059484	C	T	rs16965150	16_57059484_C_T	0.0258	-0.0441108	0.00435154	0.0944135	0.135731	0	0.486683
Ventricular arrhythmia	16	57060097	57060097	C	T	rs61738710	16_57060097_C_T	0.0653	0.0648254	0.00277677	-0.0388944	0.0899362	0	0.665402
Ventricular arrhythmia	16	57064526	57064526	A	AGATG	rs72034702	16_57064526_A_AGATG	0.279	-0.0164945	0.00191678	0.0223745	0.0519768	0	0.666852
Ventricular arrhythmia	16	57066745	57066745	C	CA	rs35838664	16_57066745_C_CA	0.48	0.00780797	0.00179349	-0.021579	0.0474326	1.34e-05	0.649152
