# Supplementary material for: Comparing the effects of CETP in East Asian and European ancestries: a Mendelian randomization study
Source: Nat Commun. 2024 Jun 21;15:5302. doi: 10.1038/s41467-024-49109-z (PMC11192935; doi:10.1038/s41467-024-49109-z)
Supplement: Supplementary file 12 — Supplementary Data 10 [file 41467_2024_49109_MOESM12_ESM.xlsx]

## Sheet: Sheet1
Supplemental Data 10. Correlation matrix used for LD pruning in the East Asian population (GRCh37). The reported p-values are based on a two-sided test.
	16_57045280_A_G	16_57021203_A_G	16_56980135_A_G	16_56966011_A_G	16_57010486_C_T	16_57031716_C_T	16_56999352_T_TC	16_56972345_G_T	16_56982549_C_T	16_57041480_C_CA	16_57021524_C_T	16_56952098_A_G	16_57027042_C_T	16_56983943_A_G	16_57026775_A_G	16_56988044_C_T	16_57043502_G_T	16_56993901_A_C	16_57018636_C_T	16_57032461_G_T	16_57015545_C_T	16_57041933_C_T	16_57012379_G_T	16_57040325_C_CTTTTTTTTT	16_56989830_A_G	16_57031811_A_G	16_56996104_A_C	16_57034115_C_T	16_57036639_C_T	16_57022748_C_T	16_56995236_A_C	16_56984763_A_G	16_57025291_C_CTTT	16_56996288_A_G	16_57000284_A_G	16_57012887_A_G	16_57011243_C_T	16_57026294_A_G	16_56986762_G_T	16_57005479_A_C	16_56991624_A_G	16_57019532_A_C	16_57010828_A_G	16_56984590_C_T	16_57008287_A_G	16_56984482_C_T	16_57029355_A_G	16_57002732_G_T	16_56999258_A_C
16_57045280_A_G	1	-0.0751706	-0.0720544	-0.0883981	0.245978	-0.164938	-0.0362063	-0.00194849	0.0277144	-0.0932468	-0.0470648	0.0140095	-0.0529846	-0.0297101	0.0835623	-0.0281986	-0.151765	0.0959076	0.298966	-0.0753157	0.277895	-0.119906	0.278113	0.18682	0.0363724	-0.104497	-0.0960242	-0.203555	0.272588	0.144971	-0.117566	-0.0334118	0.0564378	-0.0848421	0.117377	-0.0461577	-0.0441639	0.238867	0.0358863	-0.0779645	0.113215	-0.0507539	0.288592	0.114802	0.11287	-0.0223478	0.0400079	-0.238355	0.24078
16_57021203_A_G	-0.0751706	1	-0.0135944	-0.126108	-0.0470321	0.575364	-0.0716199	-0.0640549	0.00789143	0.00225698	-0.0898405	-0.0804577	-0.0361386	-0.0073221	-0.766843	0.110371	-0.0508084	-0.0580904	-0.0366464	-0.0546939	-0.0275899	-0.00862613	-0.0315371	0.0609524	-0.0827048	-0.0400618	-0.0355461	0.435136	0.0576406	-0.529446	0.0772262	0.133219	-0.896443	0.0989647	0.0640608	0.0162266	0.016982	-0.107772	-0.0820175	0.0943817	-0.0406849	0.0591287	-0.0237224	0.10618	-0.159042	-0.0261037	0.0859013	0.0181411	-0.0419855
16_56980135_A_G	-0.0720544	-0.0135944	1	0.267323	-0.0488066	0.184569	-0.0716621	0.385509	-0.0960089	0.0274709	0.0949014	-0.251648	0.0367167	0.626689	-0.0495717	0.203592	0.0158694	-0.145913	-0.170696	-0.0846175	-0.1767	0.0159522	-0.148207	0.0907732	-0.159237	0.01138	-0.0584691	0.156366	0.0426255	-0.0128638	0.182408	-0.117561	0.00904104	0.162074	0.132709	0.0885687	0.0901634	-0.0502991	-0.117887	0.201858	-0.1264	0.0854605	-0.190258	-0.226962	-0.453865	0.829952	-0.000876488	0.107193	-0.0344854
16_56966011_A_G	-0.0883981	-0.126108	0.267323	1	-0.0345891	-0.01472	0.0774366	0.721739	0.277037	-0.0266845	-0.0204289	0.637745	0.0213679	0.40813	0.0702763	-0.271848	0.0597959	-0.0114284	-0.212604	-0.115367	-0.236675	-0.0277567	-0.224523	0.0457362	0.214535	0.0427272	-0.0208173	-0.0336697	-0.00578011	0.037039	-0.179456	0.0944605	0.108674	-0.19749	-0.169363	0.0478495	0.0450468	-0.0679981	0.231017	-0.180121	-0.0390135	-0.0405817	-0.250364	-0.759226	-0.125196	0.258216	-0.131534	-0.0505516	0.0412399
16_57010486_C_T	0.245978	-0.0470321	-0.0488066	-0.0345891	1	-0.0823748	-0.101057	0.0415352	0.254899	-0.0576465	-0.122512	0.0394701	-0.0504357	0.156788	0.0321485	-0.0624304	-0.0405495	0.391839	0.351924	-0.0599017	0.358766	-0.0834594	0.360031	0.0730448	0.192284	-0.0489245	-0.0877163	-0.112511	0.121616	0.0752789	-0.144665	0.197831	0.0548092	-0.107426	0.245039	-0.0697177	-0.0688458	0.272393	0.187465	-0.108981	0.404506	0.0167785	0.368228	0.0888319	0.0760701	-0.0554014	0.0849121	-0.396344	0.433522
16_57031716_C_T	-0.164938	0.575364	0.184569	-0.01472	-0.0823748	1	-0.0433116	0.0222803	-0.0556637	-0.033666	0.129577	-0.119482	-0.0167899	0.0984521	-0.43077	0.145056	0.164377	-0.107584	-0.0992808	-0.126972	-0.103218	-0.0235346	-0.11034	0.12003	-0.121054	-0.047781	-0.026482	0.747034	0.0972755	-0.286035	0.13992	-0.0266174	-0.520763	0.177059	0.0730575	0.140008	0.141296	-0.177475	-0.124873	0.168866	-0.0985282	0.0926222	-0.100081	0.0199562	-0.260112	0.167794	0.112817	0.114955	-0.130128
16_56999352_T_TC	-0.0362063	-0.0716199	-0.0716621	0.0774366	-0.101057	-0.0433116	1	0.141081	0.106193	-0.0783754	-0.0827748	0.165922	-0.019213	0.0387277	0.0871887	-0.197163	0.0127949	0.273512	-0.196624	-0.028715	-0.20154	-0.0874457	-0.197519	-0.00319601	0.279087	-0.0256103	0.676759	-0.0896487	-0.00354746	0.061691	0.0693972	0.0674028	0.0664224	-0.237833	-0.346261	-0.0706951	-0.0701388	0.117904	0.273937	-0.233759	0.281266	0.165734	-0.194725	-0.0392918	0.0695041	-0.0893155	0.0541503	0.134125	-0.13235
16_56972345_G_T	-0.00194849	-0.0640549	0.385509	0.721739	0.0415352	0.0222803	0.141081	1	0.410016	-0.0270528	0.0369029	0.681952	0.016361	0.593603	0.0653895	-0.164346	0.0106106	0.103801	-0.0784346	-0.15747	-0.0945209	-0.0422628	-0.0761311	0.107556	0.144931	-0.00953865	0.0209353	-0.0101252	0.0799428	0.0426103	-0.204279	0.253366	0.0538107	-0.250672	-0.113405	-0.0221939	-0.0187209	-0.0523505	0.175238	-0.224465	0.110788	0.000157406	-0.102465	-0.550904	-0.129696	0.348577	-0.0790213	-0.0853267	0.174938
16_56982549_C_T	0.0277144	0.00789143	-0.0960089	0.277037	0.254899	-0.0556637	0.106193	0.410016	1	-0.0448969	-0.0860939	0.42346	-0.0187086	0.685003	0.0209385	-0.199801	-0.06963	0.363547	0.0776342	-0.0687439	0.072073	-0.0518354	0.0804233	0.0887821	0.217768	-0.0701612	0.145196	-0.0771502	0.0794884	0.0557386	-0.102022	0.650558	-0.0299043	-0.162673	-0.0058581	-0.0664066	-0.0649903	0.0748392	0.224713	-0.163474	0.388435	-0.0500848	0.0830945	-0.234548	0.0490315	-0.121623	-0.0275886	-0.169671	0.195252
16_57041480_C_CA	-0.0932468	0.00225698	0.0274709	-0.0266845	-0.0576465	-0.033666	-0.0783754	-0.0270528	-0.0448969	1	0.182859	-0.0578495	0.426214	-0.00923942	-0.0175989	0.0321982	-0.0731148	-0.109387	-0.0711523	0.347315	-0.0948297	0.905387	-0.0818367	-0.367987	-0.010754	-0.0717064	-0.0543279	0.565376	-0.361417	0.0289006	0.0332655	0.0658251	-0.0459114	0.0609683	0.03162	-0.0406771	-0.0400109	-0.113424	-0.0194927	0.0556995	-0.101193	-0.0500816	-0.0782431	-0.00167119	-0.0783261	0.0576737	0.0853495	0.0408311	-0.0294909
16_57021524_C_T	-0.0470648	-0.0898405	0.0949014	-0.0204289	-0.122512	0.129577	-0.0827748	0.0369029	-0.0860939	0.182859	1	-0.0422715	0.0717685	0.0072957	-0.00953895	0.055108	-0.103719	0.0205507	-0.140781	-0.221155	-0.111371	0.219408	-0.0790961	0.0801021	-0.163767	-0.180805	-0.0191263	0.253055	0.213394	0.213779	0.0616051	-0.0796677	0.0807328	0.0462924	0.0221912	-0.0631395	-0.0637514	-0.494096	-0.137945	0.0684476	0.0453535	0.0560674	-0.0930809	0.0429666	-0.134621	0.0541129	0.368479	0.0846026	-0.0236863
16_56952098_A_G	0.0140095	-0.0804577	-0.251648	0.637745	0.0394701	-0.119482	0.165922	0.681952	0.42346	-0.0578495	-0.0422715	1	-0.015609	0.148955	0.093921	-0.313077	0.0056267	0.175359	-0.0124084	-0.104704	-0.0255497	-0.0749683	0.00514865	0.0529805	0.257804	0.00256507	0.037558	-0.142848	0.0538646	0.0510559	-0.368398	0.272187	0.0626321	-0.411336	-0.271332	-0.10946	-0.113827	-0.0329381	0.280983	-0.383619	0.141146	-0.0838001	-0.0331588	-0.495942	0.144947	-0.233364	-0.137318	-0.107694	0.177361
16_57027042_C_T	-0.0529846	-0.0361386	0.0367167	0.0213679	-0.0504357	-0.0167899	-0.019213	0.016361	-0.0187086	0.426214	0.0717685	-0.015609	1	0.00830163	0.0390201	-0.0349853	0.00596877	-0.0630079	-0.0404866	0.134749	-0.0611261	0.448712	-0.0439737	-0.153388	0.0122361	-0.00823451	-0.0127991	0.286637	-0.154409	0.0348357	-0.00329957	0.040453	0.0268998	0.00925817	-0.00329053	-0.00308514	-0.00237316	0.029017	0.00586034	-0.0046969	-0.0299879	-0.059841	-0.0372468	-0.00177451	0.00208896	0.0537015	0.072294	-0.00559199	-0.00807974
16_56983943_A_G	-0.0297101	-0.0073221	0.626689	0.40813	0.156788	0.0984521	0.0387277	0.593603	0.685003	-0.00923942	0.0072957	0.148955	0.00830163	1	-0.0246016	0.00231996	-0.0390633	0.163943	-0.0659635	-0.130782	-0.078154	-0.0250548	-0.0521309	0.145733	0.0492168	-0.047166	0.0744338	0.0617098	0.101783	0.0353278	0.0660244	0.407424	-0.0152699	0.00332119	0.0955659	0.0217307	0.0240289	0.0131505	0.0842607	0.0316711	0.202371	0.0228747	-0.0796976	-0.35912	-0.305031	0.533306	-0.0349659	-0.0411283	0.115785
16_57026775_A_G	0.0835623	-0.766843	-0.0495717	0.0702763	0.0321485	-0.43077	0.0871887	0.0653895	0.0209385	-0.0175989	-0.00953895	0.093921	0.0390201	-0.0246016	1	-0.166275	0.0659464	0.101619	0.0628308	0.0813934	0.0564273	-0.00673101	0.0502249	-0.0735202	0.12334	0.0515754	0.0533381	-0.334449	-0.0827249	0.422493	-0.125993	-0.066714	0.743331	-0.146597	-0.103107	-0.0406134	-0.0415687	0.129803	0.123281	-0.151626	0.0855724	-0.0114889	0.0436756	-0.0631076	0.261545	-0.080734	-0.0701009	-0.0467889	0.0541021
16_56988044_C_T	-0.0281986	0.110371	0.203592	-0.271848	-0.0624304	0.145056	-0.197163	-0.164346	-0.199801	0.0321982	0.055108	-0.313077	-0.0349853	0.00231996	-0.166275	1	0.0386406	-0.354937	0.32355	0.149553	0.348612	0.0547811	0.35117	-0.0125829	-0.631051	0.0871364	-0.126592	0.145573	-0.0578421	-0.118954	0.670173	-0.145896	-0.102949	0.705415	0.512818	-0.107509	-0.108838	0.0198142	-0.611897	0.716394	-0.308435	0.000372473	0.356683	0.412292	-0.349851	0.237836	0.119277	0.294942	-0.238674
16_57043502_G_T	-0.151765	-0.0508084	0.0158694	0.0597959	-0.0405495	0.164377	0.0127949	0.0106106	-0.06963	-0.0731148	-0.103719	0.0056267	0.00596877	-0.0390633	0.0659464	0.0386406	1	-0.091958	-0.035392	-0.0800402	-0.0357527	-0.0636142	-0.0515757	-0.0275106	-0.0174809	0.707474	-0.034783	0.0905935	-0.333335	-0.575163	0.122844	-0.115647	0.0511703	0.15728	0.0586827	0.380188	0.381263	-0.124552	-0.0228476	0.152273	-0.0976684	-0.020418	-0.041205	-0.0550929	0.0547481	0.0117967	-0.348163	0.107914	-0.129649
16_56993901_A_C	0.0959076	-0.0580904	-0.145913	-0.0114284	0.391839	-0.107584	0.273512	0.103801	0.363547	-0.109387	0.0205507	0.175359	-0.0630079	0.163943	0.101619	-0.354937	-0.091958	1	0.122475	-0.110978	0.118831	-0.126702	0.117817	0.0776904	0.568494	-0.103043	0.39926	-0.158823	0.157431	0.125528	-0.148476	0.37545	0.0536739	-0.307051	0.102316	-0.130938	-0.129297	0.0892701	0.560426	-0.300718	0.938682	0.0398244	0.124646	0.0177741	0.174094	-0.193544	0.0644534	-0.443707	0.493231
16_57018636_C_T	0.298966	-0.0366464	-0.170696	-0.212604	0.351924	-0.0992808	-0.196624	-0.0784346	0.0776342	-0.0711523	-0.140781	-0.0124084	-0.0404866	-0.0659635	0.0628308	0.32355	-0.035392	0.122475	1	0.187644	0.962041	-0.0815206	0.932728	-0.00732553	-0.0707076	-0.0116702	-0.146346	-0.131494	-0.00522831	0.049616	0.0683599	0.0631911	0.0423535	0.139567	0.45069	-0.201865	-0.203382	0.110893	-0.0847608	0.127624	0.157105	-0.247539	0.930923	0.306971	0.277276	-0.132872	-0.0127612	-0.34884	0.376825
16_57032461_G_T	-0.0753157	-0.0546939	-0.0846175	-0.115367	-0.0599017	-0.126972	-0.028715	-0.15747	-0.0687439	0.347315	-0.221155	-0.104704	0.134749	-0.130782	0.0813934	0.149553	-0.0800402	-0.110978	0.187644	1	0.167046	0.378518	0.161736	-0.706327	-0.108594	-0.11429	-0.0630796	0.151275	-0.688655	0.120307	0.0932041	-0.0289653	0.0533308	0.129602	0.0462589	-0.143413	-0.146427	-0.0271268	-0.120714	0.11646	-0.0868992	0.0824415	0.155255	0.154831	0.101314	-0.081206	0.242197	0.0328413	-0.104625
16_57015545_C_T	0.277895	-0.0275899	-0.1767	-0.236675	0.358766	-0.103218	-0.20154	-0.0945209	0.072073	-0.0948297	-0.111371	-0.0255497	-0.0611261	-0.078154	0.0564273	0.348612	-0.0357527	0.118831	0.962041	0.167046	1	-0.107253	0.961112	0.013264	-0.0828674	-0.0163719	-0.14942	-0.146162	0.0169058	0.0500546	0.0908071	0.0562625	0.0356172	0.164317	0.467571	-0.204819	-0.206203	0.0928375	-0.0967439	0.152722	0.15227	-0.21677	0.957951	0.339446	0.289921	-0.143806	0.000483595	-0.340424	0.366396
16_57041933_C_T	-0.119906	-0.00862613	0.0159522	-0.0277567	-0.0834594	-0.0235346	-0.0874457	-0.0422628	-0.0518354	0.905387	0.219408	-0.0749683	0.448712	-0.0250548	-0.00673101	0.0547811	-0.0636142	-0.126702	-0.0815206	0.378518	-0.107253	1	-0.0964429	-0.416447	-0.0449778	-0.0573467	-0.0590005	0.628802	-0.401133	0.0193324	0.0543581	0.0440298	-0.0428596	0.0875216	0.0362082	-0.0364394	-0.0359084	-0.107492	-0.0574369	0.0774218	-0.11182	-0.0436595	-0.0904191	0.0295391	-0.0484063	0.0576868	0.109824	0.0612474	-0.0603533
16_57012379_G_T	0.278113	-0.0315371	-0.148207	-0.224523	0.360031	-0.11034	-0.197519	-0.0761311	0.0804233	-0.0818367	-0.0790961	0.00514865	-0.0439737	-0.0521309	0.0502249	0.35117	-0.0515757	0.117817	0.932728	0.161736	0.961112	-0.0964429	1	0.0169227	-0.0814162	-0.0283121	-0.14467	-0.148387	0.0215755	0.0615127	0.0962474	0.0663694	0.0380838	0.13302	0.474253	-0.199381	-0.200642	0.0878922	-0.0625587	0.156812	0.153203	-0.202281	0.958017	0.32097	0.236838	-0.161178	0.0303539	-0.339223	0.415314
16_57040325_C_CTTTTTTTTT	0.18682	0.0609524	0.0907732	0.0457362	0.0730448	0.12003	-0.00319601	0.107556	0.0887821	-0.367987	0.0801021	0.0529805	-0.153388	0.145733	-0.0735202	-0.0125829	-0.0275106	0.0776904	-0.00732553	-0.706327	0.013264	-0.416447	0.0169227	1	0.0431106	-0.0169365	0.0578708	-0.17034	0.772469	-0.0157205	-0.0109426	0.0560831	-0.0503235	-0.033533	0.0453563	0.079537	0.0818231	0.246116	0.0556057	-0.0212554	0.0663819	-0.102294	0.0252881	-0.052729	-0.0910473	0.0862572	-0.151978	-0.01782	0.094348
16_56989830_A_G	0.0363724	-0.0827048	-0.159237	0.214535	0.192284	-0.121054	0.279087	0.144931	0.217768	-0.010754	-0.163767	0.257804	0.0122361	0.0492168	0.12334	-0.631051	-0.0174809	0.568494	-0.0707076	-0.108594	-0.0828674	-0.0449778	-0.0814162	0.0431106	1	-0.0553922	0.220563	-0.115809	0.042533	0.0689257	-0.195203	0.244451	0.055529	-0.267042	0.0730233	0.142307	0.142046	0.0555918	0.978067	-0.275261	0.523018	-0.0408435	-0.0869492	-0.225016	0.256685	-0.178397	-0.172736	-0.347507	0.418182
16_57031811_A_G	-0.104497	-0.0400618	0.01138	0.0427272	-0.0489245	-0.047781	-0.0256103	-0.00953865	-0.0701612	-0.0717064	-0.180805	0.00256507	-0.00823451	-0.047166	0.0515754	0.0871364	0.707474	-0.103043	-0.0116702	-0.11429	-0.0163719	-0.0573467	-0.0283121	-0.0169365	-0.0553922	1	-0.0285846	-0.0735981	-0.397728	-0.750809	0.119759	-0.0550966	0.042033	0.138184	0.0508203	0.313929	0.314981	-0.0883297	-0.0573904	0.133502	-0.100229	-0.0982874	-0.0239645	-0.0375122	0.0301132	0.00413547	-0.456732	0.0940801	-0.112013
16_56996104_A_C	-0.0960242	-0.0355461	-0.0584691	-0.0208173	-0.0877163	-0.026482	0.676759	0.0209353	0.145196	-0.0543279	-0.0191263	0.037558	-0.0127991	0.0744338	0.0533381	-0.126592	-0.034783	0.39926	-0.146346	-0.0630796	-0.14942	-0.0590005	-0.14467	0.0578708	0.220563	-0.0285846	1	-0.0582141	0.0410787	0.0385987	0.23017	0.125863	0.0238228	-0.154891	-0.224302	-0.0706507	-0.0702223	0.0968655	0.21512	-0.134323	0.409312	0.0891854	-0.144667	0.0490443	-0.00236584	-0.0853087	0.0396331	0.103601	-0.104408
16_57034115_C_T	-0.203555	0.435136	0.156366	-0.0336697	-0.112511	0.747034	-0.0896487	-0.0101252	-0.0771502	0.565376	0.253055	-0.142848	0.286637	0.0617098	-0.334449	0.145573	0.0905935	-0.158823	-0.131494	0.151275	-0.146162	0.628802	-0.148387	-0.17034	-0.115809	-0.0735981	-0.0582141	1	-0.178766	-0.206959	0.142728	0.0126435	-0.437052	0.193669	0.0830468	0.0885721	0.0899199	-0.21313	-0.127558	0.179649	-0.142256	0.0363771	-0.135711	0.0376785	-0.236702	0.170954	0.156683	0.12737	-0.135587
16_57036639_C_T	0.272588	0.0576406	0.0426255	-0.00578011	0.121616	0.0972755	-0.00354746	0.0799428	0.0794884	-0.361417	0.213394	0.0538646	-0.154409	0.101783	-0.0827249	-0.0578421	-0.333335	0.157431	-0.00522831	-0.688655	0.0169058	-0.401133	0.0215755	0.772469	0.042533	-0.397728	0.0410787	-0.178766	1	0.317107	-0.0794196	0.0220547	-0.0493381	-0.108875	0.017267	-0.0840288	-0.085829	0.29013	0.0541683	-0.0951473	0.144751	-0.0502052	0.0333102	-0.00409048	-0.0613757	0.0333793	0.0784644	-0.0735255	0.152915
16_57022748_C_T	0.144971	-0.529446	-0.0128638	0.037039	0.0752789	-0.286035	0.061691	0.0426103	0.0557386	0.0289006	0.213779	0.0510559	0.0348357	0.0353278	0.422493	-0.118954	-0.575163	0.125528	0.049616	0.120307	0.0500546	0.0193324	0.0615127	-0.0157205	0.0689257	-0.750809	0.0385987	-0.206959	0.317107	1	-0.14515	-0.0137437	0.518069	-0.171052	-0.0726757	-0.322229	-0.323676	0.155424	0.0745694	-0.168949	0.114491	0.0398815	0.0532668	-0.0311674	0.0548717	-0.0072138	0.360562	-0.0968925	0.127808
16_56995236_A_C	-0.117566	0.0772262	0.182408	-0.179456	-0.144665	0.13992	0.0693972	-0.204279	-0.102022	0.0332655	0.0616051	-0.368398	-0.00329957	0.0660244	-0.125993	0.670173	0.122844	-0.148476	0.0683599	0.0932041	0.0908071	0.0543581	0.0962474	-0.0109426	-0.195203	0.119759	0.23017	0.142728	-0.0794196	-0.14515	1	-0.145233	-0.0750543	0.891516	0.561655	0.147724	0.14795	0.0490169	-0.183244	0.895968	-0.087057	0.0890453	0.105505	0.297251	-0.259284	0.15	0.126478	0.480163	-0.407751
16_56984763_A_G	-0.0334118	0.133219	-0.117561	0.0944605	0.197831	-0.0266174	0.0674028	0.253366	0.650558	0.0658251	-0.0796677	0.272187	0.040453	0.407424	-0.066714	-0.145896	-0.115647	0.37545	0.0631911	-0.0289653	0.0562625	0.0440298	0.0663694	0.0560831	0.244451	-0.0550966	0.125863	0.0126435	0.0220547	-0.0137437	-0.145233	1	-0.116875	-0.189977	0.0586461	-0.0626174	-0.0603897	0.0609644	0.245391	-0.193456	0.380719	0.03153	0.0538471	-0.137945	0.0484138	-0.104117	0.00530897	-0.279634	0.311882
16_57025291_C_CTTT	0.0564378	-0.896443	0.00904104	0.108674	0.0548092	-0.520763	0.0664224	0.0538107	-0.0299043	-0.0459114	0.0807328	0.0626321	0.0268998	-0.0152699	0.743331	-0.102949	0.0511703	0.0536739	0.0423535	0.0533308	0.0356172	-0.0428596	0.0380838	-0.0503235	0.055529	0.042033	0.0238228	-0.437052	-0.0493381	0.518069	-0.0750543	-0.116875	1	-0.0930409	-0.0518044	-0.0151868	-0.0158193	0.117272	0.062101	-0.0878992	0.0395088	-0.0119263	0.0308068	-0.0982592	0.1322	0.0205055	-0.0352364	-0.0357052	0.0492004
16_56996288_A_G	-0.0848421	0.0989647	0.162074	-0.19749	-0.107426	0.177059	-0.237833	-0.250672	-0.162673	0.0609683	0.0462924	-0.411336	0.00925817	0.00332119	-0.146597	0.705415	0.15728	-0.307051	0.139567	0.129602	0.164317	0.0875216	0.13302	-0.033533	-0.267042	0.138184	-0.154891	0.193669	-0.108875	-0.171052	0.891516	-0.189977	-0.0930409	1	0.666764	0.195522	0.195471	0.0192447	-0.284567	0.958722	-0.253651	0.0456893	0.175037	0.292876	-0.218985	0.184747	0.100766	0.432198	-0.40449
16_57000284_A_G	0.117377	0.0640608	0.132709	-0.169363	0.245039	0.0730575	-0.346261	-0.113405	-0.0058581	0.03162	0.0221912	-0.271332	-0.00329053	0.0955659	-0.103107	0.512818	0.0586827	0.102316	0.45069	0.0462589	0.467571	0.0362082	0.474253	0.0453563	0.0730233	0.0508203	-0.224302	0.0830468	0.017267	-0.0726757	0.561655	0.0586461	-0.0518044	0.666764	1	0.111253	0.112629	0.0777155	0.0802633	0.685818	0.184742	-0.0317496	0.489705	0.261103	-0.162304	0.158193	0.0774629	-0.273001	0.388742
16_57012887_A_G	-0.0461577	0.0162266	0.0885687	0.0478495	-0.0697177	0.140008	-0.0706951	-0.0221939	-0.0664066	-0.0406771	-0.0631395	-0.10946	-0.00308514	0.0217307	-0.0406134	-0.107509	0.380188	-0.130938	-0.201865	-0.143413	-0.204819	-0.0364394	-0.199381	0.079537	0.142307	0.313929	-0.0706507	0.0885721	-0.0840288	-0.322229	0.147724	-0.0626174	-0.0151868	0.195522	0.111253	1	0.996669	-0.0171639	0.139601	0.193299	-0.125249	0.0714385	-0.189145	-0.0446023	0.107504	0.0837516	-0.149734	0.134888	-0.111812
16_57011243_C_T	-0.0441639	0.016982	0.0901634	0.0450468	-0.0688458	0.141296	-0.0701388	-0.0187209	-0.0649903	-0.0400109	-0.0637514	-0.113827	-0.00237316	0.0240289	-0.0415687	-0.108838	0.381263	-0.129297	-0.203382	-0.146427	-0.206203	-0.0359084	-0.200642	0.0818231	0.142046	0.314981	-0.0702223	0.0899199	-0.085829	-0.323676	0.14795	-0.0603897	-0.0158193	0.195471	0.112629	0.996669	1	-0.0193219	0.139469	0.193348	-0.123741	0.0684207	-0.190557	-0.0420554	0.106411	0.0854885	-0.151637	0.133145	-0.110039
16_57026294_A_G	0.238867	-0.107772	-0.0502991	-0.0679981	0.272393	-0.177475	0.117904	-0.0523505	0.0748392	-0.113424	-0.494096	-0.0329381	0.029017	0.0131505	0.129803	0.0198142	-0.124552	0.0892701	0.110893	-0.0271268	0.0928375	-0.107492	0.0878922	0.246116	0.0555918	-0.0883297	0.0968655	-0.21313	0.29013	0.155424	0.0490169	0.0609644	0.117272	0.0192447	0.0777155	-0.0171639	-0.0193219	1	0.0333778	0.0179958	0.119146	0.139402	0.109594	0.0710351	0.064814	0.00607468	0.270018	-0.0415725	0.0562192
16_56986762_G_T	0.0358863	-0.0820175	-0.117887	0.231017	0.187465	-0.124873	0.273937	0.175238	0.224713	-0.0194927	-0.137945	0.280983	0.00586034	0.0842607	0.123281	-0.611897	-0.0228476	0.560426	-0.0847608	-0.120714	-0.0967439	-0.0574369	-0.0625587	0.0556057	0.978067	-0.0573904	0.21512	-0.127558	0.0541683	0.0745694	-0.183244	0.245391	0.062101	-0.284567	0.0802633	0.139601	0.139469	0.0333778	1	-0.262087	0.515544	-0.0322194	-0.102852	-0.24649	0.208551	-0.180365	-0.165027	-0.338664	0.453876
16_57005479_A_C	-0.0779645	0.0943817	0.201858	-0.180121	-0.108981	0.168866	-0.233759	-0.224465	-0.163474	0.0556995	0.0684476	-0.383619	-0.0046969	0.0316711	-0.151626	0.716394	0.152273	-0.300718	0.127624	0.11646	0.152722	0.0774218	0.156812	-0.0212554	-0.275261	0.133502	-0.134323	0.179649	-0.0951473	-0.168949	0.895968	-0.193456	-0.0878992	0.958722	0.685818	0.193299	0.193348	0.0179958	-0.262087	1	-0.249209	0.0615642	0.159548	0.272318	-0.266733	0.180781	0.115108	0.443258	-0.373234
16_56991624_A_G	0.113215	-0.0406849	-0.1264	-0.0390135	0.404506	-0.0985282	0.281266	0.110788	0.388435	-0.101193	0.0453535	0.141146	-0.0299879	0.202371	0.0855724	-0.308435	-0.0976684	0.938682	0.157105	-0.0868992	0.15227	-0.11182	0.153203	0.0663819	0.523018	-0.100229	0.409312	-0.142256	0.144751	0.114491	-0.087057	0.380719	0.0395088	-0.253651	0.184742	-0.125249	-0.123741	0.119146	0.515544	-0.249209	1	0.0725931	0.165385	0.0489931	0.149868	-0.161921	0.137848	-0.484061	0.533118
16_57019532_A_C	-0.0507539	0.0591287	0.0854605	-0.0405817	0.0167785	0.0926222	0.165734	0.000157406	-0.0500848	-0.0500816	0.0560674	-0.0838001	-0.059841	0.0228747	-0.0114889	0.000372473	-0.020418	0.0398244	-0.247539	0.0824415	-0.21677	-0.0436595	-0.202281	-0.102294	-0.0408435	-0.0982874	0.0891854	0.0363771	-0.0502052	0.0398815	0.0890453	0.03153	-0.0119263	0.0456893	-0.0317496	0.0714385	0.0684207	0.139402	-0.0322194	0.0615642	0.0725931	1	-0.226265	0.0423741	-0.153526	0.0781053	0.367376	0.0954597	-0.100607
16_57010828_A_G	0.288592	-0.0237224	-0.190258	-0.250364	0.368228	-0.100081	-0.194725	-0.102465	0.0830945	-0.0782431	-0.0930809	-0.0331588	-0.0372468	-0.0796976	0.0436756	0.356683	-0.041205	0.124646	0.930923	0.155255	0.957951	-0.0904191	0.958017	0.0252881	-0.0869492	-0.0239645	-0.144667	-0.135711	0.0333102	0.0532668	0.105505	0.0538471	0.0308068	0.175037	0.489705	-0.189145	-0.190557	0.109594	-0.102852	0.159548	0.165385	-0.226265	1	0.354932	0.281152	-0.148648	0.0210655	-0.356401	0.38307
16_56984590_C_T	0.114802	0.10618	-0.226962	-0.759226	0.0888319	0.0199562	-0.0392918	-0.550904	-0.234548	-0.00167119	0.0429666	-0.495942	-0.00177451	-0.35912	-0.0631076	0.412292	-0.0550929	0.0177741	0.306971	0.154831	0.339446	0.0295391	0.32097	-0.052729	-0.225016	-0.0375122	0.0490443	0.0376785	-0.00409048	-0.0311674	0.297251	-0.137945	-0.0982592	0.292876	0.261103	-0.0446023	-0.0420554	0.0710351	-0.24649	0.272318	0.0489931	0.0423741	0.354932	1	0.0850499	-0.172986	0.165272	0.0538035	-0.0449863
16_57008287_A_G	0.11287	-0.159042	-0.453865	-0.125196	0.0760701	-0.260112	0.0695041	-0.129696	0.0490315	-0.0783261	-0.134621	0.144947	0.00208896	-0.305031	0.261545	-0.349851	0.0547481	0.174094	0.277276	0.101314	0.289921	-0.0484063	0.236838	-0.0910473	0.256685	0.0301132	-0.00236584	-0.236702	-0.0613757	0.0548717	-0.259284	0.0484138	0.1322	-0.218985	-0.162304	0.107504	0.106411	0.064814	0.208551	-0.266733	0.149868	-0.153526	0.281152	0.0850499	1	-0.437209	-0.0815147	-0.151862	0.0660955
16_56984482_C_T	-0.0223478	-0.0261037	0.829952	0.258216	-0.0554014	0.167794	-0.0893155	0.348577	-0.121623	0.0576737	0.0541129	-0.233364	0.0537015	0.533306	-0.080734	0.237836	0.0117967	-0.193544	-0.132872	-0.081206	-0.143806	0.0576868	-0.161178	0.0862572	-0.178397	0.00413547	-0.0853087	0.170954	0.0333793	-0.0072138	0.15	-0.104117	0.0205055	0.184747	0.158193	0.0837516	0.0854885	0.00607468	-0.180365	0.180781	-0.161921	0.0781053	-0.148648	-0.172986	-0.437209	1	-0.0051925	0.0556185	-0.0331599
16_57029355_A_G	0.0400079	0.0859013	-0.000876488	-0.131534	0.0849121	0.112817	0.0541503	-0.0790213	-0.0275886	0.0853495	0.368479	-0.137318	0.072294	-0.0349659	-0.0701009	0.119277	-0.348163	0.0644534	-0.0127612	0.242197	0.000483595	0.109824	0.0303539	-0.151978	-0.172736	-0.456732	0.0396331	0.156683	0.0784644	0.360562	0.126478	0.00530897	-0.0352364	0.100766	0.0774629	-0.149734	-0.151637	0.270018	-0.165027	0.115108	0.137848	0.367376	0.0210655	0.165272	-0.0815147	-0.0051925	1	0.0307146	-0.0342162
16_57002732_G_T	-0.238355	0.0181411	0.107193	-0.0505516	-0.396344	0.114955	0.134125	-0.0853267	-0.169671	0.0408311	0.0846026	-0.107694	-0.00559199	-0.0411283	-0.0467889	0.294942	0.107914	-0.443707	-0.34884	0.0328413	-0.340424	0.0612474	-0.339223	-0.01782	-0.347507	0.0940801	0.103601	0.12737	-0.0735255	-0.0968925	0.480163	-0.279634	-0.0357052	0.432198	-0.273001	0.134888	0.133145	-0.0415725	-0.338664	0.443258	-0.484061	0.0954597	-0.356401	0.0538035	-0.151862	0.0556185	0.0307146	1	-0.879792
16_56999258_A_C	0.24078	-0.0419855	-0.0344854	0.0412399	0.433522	-0.130128	-0.13235	0.174938	0.195252	-0.0294909	-0.0236863	0.177361	-0.00807974	0.115785	0.0541021	-0.238674	-0.129649	0.493231	0.376825	-0.104625	0.366396	-0.0603533	0.415314	0.094348	0.418182	-0.112013	-0.104408	-0.135587	0.152915	0.127808	-0.407751	0.311882	0.0492004	-0.40449	0.388742	-0.111812	-0.110039	0.0562192	0.453876	-0.373234	0.533118	-0.100607	0.38307	-0.0449863	0.0660955	-0.0331599	-0.0342162	-0.879792	1
16_57027094_C_T	0.0526682	-0.0808734	-0.0443479	-0.0534216	-0.0612011	-0.149627	-0.0441772	0.0306529	-0.0112826	-0.105292	0.807172	0.0489883	-0.111229	-0.0437023	0.122184	-0.0369531	-0.188949	0.142792	-0.0517177	-0.321516	-0.0124463	-0.106947	0.0209607	0.172068	-0.0828713	-0.160725	0.0147734	-0.186503	0.324678	0.20065	-0.0390181	-0.0502434	0.0885744	-0.07982	-0.0316414	-0.114571	-0.115915	-0.389577	-0.0498054	-0.0541315	0.160094	0.0496431	-0.000326991	0.0642745	0.0455606	-0.116442	0.322851	-0.00135056	0.0681779
16_56985139_A_G	-0.0542426	-0.0225931	0.22322	-0.158058	-0.173322	0.0799049	-0.308454	-0.180101	-0.341603	0.0685856	0.21211	-0.381552	0.0435922	-0.0947109	-0.0371956	0.485062	0.100307	-0.436403	-0.00295716	0.0644567	0.00659942	0.116484	0.00535136	-0.0578458	-0.474175	0.0834061	-0.195893	0.136579	-0.0812912	-0.073802	0.467576	-0.339676	0.0116597	0.543752	0.280143	0.179167	0.184297	-0.0876375	-0.47155	0.548464	-0.391826	0.0254549	0.00974429	0.343243	-0.217163	0.248745	0.124336	0.404583	-0.329974
16_57000938_A_G	0.203347	-0.0385245	-0.0885447	-0.01539	0.554249	-0.104041	-0.105472	0.113628	0.245783	-0.0793865	-0.025773	0.129488	0.00956045	0.110705	0.0691959	-0.182359	-0.0856912	0.643362	0.340862	-0.045384	0.340555	-0.0852055	0.338033	0.0600053	0.34883	-0.0800744	-0.0908726	-0.127296	0.116256	0.0982979	-0.358578	0.336036	0.0415928	-0.319838	0.323111	-0.111061	-0.109792	0.14993	0.342409	-0.33007	0.699359	-0.0212382	0.350309	0.0476739	0.122508	-0.0413403	0.114833	-0.748333	0.801905
16_56975774_A_G	-0.0936369	-0.126326	0.269298	0.994719	-0.0339351	-0.0101346	0.0830247	0.719359	0.27597	-0.0224634	-0.0190579	0.634014	0.0203066	0.408418	0.0707842	-0.27888	0.0596983	-0.00682624	-0.214036	-0.115984	-0.23814	-0.0228101	-0.227163	0.041689	0.221262	0.0394868	-0.0139991	-0.0267127	-0.00809688	0.0398955	-0.182823	0.0931868	0.109501	-0.202613	-0.174054	0.0440588	0.0412017	-0.0721562	0.23685	-0.186366	-0.0362844	-0.0457049	-0.251965	-0.757822	-0.123016	0.261477	-0.131598	-0.0504376	0.0419128
16_56994212_C_T	0.0338218	-0.0647623	-0.0861591	0.0700742	0.313914	-0.0665201	0.20505	0.0326459	0.291711	-0.0419321	-0.0101239	0.0216571	0.0333587	0.158656	0.0889641	-0.412806	0.0346164	0.70417	-0.00897588	-0.0801911	-0.0145351	-0.0443098	-0.0129871	0.0306265	0.70759	-0.0150349	0.325278	-0.0755036	0.0446693	0.0335083	0.14647	0.249613	0.0532953	0.0248033	0.325938	0.201672	0.204262	0.135895	0.69002	0.0133389	0.762696	0.0889924	0.00403205	-0.0604155	0.178023	-0.122307	0.0917936	-0.311066	0.372356
16_56986045_G_T	-0.0245324	0.0342307	0.0473448	-0.0569377	0.157973	0.0321134	0.119864	-0.0322033	0.0464913	0.0166115	-0.113753	-0.0640913	-0.0364365	0.0769728	-0.0468006	0.29316	0.0451336	0.301586	0.231483	0.0358865	0.246026	-0.00260627	0.253912	0.0379882	0.516612	0.0442691	0.13418	0.032049	-0.0222005	-0.0633592	0.531872	0.100628	-0.0512018	0.483108	0.636838	0.074206	0.0723907	0.0463326	0.524544	0.488887	0.292763	-0.0595875	0.249485	0.145303	-0.0818075	-0.00377507	-0.0834303	-0.0389179	0.186036
16_57031730_A_C	-0.162441	0.57256	0.183325	-0.0109294	-0.0831384	0.995444	-0.0446362	0.0264634	-0.0573652	-0.0346207	0.133401	-0.11398	-0.0178269	0.0961707	-0.429278	0.141796	0.161972	-0.109684	-0.102461	-0.129149	-0.106442	-0.0132928	-0.113398	0.110847	-0.125013	-0.0487524	-0.02745	0.750183	0.0937861	-0.285037	0.135158	-0.0268207	-0.520726	0.172591	0.0671574	0.139396	0.14069	-0.17891	-0.128919	0.164365	-0.10048	0.0908647	-0.103197	0.0188317	-0.257214	0.1667	0.114514	0.1168	-0.131753
16_57028515_A_G	-0.107104	-0.00889174	0.0460607	-0.0199392	-0.0834502	-0.0598397	-0.0864115	-0.0394155	-0.0641607	0.807435	0.207594	-0.105997	0.484025	-0.0140792	0.01954	0.0275712	-0.0532723	-0.131133	-0.0982429	0.368709	-0.116916	0.870461	-0.114951	-0.34356	-0.0414643	-0.0445918	-0.0584174	0.538347	-0.34536	0.0308664	0.0433669	0.0739866	-0.00753186	0.0770663	0.0288162	-0.0278744	-0.0273576	-0.131138	-0.0441435	0.0654437	-0.117929	-0.0550311	-0.110328	0.0127594	-0.0641926	0.0914276	0.105928	0.0393272	-0.0561078
16_57025063_A_G	0.121021	-0.18238	-0.10498	0.0343104	0.156966	-0.272023	0.112646	-0.0212363	0.106128	-0.171292	-0.858681	0.0679243	-0.067983	0.00163864	0.21381	-0.108673	-0.18348	0.0429517	0.166264	0.277076	0.137757	-0.206521	0.110784	-0.0910545	0.192919	-0.197466	0.0400431	-0.353729	-0.056498	0.281797	-0.128309	0.0644377	0.1714	-0.127599	-0.0560075	-0.110464	-0.110611	0.568784	0.166035	-0.14625	0.0118763	-0.0260491	0.121681	-0.0494884	0.164599	-0.0622755	-0.195624	-0.12803	0.0839119
16_56946197_A_G	-0.0779296	-0.0837258	0.354451	0.582004	-0.148455	0.0328353	0.0686685	0.593212	-0.285533	0.00602126	0.0480368	0.530445	0.0310085	0.0396112	0.0661154	-0.0772349	0.0655112	-0.139794	-0.169213	-0.0781817	-0.184137	-0.00592695	-0.172329	0.0167025	0.0541617	0.0676982	-0.0859644	0.0217336	-0.0129425	-0.0131203	-0.165754	-0.237619	0.0738125	-0.154345	-0.181061	-0.050036	-0.054806	-0.125393	0.0712966	-0.129028	-0.182819	0.00310378	-0.20927	-0.48242	-0.136794	0.293731	-0.141347	0.0882623	-0.0326208
16_57042279_A_G	-0.119412	-0.00878788	0.0155431	-0.0281249	-0.0836336	-0.023888	-0.0875476	-0.0422322	-0.0520564	0.905184	0.218714	-0.0748977	0.448444	-0.0255297	-0.00653351	0.0541803	-0.0624518	-0.12594	-0.0811808	0.378128	-0.106939	0.999802	-0.0961504	-0.415917	-0.0440229	-0.0575468	-0.0591841	0.628407	-0.400644	0.0196822	0.0535528	0.0447173	-0.0425373	0.0867157	0.0359655	-0.0368483	-0.0363164	-0.107104	-0.0564843	0.0766225	-0.11215	-0.0448142	-0.0900499	0.0291112	-0.0481533	0.0572014	0.108998	0.0606152	-0.0596841
16_57017662_A_G	-0.0763677	0.00205399	0.0188403	0.114013	-0.116024	0.0661549	0.338442	0.0284631	-0.0504928	0.116137	-0.0926396	0.00191028	0.0762912	-0.0141693	-0.00127136	-0.198826	0.244383	-0.102739	-0.342972	-0.0491798	-0.351444	0.133225	-0.343916	-0.0364773	0.285243	0.189513	0.100328	0.139199	-0.13301	-0.20082	0.164155	-0.00910861	-0.0215746	0.121748	-0.0179503	0.644565	0.642651	0.105496	0.275916	0.125153	-0.0905949	0.112981	-0.332435	-0.128743	0.15492	0.0131264	-0.0213549	0.215362	-0.183356
16_57009651_T_TC	0.16416	-0.101955	-0.353435	-0.189177	0.149382	-0.231806	-0.218863	-0.119268	0.0866209	-0.139893	-0.00495819	0.107902	-0.0575774	-0.208979	0.169488	-0.0916925	-0.175906	0.219504	0.450661	0.11269	0.467133	-0.13424	0.447233	-0.0351561	-0.0532026	-0.148253	-0.06331	-0.270919	0.0777119	0.20946	-0.330261	0.0584849	0.102107	-0.273955	-0.113599	-0.4637	-0.462987	-0.0269976	-0.080793	-0.311279	0.190488	-0.175306	0.470898	0.16263	0.551614	-0.336211	-0.0134728	-0.291597	0.203593
16_57026764_C_T	0.239207	-0.106725	-0.0514932	-0.0662547	0.271599	-0.175883	0.118606	-0.0500903	0.0745501	-0.111846	-0.493992	-0.029305	0.0302465	0.0116415	0.128501	0.0231422	-0.124551	0.0868011	0.108088	-0.0244518	0.0901147	-0.106102	0.0875359	0.242327	0.0560204	-0.0886911	0.0965073	-0.211119	0.28854	0.154933	0.0505176	0.0611488	0.116172	0.0208079	0.0778978	-0.0204225	-0.022601	0.995109	0.0339162	0.0196934	0.116421	0.141455	0.109092	0.0703083	0.0615283	0.00505066	0.274956	-0.0374482	0.0544444
16_57003146_C_T	0.115672	0.0191308	-0.0554804	0.092416	-0.0818653	-0.0468307	-0.0739099	-0.0108319	-0.0475428	0.0335315	-0.0888432	0.00459631	-0.00409109	-0.0771053	-0.0133141	-0.221731	-0.0586208	-0.113036	0.106283	0.00317134	0.0933219	0.0103332	0.0945472	-0.0428787	0.100377	-0.0444957	-0.045637	-0.0379078	-0.0288491	0.0267742	-0.28272	0.00704519	0.00355527	-0.257449	0.0201385	-0.0617787	-0.0606928	-0.123294	0.0948834	-0.261666	-0.120565	-0.112392	0.105538	-0.13618	0.0804417	-0.0357053	-0.182862	-0.591536	0.346495
16_57006378_A_G	0.253968	-0.0326616	-0.0860551	0.0174435	0.448099	-0.115579	-0.132678	0.146718	0.197508	-0.0412319	-0.068141	0.150518	0.00545577	0.0804412	0.0565777	-0.266677	-0.117243	0.504237	0.415023	-0.0888646	0.404684	-0.0646503	0.40829	0.0831368	0.436169	-0.106549	-0.107367	-0.126461	0.145161	0.117856	-0.439814	0.322444	0.0409046	-0.39182	0.377994	-0.108555	-0.106932	0.0851201	0.429069	-0.401578	0.543953	-0.113227	0.423686	-0.0227676	0.13706	-0.0271342	-0.0440394	-0.907893	0.95954
16_56997233_A_G	0.156492	-0.0516188	-0.146251	0.120621	0.341651	-0.146201	-0.156664	0.16735	0.160238	-0.0236982	-0.171478	0.305776	-0.0129932	0.00586228	0.0896632	-0.392033	-0.137625	0.452472	0.252325	-0.0917461	0.241192	-0.0561381	0.238661	0.0796514	0.600699	-0.104803	-0.138297	-0.13997	0.116202	0.119306	-0.593989	0.30406	0.0307067	-0.52801	0.0690591	-0.125503	-0.127621	0.00912195	0.586233	-0.534907	0.37758	-0.216317	0.223609	-0.110364	0.192911	-0.100889	-0.241254	-0.683989	0.74142
16_56985805_C_T	0.0134508	-0.0544126	-0.0486144	0.221727	-0.124327	-0.107285	0.140207	0.170378	-0.0547241	0.02879	-0.149337	0.341093	-0.022955	-0.077816	0.0681056	-0.3111	-0.0914813	-0.0842583	-0.0891788	-0.0545531	-0.098359	-0.0190826	-0.0485512	0.0263202	0.469186	-0.0710898	-0.0823561	-0.0924787	0.0121486	0.0854935	-0.380068	0.0110736	0.0387691	-0.381863	-0.226505	-0.0464841	-0.0500083	-0.104567	0.509794	-0.339651	-0.182657	-0.12872	-0.126896	-0.251368	0.0587736	-0.0981171	-0.287077	-0.110673	0.204257
16_56993324_A_C	-0.052015	0.123835	0.22445	-0.290264	-0.0697908	0.159616	-0.196835	-0.189961	-0.208786	0.0286109	0.0744778	-0.347133	-0.0485211	0.013835	-0.179913	0.965048	0.0515313	-0.359028	0.301842	0.150832	0.32803	0.0483855	0.333382	-0.013744	-0.626682	0.0954875	-0.120048	0.155254	-0.0621305	-0.129845	0.70234	-0.184027	-0.109276	0.736862	0.506961	-0.0933121	-0.0946933	-0.0143018	-0.601252	0.750527	-0.314802	-0.015725	0.334876	0.383487	-0.36224	0.205758	0.114851	0.340968	-0.284674
16_56993211_C_T	0.113821	-0.049184	-0.125184	-0.0348123	0.401912	-0.103024	0.283602	0.112759	0.392285	-0.100428	0.0483195	0.142569	-0.029855	0.206204	0.0920461	-0.311776	-0.0968749	0.942187	0.15199	-0.0876159	0.147339	-0.111272	0.14837	0.0639601	0.524054	-0.0996263	0.412182	-0.145403	0.142842	0.118723	-0.0852477	0.381902	0.0470448	-0.25306	0.185498	-0.124362	-0.122854	0.118525	0.516618	-0.248528	0.996119	0.0712205	0.16045	0.0412155	0.148698	-0.164694	0.139122	-0.484269	0.533294
16_57046931_G_T	-0.140921	0.0186948	0.0286162	-0.0603295	-0.0168785	-0.0403569	-0.0100146	-0.11816	-0.0177336	-0.0642125	-0.0813815	-0.0934415	-0.0252379	-0.00164195	-0.000432557	0.140935	-0.0577414	-0.0447306	0.0600281	0.256369	0.0539783	-0.0398469	0.098346	-0.225044	-0.0841099	-0.0487781	0.0163534	-0.0605124	-0.223299	0.0399127	0.134328	0.0150383	-0.0187706	0.0970248	0.0794279	-0.0638126	-0.0629006	-0.060276	-0.0563376	0.117796	-0.030539	0.0735778	0.0582065	0.0688342	-0.0397804	-0.0323655	0.114417	0.0402349	-0.00398672
16_56992017_A_G	0.0478908	-0.0492761	-0.122629	0.218794	-0.102932	-0.100641	0.131234	0.17544	-0.0641581	0.0292168	-0.224907	0.345101	-0.00993746	-0.139374	0.0748393	-0.328077	-0.0814235	-0.0687451	-0.060574	-0.0585692	-0.0715547	-0.0082802	-0.0719627	0.0362774	0.489703	-0.0661346	-0.0947749	-0.0787365	0.0221906	0.0740771	-0.463779	0.0628618	0.0255852	-0.416271	-0.267174	-0.0617338	-0.0651495	-0.0366858	0.478047	-0.415076	-0.200098	-0.143383	-0.0985403	-0.19657	0.138159	-0.0414957	-0.320906	-0.155249	0.18209
16_57009135_A_C	-0.0355639	-0.0227347	-0.0385267	-0.0456787	-0.0631887	-0.0606923	0.091437	-0.108621	-0.0576629	0.106285	-0.0791828	-0.11241	0.00986988	-0.0766333	0.0382951	-0.044552	-0.0319113	-0.00422723	-0.0255392	0.0591676	-0.0240673	0.0130481	-0.0285033	-0.0494054	0.0211262	-0.0256347	0.15492	-0.0384154	-0.080645	0.0417944	0.0917754	-0.0565793	0.0287159	0.0406973	-0.0320735	-0.0598427	-0.0592871	0.0631664	0.0154425	0.0139992	0.0061661	-0.074978	-0.0174683	-0.00761252	0.0254798	-0.0390785	0.037059	0.0372677	-0.061258
16_57040093_C_T	-0.0851891	0.268156	0.0887375	0.0693018	-0.0910932	0.492658	-0.0611344	0.0789097	-0.00311627	-0.0802126	-0.148469	0.051446	-0.0561658	0.0784175	-0.191727	-0.0512107	0.04829	-0.0638446	-0.0205415	-0.267072	-0.0379156	-0.117423	-0.0597726	0.240963	0.103271	-0.0814949	-0.0425224	0.313872	0.218635	-0.0892329	-0.0845669	0.00433776	-0.245959	-0.047431	-0.0282113	0.0599002	0.0620036	-0.310394	0.0970709	-0.0640555	-0.12882	-0.246491	-0.0470203	-0.0997122	-0.115971	0.0789743	-0.61333	-0.0209682	0.0286154
16_56985156_A_G	-0.0458428	0.048182	0.196517	-0.15772	-0.15549	0.126496	-0.32146	-0.263396	-0.384801	0.0525234	0.182953	-0.435775	0.0240058	-0.148193	-0.0862732	0.463676	0.110528	-0.472164	-0.0186712	0.0901257	-0.0104384	0.0993937	-0.0164718	-0.116559	-0.539676	0.0987847	-0.223879	0.159318	-0.123112	-0.124048	0.42308	-0.389711	-0.0450391	0.506648	0.217328	0.167476	0.172869	-0.121084	-0.538824	0.502509	-0.428957	0.0295548	-0.00332085	0.357524	-0.20019	0.21743	0.124291	0.293012	-0.352586
16_57044322_C_T	0.786551	-0.102544	-0.0110625	-0.0449887	0.212083	-0.184934	-0.014435	-0.00314734	0.043829	-0.127032	-0.166534	-0.0145985	-0.0842221	0.0214769	0.125835	-0.046577	-0.110452	0.0715431	0.217455	-0.150391	0.197095	-0.139211	0.179686	0.22467	0.0603549	-0.0357006	-0.0312357	-0.231119	0.285291	0.106719	-0.076189	-0.0558865	0.0852974	-0.0635142	0.116934	0.00809791	0.0108011	0.383143	0.0508288	-0.0523969	0.105707	-0.0301481	0.198268	0.0858608	0.088093	0.0264362	0.0164875	-0.216129	0.207265
16_56993897_A_C	-0.00692562	-0.0666278	-0.0941793	0.262016	-0.103998	-0.0638339	0.0788464	0.0929896	-0.103975	0.083772	-0.219204	0.203252	0.0218088	-0.145542	0.086915	-0.378976	0.0065338	-0.135196	-0.144492	-0.0284814	-0.154929	0.0588256	-0.157724	0.0013852	0.620063	-0.0172396	-0.112551	-0.00857934	-0.0381786	0.0370224	-0.212734	-0.0239192	0.0358404	-0.151389	-0.0818591	0.171428	0.169464	0.00181949	0.601888	-0.164174	-0.238644	-0.137615	-0.175169	-0.236502	0.147381	-0.0247621	-0.277157	-0.0545731	0.0922465
16_57033607_A_G	0.13309	-0.255326	-0.0960367	-0.0585279	0.125902	-0.457288	0.105724	-0.0507383	0.0249209	-0.368744	0.0421683	-0.00907286	-0.157525	-0.0692139	0.191679	0.0243818	-0.0174431	0.123785	0.0697174	0.0614852	0.0907604	-0.378802	0.113606	-0.0178169	-0.0742194	0.110395	0.0692251	-0.610619	-0.00704665	0.0773508	0.0598715	-0.0236556	0.264251	0.00667678	0.016025	-0.0280544	-0.0302238	0.350081	-0.0623059	0.0276485	0.178303	0.255804	0.0986489	0.0914381	0.135492	-0.109416	0.532999	-0.0118844	0.00478164
16_57041135_A_G	-0.117084	-0.0425187	0.026466	0.0481489	-0.0437318	-0.046208	-0.026017	-0.00482833	-0.0734173	-0.0705192	-0.189343	-0.00266877	-0.0124476	-0.0381906	0.055715	0.0625228	0.756031	-0.111894	-0.0275724	-0.112489	-0.0339133	-0.0587196	-0.0455562	-0.0132777	-0.0324592	0.944876	-0.0284161	-0.0727201	-0.425072	-0.775952	0.111476	-0.0717995	0.0440278	0.129937	0.0441303	0.3375	0.338551	-0.100203	-0.0349521	0.128206	-0.107933	-0.064605	-0.040642	-0.0509063	0.0261614	0.0289531	-0.472044	0.0927864	-0.113522
16_56974559_A_AAGG	-0.092588	-0.0514535	-0.131212	0.241977	-0.0609649	-0.0215228	-0.0779654	-0.361611	-0.15548	0.00632315	-0.0289909	-0.311841	-0.000901757	-0.208845	-0.0148084	-0.10262	0.0614825	-0.152601	-0.15648	0.0712969	-0.162482	0.0328582	-0.175582	-0.0950779	0.0573691	0.0514392	-0.0259681	-0.00300284	-0.132191	-0.00834629	0.140937	-0.176171	0.0603685	0.162468	0.0513031	0.144278	0.145431	-0.0217046	0.0461025	0.152076	-0.152678	-0.00686875	-0.163535	-0.170085	-0.0172663	-0.0949756	0.0344773	-0.0076507	-0.137652
16_57002641_C_CT	-0.0149928	0.0876836	-0.103311	-0.135579	-0.0777443	-0.0135588	-0.115056	-0.119045	-0.0615268	0.173823	0.000677212	-0.053586	0.0774757	-0.129122	-0.0476133	0.235045	0.0458331	-0.136973	0.146466	0.101791	0.138799	0.159218	0.136164	-0.0717253	-0.130699	0.121391	-0.0375928	0.0983528	-0.12114	-0.145761	0.147261	-0.0159152	-0.136404	0.179007	0.0649519	-0.0848831	-0.0838662	-0.0737403	-0.14111	0.166503	-0.150824	-0.0539697	0.131794	0.166338	0.057978	-0.0883074	-0.0509719	0.139583	-0.139824
16_57007451_A_G	-0.276029	0.0727655	0.0394419	-0.0486896	-0.457941	0.120454	0.1063	-0.154796	-0.274614	0.0070925	-0.0138104	-0.177066	0.00963368	-0.182365	-0.06144	0.160574	0.117727	-0.355661	-0.525323	0.118376	-0.507693	0.0487335	-0.568718	-0.103796	-0.253994	0.108857	0.0933646	0.124583	-0.158102	-0.148576	0.282868	-0.214818	-0.0659422	0.289929	-0.27278	0.112031	0.110383	-0.00677105	-0.293223	0.257748	-0.37379	0.215678	-0.536675	0.050326	-0.109831	0.0952157	0.056977	0.616189	-0.710143
16_56956293_A_G	-0.0222668	-0.0484949	0.0276268	-0.338452	-0.0557987	-0.0521861	0.0593324	-0.339885	-0.014036	0.00921942	-0.0456257	-0.433369	0.0369657	0.000918791	0.0175866	0.00346849	-0.0106318	0.0516501	-0.00610107	0.0722812	-0.000529176	0.0220293	-0.0177016	-0.0510899	0.0303334	0.00280646	0.149282	-0.0253936	-0.020114	0.0407645	0.203686	-0.0385357	0.0610391	0.148347	0.0902908	0.0762442	0.0798243	0.131127	0.0243862	0.149926	0.0685613	0.0336986	-0.00170294	0.192067	0.00579414	0.00763178	0.0632872	0.104781	-0.0788008
16_56959548_C_T	-0.0631699	-0.00287124	0.866775	0.228343	-0.0243461	0.181397	-0.059767	0.326068	-0.0846173	0.0437166	0.0461318	-0.276339	0.0523024	0.544249	-0.0334182	0.18332	-0.00995264	-0.115399	-0.169232	-0.0485522	-0.178209	0.0385782	-0.176279	0.0609755	-0.0950988	-0.00568519	-0.0486008	0.168262	0.0156571	-0.00883734	0.18661	-0.092235	-0.00350374	0.211885	0.154925	0.0110543	0.0121624	-0.00508116	-0.0987024	0.203526	-0.0937198	0.118023	-0.166272	-0.193612	-0.434989	0.797193	0.0112743	0.0790136	-0.0710191
16_56946072_C_T	-0.0317814	-0.0832854	0.275796	0.768895	0.0201363	-0.0156553	0.138572	0.875865	0.37452	-0.0240038	-0.0107771	0.818809	0.0243964	0.482393	0.0776165	-0.188658	0.0060432	0.107022	-0.0970872	-0.13183	-0.115822	-0.0423939	-0.0990101	0.0838827	0.191038	0.00832235	0.0103052	-0.0394785	0.0552181	0.0390519	-0.243851	0.215923	0.0614027	-0.27732	-0.170559	-0.10257	-0.106186	-0.0502794	0.211794	-0.255086	0.0841293	-0.0212225	-0.129035	-0.600536	-0.105578	0.254238	-0.14251	-0.0637386	0.135645
16_56959262_C_CT	0.0708426	0.0140384	-0.15888	0.26366	0.168986	-0.0632685	0.109973	0.392777	0.805757	-0.0310213	-0.068999	0.426673	-0.0220588	0.490512	0.0378572	-0.192835	-0.0897511	0.274935	0.0678737	-0.0649783	0.0593348	-0.0650639	0.0656165	0.0751301	0.148342	-0.0862724	0.10759	-0.0937903	0.0677571	0.0682629	-0.19807	0.557109	-0.0314555	-0.245291	-0.0484673	-0.0957429	-0.0937766	0.0532651	0.15468	-0.248415	0.306063	-0.00959762	0.0692112	-0.188317	0.0575079	-0.105051	0.00779661	-0.254512	0.251436
16_56955380_A_C	-0.032324	-0.0846283	-0.1946	0.466373	-0.131893	-0.0831726	0.115295	0.410147	-0.251123	-0.0316092	0.0179975	0.74152	-0.0110006	-0.316134	0.0751083	-0.208983	0.068664	-0.0703225	-0.0872115	-0.0563591	-0.0966523	-0.0419708	-0.0691793	-0.0142658	0.127646	0.0643912	-0.0622071	-0.0935021	-0.0111574	-0.000441773	-0.298948	-0.194504	0.078802	-0.304906	-0.299044	-0.0558497	-0.0616268	-0.111467	0.148282	-0.272347	-0.127666	-0.0652387	-0.112419	-0.385748	0.125252	-0.215316	-0.142491	0.0474857	0.00829575
16_56961051_C_CT	-0.0438604	-0.0999691	-0.208263	0.479817	-0.135574	-0.104453	0.138414	0.38652	-0.227207	-0.00954217	0.0261062	0.713918	-0.00812075	-0.309375	0.0858302	-0.245839	0.0475685	-0.0644755	-0.102261	-0.072623	-0.113404	-0.0388475	-0.0853865	-0.000153834	0.167108	0.0507442	-0.023951	-0.107009	0.00253822	0.0232432	-0.285939	-0.167911	0.0942383	-0.306707	-0.300671	-0.0420454	-0.0474676	-0.110941	0.188082	-0.279847	-0.127247	-0.0776609	-0.127567	-0.406707	0.133482	-0.230512	-0.145076	0.0451528	0.013816
16_56997902_T_TTTTA	0.0125894	-0.00274624	0.11496	-0.0748052	0.199558	0.090786	0.0903715	-0.109765	-0.101149	0.00040255	-0.0217135	-0.213101	0.0187285	0.0148924	-0.0556873	0.388852	0.107469	-0.0756255	0.130461	0.0931531	0.148062	0.00239183	0.131984	-0.00524002	-0.0846425	0.0958114	0.0797011	0.0666576	-0.074391	-0.0853728	0.398307	-0.0686742	0.00351671	0.386994	0.399191	0.117221	0.114725	0.0903995	-0.0983484	0.377018	-0.00126587	0.141295	0.153712	0.210018	-0.188975	0.156027	0.0926658	-0.0732027	0.00829119
16_57042641_A_AT	-0.0141641	-0.0675918	-0.007661	-0.0245398	-0.081263	-0.143191	-0.0226552	0.0311727	0.00251585	-0.127797	0.701378	0.022802	-0.0775748	-0.00441223	-0.0279906	-0.00405336	-0.17879	0.113357	-0.0764311	-0.345163	-0.0324182	-0.129567	-0.000195014	0.218427	-0.0687873	-0.138824	0.0357995	-0.196513	0.354356	0.169108	0.00575124	-0.0096864	0.0900963	-0.0424796	-7.31037e-05	-0.0452187	-0.0466117	-0.333963	-0.0379159	-0.0174719	0.129079	0.0224539	-0.0118001	0.0362033	-0.0153636	-0.0728922	0.292465	-0.00719182	0.0612429
16_57016092_A_G	0.151933	-0.104862	-0.311722	-0.177125	0.160435	-0.227352	-0.288866	-0.113679	0.0544969	-0.142186	-0.0142784	0.0898297	-0.0707575	-0.203073	0.173143	-0.0524156	-0.150342	0.174081	0.486316	0.116735	0.507841	-0.137365	0.460971	-0.034047	-0.0881137	-0.123993	-0.14642	-0.268854	0.0620319	0.190626	-0.314755	0.0033484	0.10436	-0.225016	-0.0586659	-0.45414	-0.453272	-0.0545042	-0.10875	-0.261668	0.153643	-0.211306	0.478298	0.148126	0.533948	-0.293042	-0.0508799	-0.298547	0.215403
16_56969854_A_G	-0.0243612	-0.0845461	0.34037	0.788622	0.00883084	0.00327575	0.122303	0.910102	0.361554	-0.0381274	-0.0021438	0.801065	0.0179641	0.522391	0.078183	-0.197843	0.021925	0.0847859	-0.106074	-0.152585	-0.124959	-0.0575986	-0.105139	0.100899	0.162053	0.011089	-0.00486302	-0.0345091	0.075401	0.0425652	-0.265526	0.204535	0.0695402	-0.296068	-0.194594	-0.0425322	-0.0459206	-0.0494835	0.186976	-0.270923	0.0615082	-0.0329532	-0.137595	-0.618709	-0.103583	0.308913	-0.140207	-0.0511608	0.129219
16_57002152_C_T	-0.0349485	-0.0736462	-0.069896	0.080229	-0.100679	-0.0432853	0.993152	0.139351	0.102334	-0.0745933	-0.0785865	0.16446	-0.0187628	0.0370115	0.0882154	-0.19586	0.0152734	0.267991	-0.19551	-0.0268565	-0.200539	-0.0835282	-0.196384	-0.00543863	0.273818	-0.0249963	0.670038	-0.0869327	-0.00652049	0.0611558	0.0705701	0.0687167	0.0674563	-0.233724	-0.346772	-0.0681223	-0.0675733	0.116613	0.268418	-0.232078	0.275667	0.161006	-0.192667	-0.0428796	0.072792	-0.0869979	0.0568878	0.138141	-0.135114
16_57026936_A_G	0.240265	-0.15588	-0.0515907	0.0186279	0.205864	-0.229852	0.0709881	0.0195424	0.118837	-0.132812	-0.666818	0.076817	-0.0110607	0.0577281	0.167409	-0.103067	-0.167705	0.0727375	0.123426	-0.157815	0.0990891	-0.159272	0.0762832	0.342637	0.199969	-0.142559	0.0631517	-0.285548	0.382434	0.218294	-0.105117	0.0735737	0.132891	-0.117713	-0.00486345	-0.0508382	-0.0518173	0.748577	0.176689	-0.130192	0.0422009	-0.1263	0.101309	-0.050495	0.10835	0.00372753	-0.300164	-0.106205	0.132532
16_56953665_G_GA	0.017877	-0.0746405	-0.248008	0.615179	0.0277881	-0.124318	0.167035	0.653821	0.393307	-0.0751262	-0.0341608	0.972832	-0.0216797	0.126927	0.084732	-0.292185	0.0127397	0.164233	-0.00287057	-0.111982	-0.0168395	-0.0856803	0.0133628	0.057584	0.244795	0.00734313	0.0340702	-0.153744	0.0523079	0.0392503	-0.355314	0.243879	0.0559035	-0.395307	-0.262313	-0.105432	-0.109955	-0.0479177	0.265747	-0.368463	0.131298	-0.0863274	-0.0247881	-0.478012	0.142868	-0.232535	-0.141785	-0.09763	0.166501
16_57031210_C_T	0.264446	-0.0712604	-0.0372767	-0.0955552	0.151643	-0.123738	0.0381396	-0.0344994	0.0215114	-0.109102	-0.293569	-0.0355908	-0.0857369	-0.014571	0.0862218	0.0770731	-0.129833	0.00975807	0.142428	0.0851737	0.124451	-0.102401	0.111429	0.170991	-0.0792422	-0.105784	-0.0331882	-0.157805	0.259847	0.144697	-0.0446021	0.0149263	0.0780396	-0.0259342	0.0364952	-0.128013	-0.131287	0.685665	-0.0909359	-0.0298309	0.0264241	0.0946146	0.128769	0.0785349	0.0200483	0.0333738	0.237031	-0.0553618	0.0680052
16_56985555_A_G	-0.101169	0.0421798	0.130554	0.0462169	-0.365463	0.0927546	-0.21356	-0.133003	-0.416259	0.075335	0.0331606	-0.152678	0.0139774	-0.221411	-0.0700913	0.318927	0.0948879	-0.694138	-0.0825221	0.132812	-0.0706269	0.0791259	-0.0715141	-0.126605	-0.313077	0.0771241	-0.32162	0.12269	-0.179998	-0.106177	0.204621	-0.408634	-0.0471011	0.336354	0.0341623	0.165145	0.163516	-0.210002	-0.31279	0.32642	-0.714593	-0.0710347	-0.0854527	0.113721	-0.147199	0.156462	-0.0845438	0.316523	-0.358379
16_56959551_G_GC	0.0456874	-0.0556759	-0.136775	0.273975	-0.0444619	-0.0579628	0.283871	0.361695	-0.151211	-0.00391198	-0.105213	0.430085	-0.00310819	-0.19701	0.0606214	-0.27281	-0.00628314	0.0513125	-0.0208314	-0.0189969	-0.033685	-0.0169079	-0.0340599	-0.0118076	0.353618	-0.001334	0.00317656	-0.0575464	-0.0279466	0.0393784	-0.287643	-0.0329209	0.0646789	-0.290755	-0.172408	-0.0184495	-0.0173787	-0.00791377	0.353409	-0.286034	0.0159693	-0.0259893	-0.049345	-0.237683	0.0865721	-0.105232	-0.135529	-0.119121	0.147033
16_56978148_C_T	-0.0210079	-0.0795622	-0.257815	0.447137	-0.139398	-0.078232	0.103104	0.386655	-0.258731	-0.0260505	0.00202437	0.71943	0.00137945	-0.369347	0.0918044	-0.24037	0.0765663	-0.068433	-0.0748705	-0.0472819	-0.0857045	-0.0330289	-0.0900267	-0.0338615	0.139719	0.063028	-0.0709882	-0.0837467	-0.0204398	0.00132059	-0.329342	-0.194142	0.0796918	-0.297762	-0.314791	-0.0509235	-0.056851	-0.100383	0.133152	-0.295845	-0.129063	-0.0725844	-0.102277	-0.376976	0.176133	-0.217809	-0.139949	0.0330596	-0.021745
16_56968039_A_G	-0.01691	-0.0810584	-0.257122	0.45255	-0.140259	-0.0808156	0.112142	0.395438	-0.260113	-0.0290933	0.00209229	0.718297	0.000430253	-0.360063	0.09373	-0.235838	0.0753927	-0.0676016	-0.0718456	-0.0528265	-0.0835538	-0.035638	-0.0880408	-0.0296391	0.13895	0.06578	-0.0676295	-0.0874968	-0.0171683	0.000266589	-0.326049	-0.192685	0.0812183	-0.29977	-0.313751	-0.0466042	-0.0525246	-0.0996626	0.13222	-0.297996	-0.127621	-0.0751952	-0.0976553	-0.372746	0.176137	-0.209896	-0.143095	0.0299374	-0.0180483
16_56985514_A_G	-0.0777149	0.138796	0.19418	-0.300509	-0.0614888	0.17626	-0.189486	-0.21188	-0.206065	0.0257665	-0.00216986	-0.361138	-0.0445393	-0.0104782	-0.187231	0.866583	0.0713146	-0.268413	0.265638	0.183803	0.28954	0.0548606	0.26092	-0.0556088	-0.53842	0.117077	-0.103446	0.169602	-0.102591	-0.163347	0.647445	-0.177527	-0.122499	0.71103	0.477099	-0.087184	-0.0887496	0.0357037	-0.557783	0.688227	-0.22434	0.0337275	0.298634	0.407733	-0.31138	0.212218	0.0939618	0.304349	-0.293876
16_56966071_G_T	-0.0262341	-0.0850935	0.339454	0.790255	0.00827081	0.00267517	0.121512	0.908991	0.361022	-0.0358428	-0.00147933	0.802107	0.0171792	0.521342	0.0737429	-0.197557	0.0215273	0.0856	-0.106003	-0.151812	-0.124998	-0.0542906	-0.105146	0.100411	0.164366	0.0104488	-0.00549632	-0.032673	0.0745441	0.0398131	-0.26626	0.205842	0.0641482	-0.296515	-0.195773	-0.0436976	-0.0470906	-0.0502432	0.187469	-0.271354	0.0610208	-0.0341846	-0.137547	-0.616923	-0.102863	0.308005	-0.143599	-0.049977	0.128271
16_57038162_A_G	0.233001	0.0384306	0.0581153	0.0251103	0.106346	0.0764974	-0.013926	0.0876747	0.0465694	-0.439244	0.123847	0.0639046	-0.176393	0.0883685	-0.0567793	-0.0303397	0.0643257	0.113097	-0.0227232	-0.817688	-0.00190695	-0.47732	-0.00352257	0.83984	0.0308563	0.110407	0.0355917	-0.241767	0.851838	-0.0931611	-0.0234058	-0.0153896	-0.0262966	-0.0477277	0.0398464	0.0980874	0.0967101	0.262074	0.04213	-0.0338738	0.0989337	-0.0943627	0.0121677	-0.0342253	-0.0504292	0.049056	-0.186122	-0.0258978	0.100631
16_56994192_C_T	0.0222331	0.0221438	0.0432569	-0.0472489	0.170328	0.0129282	0.119717	-0.0152884	0.0243351	0.0126785	-0.133975	-0.0472451	-0.0288608	0.058721	-0.0347758	0.323368	0.0199587	0.30127	0.270819	0.0262514	0.283888	-0.00211792	0.291076	0.0519676	0.514102	0.0288785	0.130977	0.0181977	0.000444391	-0.0396636	0.510959	0.122641	-0.0399118	0.461504	0.669119	0.0572568	0.055415	0.0942496	0.512758	0.465344	0.295192	-0.055429	0.287	0.181313	-0.0824926	0.0574187	-0.0711569	-0.101369	0.254212
16_57014875_A_G	-0.140665	-0.0826818	-0.148475	0.0557107	-0.214334	-0.128829	-0.0421528	-0.0211078	0.00299308	-0.0528808	0.0949079	0.121735	-0.00280628	-0.119826	0.123557	-0.417816	-0.12429	0.077084	-0.489149	-0.0556359	-0.510697	-0.0345881	-0.518138	-0.0448305	0.0140793	-0.115573	0.0603754	-0.128989	0.0488155	0.150869	-0.405242	-0.0160581	0.0743786	-0.410569	-0.560155	-0.258219	-0.256005	-0.138328	0.00470211	-0.435847	0.0185886	0.0177013	-0.496528	-0.178944	0.252334	-0.165628	-0.0430082	0.056941	-0.166749
16_56972713_A_G	0.0579623	-0.00284991	-0.0953449	0.294441	0.244522	-0.0609319	0.0943831	0.43581	0.952272	-0.0411471	-0.0946989	0.4436	-0.00646772	0.644297	0.0359669	-0.159795	-0.0824556	0.344283	0.104066	-0.0700532	0.0994446	-0.0515349	0.107387	0.0972173	0.198987	-0.0821141	0.127738	-0.0807021	0.0900803	0.0740407	-0.123537	0.65878	-0.0147209	-0.182618	0.0140643	-0.0827628	-0.0813463	0.105159	0.205208	-0.185709	0.371659	-0.0271454	0.112469	-0.189379	0.0417807	-0.0453453	-0.0131435	-0.217978	0.247774
16_56994894_A_G	0.0444962	0.078633	0.113629	-0.299772	0.251641	0.0719132	0.00509353	-0.0988402	0.111095	-0.0473414	0.103709	-0.219218	-0.06436	0.174885	-0.0979248	0.65347	-0.0236451	0.38261	0.397294	0.0697117	0.418949	-0.0379235	0.425004	0.0458154	-0.178485	0.0146291	0.212859	0.0364834	0.049279	-0.0325235	0.572482	0.128337	-0.0671902	0.489841	0.624014	-0.177538	-0.177667	0.0782136	-0.160503	0.506244	0.462829	0.0368078	0.433193	0.384761	-0.225829	0.0683084	0.21188	-0.068829	0.158516
16_57001275_A_C	-0.0530506	-0.0275357	-0.00116956	0.138404	-0.0603759	0.0325252	-0.0688093	-0.0680356	0.0481712	0.0292415	-0.0149055	-0.0950399	0.0690245	0.0394921	0.0258997	-0.25763	0.162456	0.0328894	-0.243285	-0.0462618	-0.244447	0.0401971	-0.24502	-0.010632	0.450599	0.0738805	-0.0593006	0.0485334	-0.0583853	-0.0719326	0.371468	-0.0356333	0.0213984	0.418193	0.304204	0.443062	0.445136	0.0413593	0.43928	0.41409	0.0532753	0.103243	-0.23844	-0.126887	0.12523	-0.00727053	-0.00327753	0.176477	-0.151095
16_56997551_C_T	0.103802	0.0250686	0.10023	-0.134169	0.202854	0.0535433	0.173734	-0.0418701	0.0516472	-0.0105118	-0.0188965	-0.193316	-0.0141492	0.124096	-0.0588361	0.426662	0.0717027	0.260946	0.356433	0.0370128	0.374938	-0.0113217	0.379834	0.0438127	0.233582	0.0420799	0.143388	0.0408108	0.0102631	-0.0436718	0.62915	0.103513	-0.0164968	0.574253	0.851472	0.0782289	0.0799616	0.136476	0.240257	0.585502	0.356343	0.058751	0.398194	0.246104	-0.13419	0.116891	0.108687	-0.207015	0.333773
16_56974859_G_GAC	-0.0745755	-0.0141432	0.995821	0.268409	-0.0488239	0.185303	-0.0716157	0.382455	-0.096377	0.0236173	0.0970451	-0.254083	0.0379276	0.624768	-0.0555546	0.205435	0.0141316	-0.147567	-0.170256	-0.0846736	-0.176038	0.0151687	-0.150041	0.0907123	-0.160061	0.00333774	-0.0583212	0.156505	0.0465759	-0.00619651	0.186576	-0.11721	0.0105267	0.168604	0.133794	0.0858756	0.0873978	-0.0474326	-0.122289	0.206009	-0.128257	0.0837134	-0.189664	-0.225993	-0.455008	0.832934	0.00574657	0.110961	-0.041214
16_57007734_A_C	-0.167817	-0.0931515	-0.106287	0.200099	-0.296678	-0.0751981	0.244686	0.0580718	-0.0536342	-0.0607041	-0.0301745	0.160681	0.0133293	-0.121661	0.147482	-0.586796	0.0791671	0.00449508	-0.667813	-0.113144	-0.682636	-0.0282531	-0.717025	-0.0451203	0.284458	0.037309	0.147053	-0.0810505	-0.0320828	-0.0046892	-0.30302	-0.0513862	0.0725742	-0.348403	-0.584331	0.243453	0.243998	-0.0140222	0.26588	-0.368383	-0.049763	0.130615	-0.72837	-0.29315	0.371032	-0.0930839	-0.0675755	0.209827	-0.283933
16_57001274_A_AC	-0.0332148	0.0997474	0.173716	-0.293193	-0.066642	0.151716	-0.212685	-0.217206	-0.189001	0.0499918	0.0598744	-0.370479	-0.0352815	-0.00912644	-0.156376	0.890977	0.0656768	-0.302201	0.314146	0.16724	0.339964	0.0721425	0.305161	-0.0236457	-0.534403	0.0966114	-0.100841	0.165134	-0.0680768	-0.126686	0.7209	-0.178017	-0.0900285	0.792517	0.556801	-0.0596187	-0.061113	0.00990476	-0.548613	0.791083	-0.256914	-0.0129448	0.342961	0.388168	-0.301169	0.206599	0.103644	0.334435	-0.321477
16_57023938_C_T	0.115719	-0.122324	-0.093815	-0.0443011	0.216232	-0.200933	0.123812	-0.090074	0.048143	-0.140505	-0.656921	-0.0425804	-0.023669	-0.04409	0.161373	0.0115188	-0.128537	0.0349188	0.156588	0.437863	0.133975	-0.145864	0.126186	-0.205026	0.0440452	-0.13683	0.0239422	-0.261226	-0.177419	0.204524	0.00389024	0.0423252	0.143163	0.00731672	0.0285965	-0.0719884	-0.0732393	0.716347	0.022298	-0.00175859	0.065594	0.209953	0.132123	0.0625515	0.122222	-0.0505296	0.342209	-0.0715434	0.0137799
16_57042912_A_G	0.323861	-0.0938875	-0.0289429	-0.0408983	0.250755	-0.180834	0.0634243	-0.0264425	0.0777385	-0.129371	-0.35775	-0.0219232	-0.0209115	0.0350697	0.114151	0.00667335	-0.153361	0.0674796	0.0859234	-0.0491798	0.0776626	-0.129574	0.0687254	0.273488	0.00109751	-0.118498	0.0307984	-0.223344	0.341791	0.165444	0.00424863	0.0345512	0.0644023	-0.0013983	0.0411091	-0.0744559	-0.0763803	0.82928	-0.0131572	0.00166613	0.0968275	0.134359	0.0807955	0.0422346	0.0534059	0.0377095	0.293004	-0.0274772	0.0371298
16_57005550_C_T	-0.0536884	-0.0263508	0.00220334	0.13798	-0.0565066	0.0326847	-0.0673337	-0.0619849	0.0509276	0.0212811	-0.0114483	-0.0924139	0.0619412	0.0442698	0.0211457	-0.260503	0.162021	0.0348807	-0.24445	-0.0505176	-0.245059	0.0326813	-0.245249	-0.00758525	0.451027	0.0744553	-0.0601402	0.0436758	-0.0546755	-0.0776643	0.363935	-0.0328448	0.015751	0.410874	0.299004	0.441673	0.44372	0.0397647	0.438416	0.411022	0.0538201	0.102347	-0.23883	-0.125622	0.132902	-0.0038607	-0.00932577	0.176772	-0.151644
[truncated: 65 more columns]
