# Supplementary material for: Comparing the effects of CETP in East Asian and European ancestries: a Mendelian randomization study
Source: Nat Commun. 2024 Jun 21;15:5302. doi: 10.1038/s41467-024-49109-z (PMC11192935; doi:10.1038/s41467-024-49109-z)
Supplement: Supplementary file 13 — Supplementary Data 11 [file 41467_2024_49109_MOESM13_ESM.xlsx]

## Sheet: Sheet1
Supplemental Data 11. Correlation matrix used for LD pruning in the European population (GRCh37). The reported p-values are based on a two-sided test.
	16_57021203_A_G	16_57007192_C_T	16_56989015_C_T	16_57002118_G_T	16_57055836_A_C	16_57056574_C_T	16_56993909_A_C	16_56959548_C_T	16_56967177_G_T	16_57001985_A_C	16_57011452_A_G	16_57027042_C_T	16_56987369_C_T	16_57001438_A_G	16_57043502_G_T	16_56993935_C_T	16_57049518_A_G	16_57056064_G_T	16_56953261_A_G	16_57032461_G_T	16_56960147_A_G	16_56972713_A_G	16_57031730_A_C	16_57047299_C_T	16_56948618_A_C	16_56975775_T_TATA	16_56961051_C_CT	16_57042445_G_GA	16_56950210_A_G	16_57006305_C_T	16_56950951_A_G	16_56986045_G_T	16_56972345_G_T	16_57007734_A_C	16_57036557_G_GT	16_57064324_A_C	16_57014610_C_T	16_57007446_G_T	16_56992017_A_G	16_56985805_C_T	16_56952098_A_G	16_57011243_C_T	16_56989830_A_G	16_56945988_A_G	16_57064294_A_AGATG	16_57055714_A_C	16_57015545_C_T	16_56994894_A_G	16_57014875_A_G
16_57021203_A_G	1	-0.0696607	0.0293577	-0.035617	0.0228911	-0.066172	0.062579	-0.00287124	-0.0124298	-0.0289787	-0.0828276	-0.0361386	0.123917	0.0974453	-0.0508084	0.0221317	0.150247	-0.0649806	-0.0804358	-0.0546939	-0.0050548	-0.00284991	0.57256	0.0169411	-0.0845578	-0.126654	-0.0999691	0.0563837	-0.0801822	-0.0271382	-0.00166747	0.0342307	-0.0640549	-0.0931515	-0.00739488	0.055727	-0.173063	-0.0673172	-0.0492761	-0.0544126	-0.0804577	0.016982	-0.0827048	-0.00916301	-0.07825	-0.0101433	-0.0275899	0.078633	-0.0826818
16_57007192_C_T	-0.0696607	1	0.0627933	-0.0620427	-0.0303299	-0.0150966	-0.0989594	-0.0558749	0.131793	-0.142666	-0.169993	0.0451774	-0.193847	-0.238025	0.0185694	0.0483619	0.0793348	-0.0159984	0.230324	0.00592503	-0.0772908	0.0576079	-0.0379319	-0.0369539	0.20491	0.142456	0.184812	-0.0316371	0.230167	-0.143049	-0.0457763	0.0469329	0.199011	0.155574	0.0657899	-0.080314	0.0954009	0.0127635	0.159184	0.179447	0.230373	-0.0526454	0.216212	0.0046514	-0.0472936	0.0257305	-0.101132	-0.0784269	-0.178614
16_56989015_C_T	0.0293577	0.0627933	1	-0.0213423	0.0221138	-0.0192611	0.174061	-0.00616424	0.00940104	-0.290906	-0.212867	0.00681081	0.0722965	0.122187	0.0150917	0.339296	0.0133014	-0.0188336	0.157786	0.0821251	0.00216144	0.0760167	0.0223433	0.0278886	0.113448	0.224235	0.130786	-0.0712415	0.157351	-0.236933	0.0448817	0.324883	0.140087	-0.142361	-0.000995054	-0.000875685	-0.0329735	0.100244	0.0783752	0.0903044	0.157752	0.0409115	0.207475	0.0471243	-0.0985926	-0.0770701	0.130968	0.17772	-0.21279
16_57002118_G_T	-0.035617	-0.0620427	-0.0213423	1	-0.0283915	0.12399	0.0480887	-0.0711486	-0.032694	-0.0456408	-0.0580966	-0.0148168	0.146759	0.116419	-0.0191797	0.00179301	-0.0240848	0.123593	-0.0744637	0.225528	-0.0661119	-0.0141051	-0.0646905	-0.0314509	-0.0695915	-0.118611	-0.0798385	-0.010196	-0.0741919	-0.019348	-0.0321395	-0.00199105	-0.118504	-0.108158	-0.0511643	-0.0344767	0.064933	-0.0584132	-0.0866232	-0.0852829	-0.0744397	-0.0465975	-0.136428	0.00445263	0.05504	-0.0428175	0.153847	0.0959434	-0.0539457
16_57055836_A_C	0.0228911	-0.0303299	0.0221138	-0.0283915	1	-0.141633	0.0577641	-0.0148428	-0.0689571	-0.0533467	0.0158503	-0.0257189	0.137444	0.0550886	-0.0775056	0.0275699	-0.0947657	-0.142492	-0.0531504	0.24405	-0.0268414	0.00276095	-0.0304987	0.944127	-0.0571933	-0.0430424	-0.0441987	-0.205061	-0.0534133	-0.0130317	-0.0531663	0.0107007	-0.0726775	-0.0638024	-0.0238887	-0.0955416	0.0258376	-0.0728748	-0.0942241	-0.0445587	-0.053334	-0.0766317	-0.106555	-0.0469107	0.146355	-0.200964	0.052849	0.0983765	0.0167916
16_57056574_C_T	-0.066172	-0.0150966	-0.0192611	0.12399	-0.141633	1	-0.0684948	-0.0292225	-0.0670276	-0.107072	-0.122532	-0.0691696	-0.0544546	-0.0662052	-0.161606	0.0241286	-0.24403	0.998675	0.00057282	-0.0178192	-0.0356687	0.0719395	-0.150556	-0.112916	-0.0505294	-0.0764219	-0.0616186	0.211484	0.00249123	-0.122919	0.1177	-0.013569	0.0165792	-0.152362	0.0867922	0.12144	0.0850085	0.186055	0.0259421	0.0166058	0.000543107	-0.033748	0.0402467	-0.0158974	-0.0916763	-0.425139	0.225811	0.046969	-0.124708
16_56993909_A_C	0.062579	-0.0989594	0.174061	0.0480887	0.0577641	-0.0684948	1	0.151508	0.109081	-0.383301	-0.414893	0.00086659	0.537016	0.599164	0.0933829	0.627757	0.0429171	-0.0688148	-0.158117	0.0952911	0.120475	-0.263262	0.0907162	0.0741468	0.0306983	-0.0166256	0.0380063	-0.113626	-0.157851	-0.276103	0.0639665	0.589351	-0.104187	-0.240809	-0.0914353	-0.0880222	-0.188446	-0.20517	0.363843	0.349241	-0.158125	0.143389	0.0108041	-0.111808	0.0157584	-0.0446287	0.137604	0.0868041	-0.417483
16_56959548_C_T	-0.00287124	-0.0558749	-0.00616424	-0.0711486	-0.0148428	-0.0292225	0.151508	1	-0.0954085	-0.13274	-0.110212	0.0523024	0.194864	0.209434	-0.00995264	0.0933538	0.0873552	-0.0285632	-0.276409	-0.0485522	0.914907	-0.0850355	0.18057	-0.0190235	-0.231732	0.229097	-0.24669	0.0112676	-0.279131	-0.116883	-0.0472111	0.10142	0.326068	-0.116941	0.00792335	-0.0250787	-0.454226	-0.0882782	-0.096147	-0.0853639	-0.276339	0.0121624	-0.0950988	-0.0163336	-0.0135041	-0.0346212	-0.178209	0.115793	-0.108739
16_56967177_G_T	-0.0124298	0.131793	0.00940104	-0.032694	-0.0689571	-0.0670276	0.109081	-0.0954085	1	0.165509	0.0700275	0.0248981	-0.147186	-0.151159	-0.00203808	0.101656	0.0172985	-0.0676256	0.283955	0.0138731	-0.104012	-0.0969172	-0.0456441	-0.0744201	0.377169	0.157135	0.358621	-0.0398535	0.281878	0.106549	-0.0327679	0.0991719	0.225677	0.141626	0.00609908	-0.0341208	0.0269913	-0.0737573	0.340596	0.240966	0.283851	-0.0540391	0.213778	-0.019984	0.0199949	-0.011594	-0.0587426	-0.184274	0.0450952
16_57001985_A_C	-0.0289787	-0.142666	-0.290906	-0.0456408	-0.0533467	-0.107072	-0.383301	-0.13274	0.165509	1	0.632406	0.0122738	-0.421216	-0.577859	-0.0711831	-0.761278	0.000803043	-0.109024	0.19329	-0.0367035	-0.0846664	-0.0676904	-0.0443082	-0.0778045	0.252618	0.131619	0.239139	-0.0113457	0.190433	0.736111	-0.0465295	-0.727131	0.0390784	0.475834	0.0406395	0.00885978	0.106759	-0.2136	0.210371	0.161873	0.19318	-0.0785263	-0.223653	-0.0618561	0.012256	0.0666357	-0.384527	-0.656806	0.614691
16_57011452_A_G	-0.0828276	-0.169993	-0.212867	-0.0580966	0.0158503	-0.122532	-0.414893	-0.110212	0.0700275	0.632406	1	-0.0121171	-0.434246	-0.436458	-0.126566	-0.454663	-0.0305013	-0.12417	0.128565	-0.0324314	-0.13367	-0.0134313	-0.12435	0.00565319	0.141428	0.0640843	0.144134	0.0284247	0.125548	0.556988	-0.118648	-0.429745	-0.0193951	0.659438	0.0773787	-0.0206232	0.236772	-0.28698	0.146749	0.0941666	0.128513	-0.25759	0.0323213	0.126478	0.071141	0.125419	-0.483506	-0.385565	0.96821
16_57027042_C_T	-0.0361386	0.0451774	0.00681081	-0.0148168	-0.0257189	-0.0691696	0.00086659	0.0523024	0.0248981	0.0122738	-0.0121171	1	-0.0480796	0.0027537	0.00596877	-0.0287756	0.0466526	-0.0695004	-0.0156657	0.134749	0.042228	-0.00646772	-0.0178269	-0.0246213	-0.0114163	0.0216294	-0.00812075	-0.156837	-0.0133736	0.0088155	0.0166317	-0.0364365	0.016361	0.0133293	-0.0357722	-0.0630976	-0.0152082	0.00150577	-0.00993746	-0.022955	-0.015609	-0.00237316	0.0122361	-0.00289657	0.072009	-0.0112928	-0.0611261	-0.06436	-0.00280628
16_56987369_C_T	0.123917	-0.193847	0.0722965	0.146759	0.137444	-0.0544546	0.537016	0.194864	-0.147186	-0.421216	-0.434246	-0.0480796	1	0.729731	0.0524213	0.315332	0.0814008	-0.0536182	-0.344962	0.152134	0.187466	-0.214414	0.156732	0.136076	-0.20909	-0.296822	-0.243845	-0.0667054	-0.346132	-0.283493	0.155634	0.33276	-0.194268	-0.601303	-0.0901598	-0.0392882	-0.323686	-0.199556	-0.380064	-0.305448	-0.344952	-0.094596	-0.626881	-0.0689641	0.0466186	-0.0404855	0.323117	0.680501	-0.412265
16_57001438_A_G	0.0974453	-0.238025	0.122187	0.116419	0.0550886	-0.0662052	0.599164	0.209434	-0.151159	-0.577859	-0.436458	0.0027537	0.729731	1	0.161288	0.457458	0.0460898	-0.0652911	-0.408116	0.128572	0.186657	-0.183522	0.172034	0.0804121	-0.300147	-0.201403	-0.30704	-0.102634	-0.408676	-0.305381	0.143642	0.480207	-0.250512	-0.349223	-0.140043	-0.042672	-0.254052	-0.279178	-0.408451	-0.383677	-0.407963	0.198758	-0.263992	-0.0664533	0.0746497	-0.0179031	0.167977	0.488823	-0.419052
16_57043502_G_T	-0.0508084	0.0185694	0.0150917	-0.0191797	-0.0775056	-0.161606	0.0933829	-0.00995264	-0.00203808	-0.0711831	-0.126566	0.00596877	0.0524213	0.161288	1	0.0200531	0.126421	-0.156322	0.00557661	-0.0800402	0.0301263	-0.0824556	0.161972	-0.0659857	0.068513	0.0589366	0.0475685	-0.328708	0.00605954	-0.0261255	-0.0083535	0.0451336	0.0106106	0.0791671	-0.572267	0.0306977	0.0412171	-0.108648	-0.0814235	-0.0914813	0.0056267	0.381263	-0.0174809	-0.0481991	-0.00722189	-0.135658	-0.0357527	-0.0236451	-0.12429
16_56993935_C_T	0.0221317	0.0483619	0.339296	0.00179301	0.0275699	0.0241286	0.627757	0.0933538	0.101656	-0.761278	-0.454663	-0.0287756	0.315332	0.457458	0.0200531	1	-0.0011192	0.0256329	-0.0472069	0.026271	0.0316483	0.0434587	0.00454835	0.0513765	-0.0795449	-0.0447177	-0.0690611	-0.00241431	-0.0472588	-0.555239	-0.00678271	0.95593	-0.0150974	-0.310784	-0.0157574	-0.0543519	-0.071559	0.122158	0.23537	0.237805	-0.0471581	0.0554211	0.514137	0.0583322	0.00579946	-0.0257816	0.283563	0.52095	-0.453886
16_57049518_A_G	0.150247	0.0793348	0.0133014	-0.0240848	-0.0947657	-0.24403	0.0429171	0.0873552	0.0172985	0.000803043	-0.0305013	0.0466526	0.0814008	0.0460898	0.126421	-0.0011192	1	-0.245	-0.0137486	0.0309416	0.0882414	-0.0958014	0.276293	-0.110128	0.0587364	0.00384212	0.0355684	-0.0905865	-0.0163485	0.0275902	-0.0485869	0.0191601	-0.000742289	-0.0175109	-0.110231	0.0218912	-0.111658	-0.0692248	0.00992705	-0.0157574	-0.0137586	0.013621	-0.0655385	-0.0245479	-0.252883	-0.0639679	-0.090695	0.026645	-0.0285785
16_57056064_G_T	-0.0649806	-0.0159984	-0.0188336	0.123593	-0.142492	0.998675	-0.0688148	-0.0285632	-0.0676256	-0.109024	-0.12417	-0.0695004	-0.0536182	-0.0652911	-0.156322	0.0256329	-0.245	1	-0.00179597	-0.0192365	-0.0332432	0.0709222	-0.150221	-0.113853	-0.0521713	-0.0774305	-0.063492	0.210523	0.000267187	-0.122111	0.12313	-0.0121007	0.0160575	-0.15453	0.0820933	0.118969	0.0823503	0.185275	0.0247358	0.0152444	-0.00181669	-0.0338053	0.0406891	-0.0162986	-0.0920828	-0.427169	0.226446	0.0493344	-0.126355
16_56953261_A_G	-0.0804358	0.230324	0.157786	-0.0744637	-0.0531504	0.00057282	-0.158117	-0.276409	0.283955	0.19329	0.128565	-0.0156657	-0.344962	-0.408116	0.00557661	-0.0472069	-0.0137486	-0.00179597	1	-0.104765	-0.298324	0.443543	-0.114014	-0.0904266	0.741925	0.634543	0.714079	0.0582448	0.997975	0.0936096	-0.211245	-0.064155	0.681997	0.160724	-0.0155225	0.0775951	0.177063	0.153169	0.345128	0.341261	0.999996	-0.113814	0.25776	-0.126921	-0.105988	0.0149118	-0.0256919	-0.219257	0.121783
16_57032461_G_T	-0.0546939	0.00592503	0.0821251	0.225528	0.24405	-0.0178192	0.0952911	-0.0485522	0.0138731	-0.0367035	-0.0324314	0.134749	0.152134	0.128572	-0.0800402	0.026271	0.0309416	-0.0192365	-0.104765	1	-0.0700809	-0.0700532	-0.129149	0.2583	-0.0538093	-0.114125	-0.072623	-0.68642	-0.106673	-0.0264885	0.158734	0.0358865	-0.15747	-0.113144	-0.0539011	-0.172782	0.0845017	-0.103393	-0.0585692	-0.0545531	-0.104704	-0.146427	-0.108594	-0.0343832	0.0723737	-0.200233	0.167046	0.0697117	-0.0556359
16_56960147_A_G	-0.0050548	-0.0772908	0.00216144	-0.0661119	-0.0268414	-0.0356687	0.120475	0.914907	-0.104012	-0.0846664	-0.13367	0.042228	0.187466	0.186657	0.0301263	0.0316483	0.0882414	-0.0332432	-0.298324	-0.0700809	1	-0.0973886	0.200848	-0.0385714	-0.246547	0.249405	-0.260718	0.0259011	-0.300785	-0.0977487	-0.0547511	0.0383178	0.364284	-0.0820931	-0.0045951	-0.0243439	-0.409038	-0.092275	-0.115638	-0.103536	-0.298284	0.106737	-0.139981	-0.0285165	-0.0150239	-0.042456	-0.165015	0.091197	-0.131646
16_56972713_A_G	-0.00284991	0.0576079	0.0760167	-0.0141051	0.00276095	0.0719395	-0.263262	-0.0850355	-0.0969172	-0.0676904	-0.0134313	-0.00646772	-0.214414	-0.183522	-0.0824556	0.0434587	-0.0958014	0.0709222	0.443543	-0.0700532	-0.0973886	1	-0.0626496	-0.0120458	-0.257995	0.29444	-0.234785	0.0928737	0.445915	-0.0847317	-0.117411	0.00950473	0.43581	-0.0445421	0.064693	0.0565924	0.0335118	0.272132	-0.00403686	-0.0579088	0.4436	-0.0813463	0.198987	-0.0580222	-0.0350147	-0.00242334	0.0994446	0.0860715	-0.00785446
16_57031730_A_C	0.57256	-0.0379319	0.0223433	-0.0646905	-0.0304987	-0.150556	0.0907162	0.18057	-0.0456441	-0.0443082	-0.12435	-0.0178269	0.156732	0.172034	0.161972	0.00454835	0.276293	-0.150221	-0.114014	-0.129149	0.200848	-0.0626496	1	-0.0384408	-0.0756431	-0.00702065	-0.0974791	0.0910537	-0.117619	-0.0102349	-0.043023	0.0236792	0.0264634	-0.0701793	0.0173378	-0.0068763	-0.27904	-0.111835	-0.102479	-0.109084	-0.11398	0.14069	-0.125013	-0.033724	-0.191446	-0.0864071	-0.106442	0.0674438	-0.123068
16_57047299_C_T	0.0169411	-0.0369539	0.0278886	-0.0314509	0.944127	-0.112916	0.0741468	-0.0190235	-0.0744201	-0.0778045	0.00565319	-0.0246213	0.136076	0.0804121	-0.0659857	0.0513765	-0.110128	-0.113853	-0.0904266	0.2583	-0.0385714	-0.0120458	-0.0384408	1	-0.0863915	-0.0571639	-0.0710638	-0.231709	-0.0905875	-0.0291505	-0.0506218	0.0358497	-0.118787	-0.0681591	-0.0330596	-0.0785816	0.0249184	-0.072759	-0.106035	-0.0581879	-0.0905997	-0.0614744	-0.0851347	-0.0336108	0.161942	-0.177199	0.0530727	0.101481	0.00652531
16_56948618_A_C	-0.0845578	0.20491	0.113448	-0.0695915	-0.0571933	-0.0505294	0.0306983	-0.231732	0.377169	0.252618	0.141428	-0.0114163	-0.20909	-0.300147	0.068513	-0.0795449	0.0587364	-0.0521713	0.741925	-0.0538093	-0.246547	-0.257995	-0.0756431	-0.0863915	1	0.462995	0.948549	-0.0116282	0.740268	0.160434	-0.140037	-0.0746964	0.407873	0.203429	-0.0663621	0.0344606	0.166562	-0.0376246	0.376871	0.409815	0.741914	-0.0616799	0.128129	-0.101417	-0.086492	0.0153445	-0.0957694	-0.299521	0.129827
16_56975775_T_TATA	-0.126654	0.142456	0.224235	-0.118611	-0.0430424	-0.0764219	-0.0166256	0.229097	0.157135	0.131619	0.0640843	0.0216294	-0.296822	-0.201403	0.0589366	-0.0447177	0.00384212	-0.0774305	0.634543	-0.114125	0.249405	0.29444	-0.00702065	-0.0571639	0.462995	1	0.478195	-0.00327254	0.63342	0.0458734	-0.321597	-0.0546207	0.718764	0.202845	-0.0639125	0.0152897	-0.10486	0.0297749	0.225485	0.225206	0.634532	0.0398853	0.220536	-0.141271	-0.0833668	-0.00642336	-0.238642	-0.304059	0.0596769
16_56961051_C_CT	-0.0999691	0.184812	0.130786	-0.0798385	-0.0441987	-0.0616186	0.0380063	-0.24669	0.358621	0.239139	0.144134	-0.00812075	-0.243845	-0.30704	0.0475685	-0.0690611	0.0355684	-0.063492	0.714079	-0.072623	-0.260718	-0.234785	-0.0974791	-0.0710638	0.948549	0.478195	1	0.00424207	0.7132	0.162227	-0.158949	-0.0651907	0.38652	0.219609	-0.0502098	0.0336664	0.176062	-0.0254492	0.384289	0.421682	0.713918	-0.0474676	0.167108	-0.109953	-0.0723983	0.0312127	-0.113404	-0.329458	0.134252
16_57042445_G_GA	0.0563837	-0.0316371	-0.0712415	-0.010196	-0.205061	0.211484	-0.113626	0.0112676	-0.0398535	-0.0113457	0.0284247	-0.156837	-0.0667054	-0.102634	-0.328708	-0.00241431	-0.0905865	0.210523	0.0582448	-0.68642	0.0259011	0.0928737	0.0910537	-0.231709	-0.0116282	-0.00327254	0.00424207	1	0.0602355	-0.0304406	0.0388773	-0.0251032	0.0842207	-0.0282598	0.36327	0.117192	-0.0422181	0.14862	0.0211227	0.0109224	0.0581913	-0.0770523	0.04009	0.050591	-0.0787187	0.182389	0.0177894	0.045668	0.0460657
16_56950210_A_G	-0.0801822	0.230167	0.157351	-0.0741919	-0.0534133	0.00249123	-0.157851	-0.279131	0.281878	0.190433	0.125548	-0.0133736	-0.346132	-0.408676	0.00605954	-0.0472588	-0.0163485	0.000267187	0.997975	-0.106673	-0.300785	0.445915	-0.117619	-0.0905875	0.740268	0.63342	0.7132	0.0602355	1	0.0912715	-0.211067	-0.0664299	0.680515	0.159803	-0.0167865	0.078179	0.176584	0.153373	0.346633	0.339819	0.997996	-0.113481	0.25693	-0.126548	-0.104228	0.0154837	-0.0227665	-0.220651	0.118751
16_57006305_C_T	-0.0271382	-0.143049	-0.236933	-0.019348	-0.0130317	-0.122919	-0.276103	-0.116883	0.106549	0.736111	0.556988	0.0088155	-0.283493	-0.305381	-0.0261255	-0.555239	0.0275902	-0.122111	0.0936096	-0.0264885	-0.0977487	-0.0847317	-0.0102349	-0.0291505	0.160434	0.0458734	0.162227	-0.0304406	0.0912715	1	-0.0152328	-0.518496	-0.0468591	0.444099	0.0308487	0.0118714	0.0804477	-0.305267	0.079574	0.0464551	0.0935825	-0.018818	-0.17584	-0.0171418	0.0235625	0.0620739	-0.383589	-0.462045	0.53956
16_56950951_A_G	-0.00166747	-0.0457763	0.0448817	-0.0321395	-0.0531663	0.1177	0.0639665	-0.0472111	-0.0327679	-0.0465295	-0.118648	0.0166317	0.155634	0.143642	-0.0083535	-0.00678271	-0.0485869	0.12313	-0.211245	0.158734	-0.0547511	-0.117411	-0.043023	-0.0506218	-0.140037	-0.321597	-0.158949	0.0388773	-0.211067	-0.0152328	1	0.00144712	-0.224648	-0.134773	-0.0188793	-0.0491426	0.00480784	-0.0581648	-0.128545	-0.117072	-0.211385	0.0658457	-0.139536	-0.0567782	0.0577487	-0.0733577	0.139473	0.0744058	-0.115176
16_56986045_G_T	0.0342307	0.0469329	0.324883	-0.00199105	0.0107007	-0.013569	0.589351	0.10142	0.0991719	-0.727131	-0.429745	-0.0364365	0.33276	0.480207	0.0451336	0.95593	0.0191601	-0.0121007	-0.064155	0.0358865	0.0383178	0.00950473	0.0236792	0.0358497	-0.0746964	-0.0546207	-0.0651907	-0.0251032	-0.0664299	-0.518496	0.00144712	1	-0.0322033	-0.313136	-0.0250523	-0.0672024	-0.0695888	0.114152	0.164524	0.232465	-0.0640913	0.0723907	0.516612	0.0634363	0.0266893	-0.00599917	0.246026	0.530618	-0.427556
16_56972345_G_T	-0.0640549	0.199011	0.140087	-0.118504	-0.0726775	0.0165792	-0.104187	0.326068	0.225677	0.0390784	-0.0193951	0.016361	-0.194268	-0.250512	0.0106106	-0.0150974	-0.000742289	0.0160575	0.681997	-0.15747	0.364284	0.43581	0.0264634	-0.118787	0.407873	0.718764	0.38652	0.0842207	0.680515	-0.0468591	-0.224648	-0.0322033	1	0.0580718	0.0212607	0.0432341	-0.101245	0.128676	0.17544	0.170378	0.681952	-0.0187209	0.144931	-0.136355	-0.12905	-0.027418	-0.0945209	-0.0988402	-0.0211078
16_57007734_A_C	-0.0931515	0.155574	-0.142361	-0.108158	-0.0638024	-0.152362	-0.240809	-0.116941	0.141626	0.475834	0.659438	0.0133293	-0.601303	-0.349223	0.0791671	-0.310784	-0.0175109	-0.15453	0.160724	-0.113144	-0.0820931	-0.0445421	-0.0701793	-0.0681591	0.203429	0.202845	0.219609	-0.0282598	0.159803	0.444099	-0.134773	-0.313136	0.0580718	1	0.000650981	-0.0574884	0.346669	-0.464431	0.247277	0.174826	0.160681	0.243998	0.284458	0.125997	0.0658952	0.0877476	-0.682636	-0.605774	0.631065
16_57036557_G_GT	-0.00739488	0.0657899	-0.000995054	-0.0511643	-0.0238887	0.0867922	-0.0914353	0.00792335	0.00609908	0.0406395	0.0773787	-0.0357722	-0.0901598	-0.140043	-0.572267	-0.0157574	-0.110231	0.0820933	-0.0155225	-0.0539011	-0.0045951	0.064693	0.0173378	-0.0330596	-0.0663621	-0.0639125	-0.0502098	0.36327	-0.0167865	0.0308487	-0.0188793	-0.0250523	0.0212607	0.000650981	1	-0.0992764	-0.0201561	0.0837678	0.0729111	0.0759649	-0.0155647	-0.175837	0.0611493	0.00632799	-0.0560486	0.125895	-0.0264599	-0.0115313	0.0780395
16_57064324_A_C	0.055727	-0.080314	-0.000875685	-0.0344767	-0.0955416	0.12144	-0.0880222	-0.0250787	-0.0341208	0.00885978	-0.0206232	-0.0630976	-0.0392882	-0.042672	0.0306977	-0.0543519	0.0218912	0.118969	0.0775951	-0.172782	-0.0243439	0.0565924	-0.0068763	-0.0785816	0.0344606	0.0152897	0.0336664	0.117192	0.078179	0.0118714	-0.0491426	-0.0672024	0.0432341	-0.0574884	-0.0992764	1	-0.0499217	0.0632438	-0.0351451	-0.0665846	0.077653	0.015986	-0.0133236	0.0109498	-0.267107	0.196211	0.0355318	0.00855759	-0.00812371
16_57014610_C_T	-0.173063	0.0954009	-0.0329735	0.064933	0.0258376	0.0850085	-0.188446	-0.454226	0.0269913	0.106759	0.236772	-0.0152082	-0.323686	-0.254052	0.0412171	-0.071559	-0.111658	0.0823503	0.177063	0.0845017	-0.409038	0.0335118	-0.27904	0.0249184	0.166562	-0.10486	0.176062	-0.0422181	0.176584	0.0804477	0.00480784	-0.0695888	-0.101245	0.346669	-0.0201561	-0.0499217	1	0.179616	0.116757	0.120094	0.177017	0.0994171	0.236319	0.0321525	0.0802789	-0.0302431	0.282403	-0.192585	0.230316
16_57007446_G_T	-0.0673172	0.0127635	0.100244	-0.0584132	-0.0728748	0.186055	-0.20517	-0.0882782	-0.0737573	-0.2136	-0.28698	0.00150577	-0.199556	-0.279178	-0.108648	0.122158	-0.0692248	0.185275	0.153169	-0.103393	-0.092275	0.272132	-0.111835	-0.072759	-0.0376246	0.0297749	-0.0254492	0.14862	0.153373	-0.305267	-0.0581648	0.114152	0.128676	-0.464431	0.0837678	0.0632438	0.179616	1	0.0762638	0.101244	0.153235	-0.107057	0.275591	-0.0700862	-0.0880321	-0.00959173	0.542746	0.121547	-0.268326
16_56992017_A_G	-0.0492761	0.159184	0.0783752	-0.0866232	-0.0942241	0.0259421	0.363843	-0.096147	0.340596	0.210371	0.146749	-0.00993746	-0.380064	-0.408451	-0.0814235	0.23537	0.00992705	0.0247358	0.345128	-0.0585692	-0.115638	-0.00403686	-0.102479	-0.106035	0.376871	0.225485	0.384289	0.0211227	0.346633	0.079574	-0.128545	0.164524	0.17544	0.247277	0.0729111	-0.0351451	0.116757	0.0762638	1	0.88018	0.345101	-0.0651495	0.489703	-0.0286235	-0.0914854	0.0167684	-0.0715547	-0.49667	0.115149
16_56985805_C_T	-0.0544126	0.179447	0.0903044	-0.0852829	-0.0445587	0.0166058	0.349241	-0.0853639	0.240966	0.161873	0.0941666	-0.022955	-0.305448	-0.383677	-0.0914813	0.237805	-0.0157574	0.0152444	0.341261	-0.0545531	-0.103536	-0.0579088	-0.109084	-0.0581879	0.409815	0.225206	0.421682	0.0109224	0.339819	0.0464551	-0.117072	0.232465	0.170378	0.174826	0.0759649	-0.0665846	0.120094	0.101244	0.88018	1	0.341093	-0.0500083	0.469186	-0.0333943	-0.0671231	0.0195033	-0.098359	-0.408809	0.0661534
16_56952098_A_G	-0.0804577	0.230373	0.157752	-0.0744397	-0.053334	0.000543107	-0.158125	-0.276339	0.283851	0.19318	0.128513	-0.015609	-0.344952	-0.407963	0.0056267	-0.0471581	-0.0137586	-0.00181669	0.999996	-0.104704	-0.298284	0.4436	-0.11398	-0.0905997	0.741914	0.634532	0.713918	0.0581913	0.997996	0.0935825	-0.211385	-0.0640913	0.681952	0.160681	-0.0155647	0.077653	0.177017	0.153235	0.345101	0.341093	1	-0.113827	0.257804	-0.126897	-0.105958	0.0149864	-0.0255497	-0.219218	0.121735
16_57011243_C_T	0.016982	-0.0526454	0.0409115	-0.0465975	-0.0766317	-0.033748	0.143389	0.0121624	-0.0540391	-0.0785263	-0.25759	-0.00237316	-0.094596	0.198758	0.381263	0.0554211	0.013621	-0.0338053	-0.113814	-0.146427	0.106737	-0.0813463	0.14069	-0.0614744	-0.0616799	0.0398853	-0.0474676	-0.0770523	-0.113481	-0.018818	0.0658457	0.0723907	-0.0187209	0.243998	-0.175837	0.015986	0.0994171	-0.107057	-0.0651495	-0.0500083	-0.113827	1	0.142046	-0.0480763	-0.030689	-0.0334076	-0.206203	-0.177667	-0.256005
16_56989830_A_G	-0.0827048	0.216212	0.207475	-0.136428	-0.106555	0.0402467	0.0108041	-0.0950988	0.213778	-0.223653	0.0323213	0.0122361	-0.626881	-0.263992	-0.0174809	0.514137	-0.0655385	0.0406891	0.25776	-0.108594	-0.139981	0.198987	-0.125013	-0.0851347	0.128129	0.220536	0.167108	0.04009	0.25693	-0.17584	-0.139536	0.516612	0.144931	0.284458	0.0611493	-0.0133236	0.236319	0.275591	0.489703	0.469186	0.257804	0.142046	1	0.113898	-0.0239535	0.0304774	-0.0828674	-0.178485	0.0140793
16_56945988_A_G	-0.00916301	0.0046514	0.0471243	0.00445263	-0.0469107	-0.0158974	-0.111808	-0.0163336	-0.019984	-0.0618561	0.126478	-0.00289657	-0.0689641	-0.0664533	-0.0481991	0.0583322	-0.0245479	-0.0162986	-0.126921	-0.0343832	-0.0285165	-0.0580222	-0.033724	-0.0336108	-0.101417	-0.141271	-0.109953	0.050591	-0.126548	-0.0171418	-0.0567782	0.0634363	-0.136355	0.125997	0.00632799	0.0109498	0.0321525	-0.0700862	-0.0286235	-0.0333943	-0.126897	-0.0480763	0.113898	1	0.0132767	0.0669676	-0.0943113	0.0972731	0.119822
16_57064294_A_AGATG	-0.07825	-0.0472936	-0.0985926	0.05504	0.146355	-0.0916763	0.0157584	-0.0135041	0.0199949	0.012256	0.071141	0.072009	0.0466186	0.0746497	-0.00722189	0.00579946	-0.252883	-0.0920828	-0.105988	0.0723737	-0.0150239	-0.0350147	-0.191446	0.161942	-0.086492	-0.0833668	-0.0723983	-0.0787187	-0.104228	0.0235625	0.0577487	0.0266893	-0.12905	0.0658952	-0.0560486	-0.267107	0.0802789	-0.0880321	-0.0914854	-0.0671231	-0.105958	-0.030689	-0.0239535	0.0132767	1	0.0328707	-0.0400629	0.028593	0.0706658
16_57055714_A_C	-0.0101433	0.0257305	-0.0770701	-0.0428175	-0.200964	-0.425139	-0.0446287	-0.0346212	-0.011594	0.0666357	0.125419	-0.0112928	-0.0404855	-0.0179031	-0.135658	-0.0257816	-0.0639679	-0.427169	0.0149118	-0.200233	-0.042456	-0.00242334	-0.0864071	-0.177199	0.0153445	-0.00642336	0.0312127	0.182389	0.0154837	0.0620739	-0.0733577	-0.00599917	-0.027418	0.0877476	0.125895	0.196211	-0.0302431	-0.00959173	0.0167684	0.0195033	0.0149864	-0.0334076	0.0304774	0.0669676	0.0328707	1	-0.127903	-0.0128808	0.134503
16_57015545_C_T	-0.0275899	-0.101132	0.130968	0.153847	0.052849	0.225811	0.137604	-0.178209	-0.0587426	-0.384527	-0.483506	-0.0611261	0.323117	0.167977	-0.0357527	0.283563	-0.090695	0.226446	-0.0256919	0.167046	-0.165015	0.0994446	-0.106442	0.0530727	-0.0957694	-0.238642	-0.113404	0.0177894	-0.0227665	-0.383589	0.139473	0.246026	-0.0945209	-0.682636	-0.0264599	0.0355318	0.282403	0.542746	-0.0715547	-0.098359	-0.0255497	-0.206203	-0.0828674	-0.0943113	-0.0400629	-0.127903	1	0.418949	-0.510697
16_56994894_A_G	0.078633	-0.0784269	0.17772	0.0959434	0.0983765	0.046969	0.0868041	0.115793	-0.184274	-0.656806	-0.385565	-0.06436	0.680501	0.488823	-0.0236451	0.52095	0.026645	0.0493344	-0.219257	0.0697117	0.091197	0.0860715	0.0674438	0.101481	-0.299521	-0.304059	-0.329458	0.045668	-0.220651	-0.462045	0.0744058	0.530618	-0.0988402	-0.605774	-0.0115313	0.00855759	-0.192585	0.121547	-0.49667	-0.408809	-0.219218	-0.177667	-0.178485	0.0972731	0.028593	-0.0128808	0.418949	1	-0.364823
16_57014875_A_G	-0.0826818	-0.178614	-0.21279	-0.0539457	0.0167916	-0.124708	-0.417483	-0.108739	0.0450952	0.614691	0.96821	-0.00280628	-0.412265	-0.419052	-0.12429	-0.453886	-0.0285785	-0.126355	0.121783	-0.0556359	-0.131646	-0.00785446	-0.123068	0.00652531	0.129827	0.0596769	0.134252	0.0460657	0.118751	0.53956	-0.115176	-0.427556	-0.0211078	0.631065	0.0780395	-0.00812371	0.230316	-0.268326	0.115149	0.0661534	0.121735	-0.256005	0.0140793	0.119822	0.0706658	0.134503	-0.510697	-0.364823	1
16_57002732_G_T	0.0181411	0.0113474	-0.148446	0.0555648	0.0414128	-0.217932	0.30338	0.0790136	0.0942689	0.20398	0.0719191	-0.00559199	0.344903	0.436024	0.107914	-0.100983	0.0642652	-0.219419	-0.107619	0.0328413	0.0960878	-0.217978	0.1168	0.0426972	0.0468834	-0.0474192	0.0451528	-0.0700878	-0.109733	0.301956	0.0689437	-0.0389179	-0.0853267	0.209827	-0.078457	-0.105	-0.146519	-0.645205	-0.155249	-0.110673	-0.107694	0.133145	-0.347507	0.0585433	0.11427	0.0759271	-0.340424	-0.068829	0.056941
16_57032142_A_C	-0.217488	0.110193	-0.0308581	0.0942382	0.139124	0.182981	-0.243666	-0.106162	-0.101032	-0.0550035	0.0677822	-0.139325	-0.0226303	-0.0565283	-0.371384	-0.0700357	-0.214895	0.179296	-0.0109477	0.113627	-0.134247	0.0676357	-0.406533	0.142213	-0.0644575	-0.0860447	-0.060623	0.192139	-0.00862035	-0.0610473	0.0368843	-0.0896151	-0.0529676	0.00784559	0.287011	0.00346826	0.14834	0.0218145	-0.205161	-0.172581	-0.0110054	-0.189206	-0.0535326	0.0611782	0.0688802	0.111399	0.104117	0.146938	0.0581677
16_57045324_C_CAA	0.00111996	-0.0751026	0.044299	-0.0472253	0.707765	-0.143706	0.088637	-0.00828903	-0.0579606	-0.0582331	0.00978776	-0.0247337	0.146254	0.093919	-0.0709229	0.0349766	-0.133577	-0.14466	-0.0612096	0.169083	-0.0115955	-0.0229525	-0.0309413	0.748126	-0.0457789	-0.0161929	-0.0351599	-0.160411	-0.0579355	0.00748577	-0.0613508	0.0242097	-0.0534754	-0.0684838	-0.0100889	0.00985467	-0.0125197	-0.0791913	-0.0986642	-0.0534005	-0.0613487	-0.0396873	-0.105772	-0.0473254	0.120548	-0.00592985	0.00368296	0.0879735	0.0239939
16_57048707_A_G	0.0170066	-0.0367096	0.027529	-0.0314526	0.945269	-0.113076	0.0738078	-0.0188329	-0.0744393	-0.0774633	0.00542987	-0.0243551	0.136157	0.0799328	-0.0659849	0.0510014	-0.11012	-0.114014	-0.0901144	0.258158	-0.0383818	-0.0118927	-0.0384038	0.999966	-0.08615	-0.0571488	-0.0707986	-0.231626	-0.0902764	-0.0289222	-0.0506398	0.0354571	-0.118362	-0.0683791	-0.033175	-0.0785776	0.0247255	-0.0726421	-0.105945	-0.05804	-0.0902877	-0.0616322	-0.085523	-0.0340624	0.161713	-0.177687	0.0531529	0.101571	0.00629959
16_57022988_C_T	-0.0396542	0.108716	0.00668615	-0.0422741	-0.023973	-0.0346548	0.00206964	-0.0465201	-0.0173445	-0.0713534	-0.0990587	-0.00624138	0.0927475	0.0510671	-0.0343518	0.0446645	-0.050119	-0.0351235	0.00287454	-0.0895739	-0.0408554	-0.0194068	-0.0314449	-0.0292263	0.0038556	-0.0489359	-0.00393457	0.0855947	0.00303016	-0.0524464	-0.0289147	0.0392635	-0.00826397	-0.153678	0.0601686	-0.0732807	0.0855537	0.349666	-0.0750004	-0.0707505	0.00290773	0.0019713	-0.0503978	-0.0193315	0.0669003	0.131414	0.211151	0.123415	-0.106278
16_57064526_A_AGATG	0.0418878	0.00975588	-0.0817295	0.088633	-0.268218	0.319904	-0.0715194	-0.0726271	-0.00206604	0.035781	-0.0244594	-0.0676349	-0.0626995	-0.0556269	0.0485656	-0.0647304	-0.160024	0.319014	0.0643053	-0.0655074	-0.0672056	0.0418419	-0.0590001	-0.237158	0.0375117	-0.0308912	0.0256822	0.15898	0.0672884	0.00689303	0.113795	-0.0645359	0.024777	-0.0135295	-0.0354465	0.325422	0.0288046	-0.000144714	0.00456505	0.00961601	0.0642001	0.0396416	0.0028311	-0.0144304	-0.175214	0.0150312	0.0348119	-0.0496968	-0.0250229
16_57044322_C_T	-0.102544	0.00523171	-0.00683603	0.10083	-0.172186	0.644779	-0.0540898	-0.0124659	-0.0578864	-0.115753	-0.157357	-0.0842221	-0.0739616	-0.0513791	-0.110452	0.0383665	-0.129835	0.646298	-0.0145887	-0.150391	-0.00272311	0.0673575	-0.178186	-0.178737	-0.0723263	-0.048973	-0.0856125	0.294087	-0.0144067	-0.122025	0.115199	-0.0104411	-0.00314734	-0.0974389	0.0326072	0.0254199	0.0835622	0.244214	0.0310828	-0.00440397	-0.0145985	0.0108011	0.0603549	0.000734954	-0.0206319	-0.299206	0.197095	0.0285116	-0.15303
16_57010994_G_T	0.0164704	-0.0523971	0.0414997	-0.0469775	-0.0774092	-0.0368614	0.146495	0.00973386	-0.0459959	-0.0769272	-0.256086	-0.00264281	-0.0975808	0.199254	0.379827	0.0574593	0.0170109	-0.0369338	-0.113337	-0.138222	0.104194	-0.0828265	0.139505	-0.0622964	-0.0600514	0.0422499	-0.0451623	-0.0849197	-0.113004	-0.0183805	0.0647005	0.0744794	-0.0195866	0.248105	-0.176431	0.0129061	0.100856	-0.109161	-0.0620359	-0.0468328	-0.11335	0.996465	0.146449	-0.0484824	-0.0268614	-0.0353287	-0.204742	-0.181634	-0.258311
16_57017662_A_G	0.00205399	0.398322	0.0604573	-0.068274	-0.119427	-0.0669397	0.17943	-0.0154825	0.0489029	-0.167731	-0.36673	0.0762912	-0.180594	0.128998	0.244383	0.132579	0.0694034	-0.0678268	0.00190007	-0.0491798	0.0321079	-0.0778528	0.0649265	-0.104879	0.0628206	0.110344	0.0831822	-0.125038	0.00210015	-0.0978995	-0.0181027	0.147607	0.0284631	0.362891	-0.0872807	-0.057476	0.148467	-0.191543	0.0596259	0.0885445	0.00191028	0.642651	0.285243	-0.00889677	0.020078	-0.0171919	-0.351444	-0.249357	-0.371651
16_57057951_A_G	0.0247518	-0.0188259	0.0319667	-0.0277875	0.981581	-0.138475	0.060371	-0.0122478	-0.0681239	-0.0624395	0.00406398	-0.0279976	0.141037	0.0506711	-0.0764102	0.0386499	-0.103545	-0.139335	-0.0549646	0.228818	-0.0242078	0.00599354	-0.0285058	0.935106	-0.0615483	-0.0407618	-0.045394	-0.196665	-0.0552344	-0.0217834	-0.0519691	0.021327	-0.0695276	-0.0685306	-0.0210578	-0.0962782	0.0229336	-0.0647697	-0.091934	-0.0415016	-0.0551519	-0.074787	-0.100944	-0.0467573	0.147228	-0.198202	0.0548882	0.104089	0.00504696
16_56984763_A_G	0.133219	0.0356014	0.0913323	-0.0283072	0.037279	-0.0318836	-0.197307	-0.092235	-0.0268579	-0.102406	-0.00153505	0.040453	-0.182102	-0.19192	-0.115647	0.122713	0.00737372	-0.0328062	0.272166	-0.0289653	-0.111841	0.65878	-0.0268207	0.0160731	-0.191793	0.0935852	-0.167911	0.0240728	0.273708	-0.145636	-0.158608	0.100628	0.253366	-0.0513862	0.0794171	0.0582062	0.0465558	0.227265	0.0628618	0.0110736	0.272187	-0.0603897	0.244451	-0.0232239	-0.00271025	0.0323979	0.0562625	0.128337	-0.0160581
16_56951297_A_G	-0.0841918	0.197041	0.112909	-0.0695252	-0.0557351	-0.0525722	0.0332384	-0.231049	0.380101	0.254292	0.143593	-0.0112537	-0.207411	-0.298168	0.0679653	-0.0796087	0.0577802	-0.054258	0.740659	-0.054128	-0.24565	-0.260014	-0.0748495	-0.0849738	0.997677	0.462483	0.949228	-0.00845682	0.738826	0.16372	-0.139089	-0.0748815	0.406508	0.200704	-0.063624	0.0338069	0.16616	-0.0360082	0.377248	0.41046	0.740626	-0.0643048	0.126494	-0.1011	-0.0865341	0.0155807	-0.0936648	-0.300493	0.131976
16_57042109_A_G	-0.0388414	0.101102	0.0943296	0.0191088	0.328783	-0.113806	0.0148742	-0.048916	0.0161835	0.0347794	0.0613	-0.0810146	0.00340594	-0.00969595	-0.0345327	-0.0183829	-0.00242102	-0.114918	-0.0231845	0.691476	-0.0705914	-0.0267144	-0.0740758	0.347973	0.000673134	-0.0101469	-0.0119156	-0.714665	-0.0258008	0.0428381	-0.0560725	-0.00297989	-0.0735408	0.0230622	0.00921359	-0.128756	0.08114	-0.0841201	0.0121974	0.0341482	-0.0231366	-0.0896797	-0.00634491	-0.0487496	0.0126631	-0.115362	0.0675767	-0.0300303	0.0335466
16_56984864_C_T	0.00308307	0.0300856	0.0152661	-0.0282108	-0.0346396	-0.0325274	0.0839901	-0.0223031	0.0226374	-0.0652668	-0.0682687	-0.0259024	0.147121	0.114847	-0.0168172	0.0712134	-0.032341	-0.0328504	0.08658	-0.0258393	-0.0227492	-0.0760544	-0.031142	-0.037505	0.139679	0.0282144	0.125661	0.00999095	0.0865184	-0.0204895	0.000498469	0.0621836	0.0854373	-0.0916841	-0.0111393	0.0570579	0.0500335	-0.0424759	-0.0357524	-0.0366609	0.0866029	-0.026174	-0.0750772	-0.030621	-0.0129379	0.0393626	0.0809033	0.121096	-0.0288499
16_56985555_A_G	0.0421798	-0.137272	0.310202	0.0558644	0.0571673	-0.0722415	0.556359	0.0978299	-0.0810886	0.0851338	-0.12558	0.0139774	0.320492	0.322676	0.0948879	-0.0230489	0.0449947	-0.0735799	-0.152643	0.132812	0.117452	-0.395823	0.0950423	0.0590269	0.130559	0.0480491	0.130728	-0.177985	-0.152099	0.0827681	0.124703	-0.0329845	-0.133003	-0.00550329	-0.0817682	-0.060943	-0.143626	-0.331103	0.182761	0.233657	-0.152678	0.163516	-0.313077	-0.180217	-0.0338148	-0.0623545	-0.0706269	-0.242037	-0.131429
16_56988044_C_T	0.110371	-0.196002	0.0784191	0.151945	0.142281	-0.0291172	0.545618	0.18332	-0.144525	-0.430467	-0.439646	-0.0349853	0.971317	0.698941	0.0386406	0.323537	0.0689078	-0.028163	-0.31309	0.149553	0.17148	-0.159795	0.141796	0.140031	-0.211331	-0.276546	-0.245839	-0.0579398	-0.310099	-0.299539	0.140976	0.29316	-0.164346	-0.586796	-0.0831426	-0.0260329	-0.320822	-0.191002	-0.328077	-0.3111	-0.313077	-0.108838	-0.631051	-0.0732926	0.0327763	-0.0466178	0.348612	0.65347	-0.417816
16_57010486_C_T	-0.0470321	-0.0626984	0.0622938	-0.0243206	-0.0284767	0.227643	-0.176595	-0.0243461	-0.0633853	-0.202399	-0.213619	-0.0504357	-0.0695943	-0.106284	-0.0405495	0.17	-0.0652476	0.227082	0.0394454	-0.0599017	-0.0449805	0.244522	-0.0831384	-0.0161591	-0.131748	-0.0364369	-0.135574	0.115923	0.0396077	-0.217442	-0.0169234	0.157973	0.0415352	-0.296678	0.0346938	0.123702	0.0751904	0.474688	-0.102932	-0.124327	0.0394701	-0.0688458	0.192284	-0.0579043	-0.0679926	-0.0513839	0.358766	0.251641	-0.214334
16_56985514_A_G	0.138796	-0.20307	0.0746515	0.152379	0.0917207	-0.0188439	0.456635	0.228808	-0.140402	-0.39173	-0.375221	-0.0445393	0.893708	0.706071	0.0713146	0.304571	0.114907	-0.0174232	-0.361286	0.183803	0.210494	-0.219438	0.172995	0.0964135	-0.222223	-0.303109	-0.265545	-0.102278	-0.362143	-0.237351	0.170341	0.32485	-0.21188	-0.533566	-0.108187	0.0184403	-0.337908	-0.261552	-0.361597	-0.346319	-0.361138	-0.0887496	-0.53842	-0.0627823	0.0171428	-0.0711989	0.28954	0.647155	-0.353321
16_57034645_C_T	-0.115687	0.0335121	0.127845	-0.0358918	0.164118	-0.114034	-0.0975863	-0.0547901	-0.0135934	0.0258904	0.0991106	-0.124042	0.0231319	-0.00116835	0.137981	-0.0757011	-0.0940221	-0.114154	0.0155051	0.133826	-0.0611446	-0.0614023	-0.203452	0.172189	0.0611892	0.017491	0.061953	-0.364977	0.0136866	0.0863609	-0.0219562	-0.0415578	0.000429353	0.0666206	-0.126571	0.0340856	0.0782404	-0.15954	-0.151105	-0.0608818	0.0153996	0.0561653	-0.0569146	-0.0326852	-0.0100245	0.0592313	-0.0467853	0.0462043	0.0923054
16_57030107_G_T	-0.0191026	-0.0237066	0.0318802	0.0487929	-0.0446884	-0.00620215	-0.106783	-0.0195441	-0.0401228	0.155906	0.149095	-0.0601913	-0.0573286	-0.0891248	-0.0717626	-0.199259	0.0661866	-0.00667268	0.0516005	-0.0726362	-0.00388961	-0.0395001	-0.018909	-0.0630917	0.0860744	0.0263582	0.0768918	0.113923	0.0516621	0.112601	0.0116297	-0.187982	0.0668477	0.0991674	0.0322676	0.0376372	0.0637838	-0.0422764	-0.0148169	-0.00719626	0.05163	-0.0479893	-0.0986106	0.0740203	-0.0407219	0.0343262	-0.047722	-0.115185	0.152154
16_57029519_A_ACCC	-0.104772	0.0260105	-0.169911	0.14077	-0.064257	0.219872	-0.0364868	0.00345856	-0.0419601	-0.117517	-0.110031	-0.0148124	-0.0231246	0.00339867	-0.131312	0.0530818	-0.0401866	0.218399	-0.0520082	-0.0373472	-0.0219558	0.10635	-0.17294	-0.0572446	-0.131781	-0.0820514	-0.126643	0.323912	-0.0486365	-0.165416	0.123697	0.00799764	-0.060321	-0.0142702	0.0549987	0.0640598	0.0343887	0.0394339	-0.0318622	-0.102343	-0.0519473	-0.037728	0.0282521	0.102047	0.113133	-0.0313407	0.0862636	0.0606141	-0.109537
16_57042024_G_GC	-0.00865609	-0.0749445	-0.0100393	0.00348534	-0.0483092	-0.104752	0.0972942	0.0379414	0.0140524	0.007206	-0.0478619	0.454027	0.0577455	0.0845809	-0.0623106	0.00628154	0.0525973	-0.105488	-0.0782967	0.385614	0.0296137	-0.0499915	-0.0311961	-0.0447032	-0.0467438	-0.0283586	-0.0427294	-0.404167	-0.0782822	-0.0129077	-0.00726005	0.00567573	-0.0453049	-0.0376422	-0.0378059	-0.115746	-0.0625485	-0.0417114	-0.00234974	-0.0136588	-0.0782927	-0.0369863	-0.0419178	0.00475017	0.0667042	-0.0763642	-0.101988	-0.0336347	-0.0424984
16_56985784_T_TTTTTTTTG	-0.0345477	-0.05225	0.061876	-0.0385937	-0.00819484	-0.0680398	0.272096	0.0661713	-0.070578	-0.203389	-0.14069	0.073368	-0.217714	0.332946	0.177634	0.206032	-0.0523376	-0.0682755	-0.189357	-0.0191426	0.0489162	-0.0792342	0.0150003	0.0402244	-0.143448	0.159201	-0.0811954	-0.108313	-0.188747	-0.0865741	0.014084	0.220747	-0.132725	0.264811	-0.105073	-0.0265689	0.0542457	-0.136698	-0.0883516	-0.0803356	-0.189324	0.478882	0.376301	-0.0392594	0.0947986	-0.0118093	-0.219839	-0.299144	-0.138087
16_56993901_A_C	-0.0580904	0.152147	0.148235	-0.0651904	-0.0513719	0.079957	-0.50029	-0.115399	0.0330464	-0.256338	0.0827381	-0.0630079	-0.353028	-0.296473	-0.091958	0.301076	-0.0628053	0.0814878	0.175328	-0.110978	-0.1404	0.344283	-0.109684	-0.0476297	-0.0699601	-0.00962081	-0.0644755	0.154141	0.174995	-0.184597	-0.103667	0.301586	0.103801	0.00449508	0.0993727	0.0569363	0.176286	0.368602	-0.0687451	-0.0842583	0.175359	-0.129297	0.568494	0.195206	-0.0134816	0.0612021	0.118831	0.38261	0.077084
16_56990716_A_C	0.124611	-0.190773	0.0709907	0.148569	0.135118	-0.0512358	0.537208	0.194238	-0.145844	-0.422098	-0.439292	-0.0472441	0.997022	0.72865	0.0529564	0.314011	0.0821988	-0.0503896	-0.343311	0.15126	0.187237	-0.215611	0.157868	0.133942	-0.206399	-0.296829	-0.24089	-0.0652276	-0.344478	-0.283969	0.156489	0.330591	-0.190908	-0.605381	-0.091007	-0.0392503	-0.32424	-0.19725	-0.380696	-0.303707	-0.343302	-0.0926902	-0.628928	-0.0680134	0.0427678	-0.0404816	0.324855	0.681866	-0.417484
16_57021524_C_T	-0.0898405	-0.0294342	0.0604037	-0.0741182	-0.0677398	-0.0587562	-0.156582	0.0461318	-0.0872905	0.0231404	0.0840068	0.0717685	0.0776713	0.0391424	-0.103719	-0.133831	-0.0368521	-0.0598155	-0.0421703	-0.221155	0.0569906	-0.0946989	0.133401	-0.0783603	0.0193013	-0.0201	0.0261062	0.207628	-0.0426525	0.0760617	-0.0642515	-0.113753	0.0369029	-0.0301745	0.166954	-0.0218158	-0.0869017	-0.0241647	-0.224907	-0.149337	-0.0422715	-0.0637514	-0.163767	-0.0270014	-0.108079	0.102345	-0.111371	0.103709	0.0949079
16_57046823_C_T	0.188443	0.104335	0.0202264	-0.0211479	-0.0912602	-0.19869	0.0346983	0.0828685	0.0235164	0.014178	-0.022413	-0.00119907	0.0457269	0.00926442	0.145269	-0.00315072	0.885387	-0.196291	0.0201451	-0.0296861	0.0949171	-0.0700291	0.32919	-0.107619	0.0750479	0.0282083	0.0508129	-0.0306772	0.0175024	0.0391224	-0.0248174	0.00820817	0.0339021	0.00542864	-0.116949	0.0275571	-0.0937087	-0.0567494	0.0441959	0.0205974	0.0201609	0.0294782	-0.0376804	-0.00825061	-0.300704	-0.104981	-0.0619887	-0.0030577	-0.0160829
16_57007610_A_G	-0.0969443	0.147078	-0.145134	-0.11133	-0.0651919	-0.163418	-0.225698	-0.118783	0.137969	0.474431	0.64676	0.0153855	-0.578376	-0.327126	0.0782185	-0.310319	-0.0204812	-0.165613	0.142376	-0.117197	-0.0795401	-0.0551666	-0.065295	-0.0699353	0.191368	0.185991	0.208311	-0.0259555	0.141552	0.454579	-0.126938	-0.311856	0.0454801	0.984223	0.00423711	-0.0621345	0.347374	-0.473727	0.23692	0.164948	0.142351	0.245526	0.264926	0.124047	0.0645325	0.0978712	-0.663735	-0.597973	0.61613
16_57027876_T_TA	0.271334	-0.0654293	0.049127	-0.101962	-0.0132089	-0.120161	0.036654	0.0691087	-0.0707538	-0.003492	-0.0419082	0.169213	0.14524	0.0946235	-0.0707516	-0.0392457	0.144337	-0.121012	-0.0432259	-0.0862148	0.0600958	-0.0541966	0.332022	-0.0264903	-0.0109564	-0.0151459	-0.00856096	0.0563549	-0.0448508	0.0337278	-0.0563203	-0.0219118	0.0308087	-0.106501	0.0383832	0.0324681	-0.14863	-0.0335413	-0.101944	-0.0646503	-0.0432586	-0.0340202	-0.147157	-0.0599365	-0.143326	0.0237323	-0.0697638	0.074184	-0.036322
16_57045755_A_G	-0.00778258	0.0325222	-0.0390584	0.0169577	-0.886777	0.117016	-0.057834	0.02597	0.0852186	0.0620263	-0.0130647	0.0224938	-0.107219	-0.0587341	0.0682232	-0.024801	0.0973388	0.117767	0.10331	-0.241478	0.047456	0.0190938	0.0292477	-0.934713	0.0911843	0.0558148	0.0663305	0.210091	0.0997782	0.0161829	0.0618931	-0.00737487	0.119811	0.0485379	0.0364908	0.0866017	-0.0293274	0.0673912	0.107578	0.0644255	0.103479	0.0489951	0.0828474	0.0426197	-0.151459	0.195834	-0.032711	-0.0633101	-0.0142383
16_56984590_C_T	0.10618	-0.150873	0.10179	0.122765	0.0502401	0.120699	0.132411	-0.193612	-0.145704	-0.247772	-0.182113	-0.00177451	0.389042	0.29339	-0.0550929	0.181446	-0.00523785	0.122296	-0.496074	0.154831	-0.212375	-0.189379	0.0188317	0.0675523	-0.385071	-0.759128	-0.406707	-0.00941072	-0.490137	-0.138578	0.341165	0.145303	-0.550904	-0.29315	0.0488397	-0.0133485	0.0551659	-0.0226944	-0.19657	-0.251368	-0.495942	-0.0420554	-0.225016	0.170409	0.0394847	-0.0736555	0.339446	0.384761	-0.178944
16_57051154_G_T	0.00780221	0.0148353	0.0584206	0.0305201	-0.262541	0.370067	0.00510892	0.0342293	0.0650204	-0.0156062	-0.107232	0.0454233	-0.0817707	-0.0380856	0.176281	-0.000173803	0.130806	0.37042	0.0188207	0.0527436	0.0446554	-0.00229307	0.11017	-0.285267	0.021427	0.0309054	-0.000342008	-0.0534187	0.0182767	-0.0422732	0.123341	-0.0190938	0.0589816	-0.0036309	-0.122334	-0.113677	0.0319142	0.0361539	0.0677404	0.0275626	0.0188157	0.0842678	0.0560574	-0.0267816	-0.174697	-0.80523	0.0664543	-0.0829878	-0.116381
16_57025291_C_CTTT	-0.896443	0.0605859	-0.0377974	0.0394097	-0.019165	0.0629293	-0.0695923	-0.00350374	0.0199832	0.0191962	0.0752396	0.0268998	-0.116236	-0.091156	0.0511703	-0.0398909	-0.149825	0.0595825	0.0626271	0.0533308	-0.00036618	-0.0147209	-0.520726	-0.0131636	0.0787098	0.109708	0.0942383	-0.0460067	0.0623367	0.020461	0.0158582	-0.0512018	0.0538107	0.0725742	0.00602439	-0.00589655	0.144324	0.0607595	0.0255852	0.0387691	0.0626321	-0.0158193	0.055529	0.0181163	0.0914779	0.031708	0.0356172	-0.0671902	0.0743786
16_57007451_A_G	0.0727655	-0.0271682	-0.10749	0.0566324	0.0177644	-0.188268	0.186153	0.0919349	0.0777208	0.224058	0.300396	0.00963368	0.165135	0.299898	0.117727	-0.132808	0.0824079	-0.187549	-0.177164	0.118376	0.0928928	-0.262765	0.121897	0.0207142	0.0055023	-0.0491941	-0.00822813	-0.156355	-0.176906	0.317655	0.0650938	-0.125786	-0.154796	0.47327	-0.0859949	-0.0381389	-0.185775	-0.966783	-0.0667666	-0.156363	-0.177066	0.110383	-0.253994	0.0753156	0.0675828	0.0237273	-0.507693	-0.143664	0.282302
16_57052583_C_T	-0.0435613	-0.0625337	-0.0348633	-0.0144803	-0.0289539	-0.118609	0.035942	0.0163534	-0.00448667	-0.00735679	-0.0183649	0.219839	0.0736767	0.0763275	-0.0176184	-0.00884917	0.164118	-0.11889	-0.0858688	0.22239	0.0027777	-0.0393588	-0.0220399	-0.0331913	-0.0571682	-0.0568619	-0.0563559	-0.255658	-0.0860064	0.0109209	-0.0241939	0.00867844	-0.0676039	-0.0535131	-0.0242137	-0.152883	0.0120903	-0.00457011	-0.061011	-0.0572032	-0.0858652	-0.0356379	-0.0682538	-0.0406267	0.167118	-0.101463	-0.0618971	0.0308464	-0.0114055
16_56968039_A_G	-0.0810584	0.204847	0.108461	-0.0736523	-0.10604	-0.0525476	0.0194926	-0.234049	0.38739	0.268071	0.153155	0.000430253	-0.238664	-0.293828	0.0753927	-0.0935735	0.0679195	-0.0542246	0.718408	-0.0528265	-0.246885	-0.263689	-0.0734672	-0.133076	0.962845	0.449919	0.925274	-0.0143084	0.716502	0.179838	-0.131534	-0.0939918	0.395438	0.219963	-0.0666028	0.0581764	0.167486	-0.0265287	0.393889	0.3799	0.718297	-0.0525246	0.13895	-0.0981151	-0.10926	0.0239929	-0.0835538	-0.327477	0.141469
16_56993897_A_C	-0.0666278	0.105803	0.11783	-0.0913512	-0.0980728	-0.0149643	0.471933	-0.0424909	0.288209	0.0457007	0.0212141	0.0218088	-0.419328	-0.153858	0.0065338	0.334299	-0.0311494	-0.0159309	0.203254	-0.0284814	-0.0799574	-0.057243	-0.0665944	-0.0893218	0.263815	0.267581	0.30237	-0.0377016	0.20478	0.00624764	-0.062621	0.277903	0.0929896	0.327062	0.024516	-0.0764035	0.122326	0.00570042	0.808756	0.70911	0.203252	0.169464	0.620063	-0.0455839	-0.0521499	-0.0137669	-0.154929	-0.566603	-0.00480014
16_56972250_C_T	-0.0127409	-0.0677806	0.0117845	-0.0608673	0.0364794	-0.028669	0.136316	0.869687	-0.112121	-0.100249	-0.149017	0.0342307	0.221369	0.161185	0.0168902	0.044827	0.0700268	-0.0264107	-0.251238	-0.0860079	0.9538	-0.101859	0.185121	0.0218649	-0.192479	0.266309	-0.208282	0.042524	-0.253646	-0.116062	-0.064477	0.0523183	0.38428	-0.105984	0.00123469	-0.0444868	-0.392203	-0.101002	-0.125303	-0.0472887	-0.251204	0.091894	-0.159129	-0.0343779	0.0042426	-0.0508715	-0.17886	0.11764	-0.147203
16_57009137_A_C	-0.0492088	0.00141964	-0.352852	0.00377053	-0.0640971	0.01706	-0.130001	0.0388892	-0.0302717	0.121157	0.169156	0.00709549	-0.0612317	-0.11543	-0.0850082	-0.165498	-0.0629198	0.0163604	-0.0873894	-0.122532	0.0347397	-0.0667296	-0.0509828	-0.0430388	-0.0483289	-0.0808711	-0.0471803	0.112389	-0.0869763	0.0663546	-0.0599199	-0.152944	-0.0401233	0.0867251	0.0556647	0.00212444	-0.0256098	0.0116169	-0.0357465	-0.0289979	-0.0873415	-0.0888943	-0.0722381	0.29433	0.130771	0.108614	-0.0870538	-0.0655129	0.175057
16_57065556_C_T	-0.0545284	-0.0757036	-0.125719	-0.038595	-0.186522	-0.174977	-0.126305	-0.00515678	-0.00776371	0.08557	0.157825	-0.0541486	-0.0827046	-0.0572048	-0.128269	-0.0880429	-0.191147	-0.176894	-0.0111302	-0.171958	-0.0154397	0.0394355	-0.101845	-0.168232	-0.0449072	-0.00204997	-0.0270008	0.168549	-0.0111422	0.0691499	-0.0785391	-0.0719532	-0.0175282	0.0767991	0.110176	0.428012	-0.0411451	-0.0329534	-0.0343292	-0.0274272	-0.0110576	-0.0597605	0.0132105	0.0790853	-0.0708104	0.642424	-0.121325	-0.0259381	0.160007
16_57002242_C_T	-0.0737147	0.713765	0.0800477	-0.0667296	-0.00504376	-0.0434142	-0.125443	-0.0576526	0.138321	-0.190008	-0.029277	-0.0187789	-0.194354	-0.234455	0.0152981	0.115758	0.0396369	-0.0442155	0.164407	-0.0268581	-0.0808515	0.090657	-0.044673	-0.00711706	0.112831	0.0854688	0.139994	-0.00955082	0.16818	-0.130788	-0.0732695	0.114907	0.139341	0.244705	0.0331227	-0.0801785	0.078364	-0.111814	0.128885	0.139099	0.164459	-0.0676245	0.273803	0.331173	0.000977981	0.00358567	-0.200482	0.00235253	-0.0427653
16_57046069_G_T	-0.0138422	0.0473842	0.0443502	-0.0129609	-0.0290343	-0.0797774	0.0439705	-0.040243	0.0118864	0.134079	0.137043	-0.0280228	-0.0968931	-0.12819	-0.0507673	-0.0177287	-0.0680852	-0.0802734	0.159062	-0.0546409	-0.0487361	0.0499933	0.00083087	-0.033429	0.142157	0.114735	0.127821	0.0510942	0.15893	0.0802671	-0.0467023	-0.0236146	0.0445664	0.121205	0.059373	0.0175997	0.0731327	-0.0143613	0.203948	0.179808	0.159091	-0.0325192	0.0715327	-0.0127465	-0.0583223	0.184326	-0.0462232	-0.149174	0.120435
16_57065121_A_C	-0.0935224	0.101803	0.092277	-0.0767931	0.314246	-0.405981	0.127539	-0.00803675	0.0856722	-0.0190345	-0.0346478	0.140801	0.0575159	0.0523915	0.140429	0.101675	-0.0547856	-0.402995	0.0192659	0.176987	-0.00208303	-0.00911471	-0.0477356	0.272401	0.0272989	0.056529	0.0306791	-0.322947	0.0168439	-0.0153735	-0.0628599	0.107452	0.0149081	0.0475196	-0.0443658	-0.572551	0.0684452	-0.0506774	0.0363043	0.0509973	0.0192205	0.0255667	0.0385067	-0.0301199	0.270854	-0.212612	-0.00983316	0.00784851	-0.0403473
16_57001516_A_G	-0.0738115	0.712689	0.0807717	-0.0669122	-0.00405057	-0.0417963	-0.130156	-0.0568974	0.140476	-0.185492	-0.0226216	-0.0230011	-0.19746	-0.233229	0.0151098	0.119859	0.0417138	-0.0427728	0.165397	-0.0249751	-0.0802263	0.0821487	-0.0438976	-0.00601676	0.116225	0.0794031	0.137676	-0.0117592	0.165369	-0.129255	-0.0724662	0.123566	0.133021	0.247799	0.0344854	-0.0804541	0.0777052	-0.116414	0.12639	0.141899	0.165449	-0.0670826	0.283737	0.335438	0.00676848	0.0101867	-0.203805	0.010814	-0.0359991
16_56969148_A_G	-0.00326051	0.058028	0.0758598	-0.0138548	0.00342927	0.0690911	-0.268586	-0.0849747	-0.0967311	-0.0636292	-0.00916188	-0.00954046	-0.216278	-0.186045	-0.0833286	0.0423337	-0.0966405	0.0678726	0.446885	-0.0695952	-0.0973401	0.995788	-0.0632197	-0.0114171	-0.257502	0.294617	-0.23561	0.0925691	0.446485	-0.0840627	-0.118462	0.0115243	0.436341	-0.0433206	0.0659287	0.0547932	0.0339121	0.273419	-0.00721908	-0.0576511	0.446942	-0.0822516	0.202312	-0.0474477	-0.0314043	3.68162e-05	0.0956226	0.0886484	-0.00352848
16_57014411_C_T	-0.0203297	-0.0273444	0.01755	-0.0231101	0.00139434	0.00390106	0.151572	0.388643	-0.0346948	-0.122052	-0.131266	-0.019873	0.228295	0.172484	-0.0375543	0.0872738	0.0237297	0.00502155	-0.102499	-0.104832	0.352188	-0.0473606	-0.0428723	-0.00639578	-0.0759285	0.1379	-0.0819613	0.0805238	-0.102042	-0.120837	-0.0632957	0.0845829	0.124115	-0.197594	0.0367176	0.0801786	-0.580262	-0.0839634	-0.0533708	-0.0509157	-0.10243	-0.0582258	-0.136707	0.00018297	-0.00135734	0.0705122	-0.191736	0.146219	-0.115124
16_56982299_C_T	-0.117168	0.156577	0.224395	-0.13036	-0.0520248	-0.103843	-0.0346641	0.234254	0.149765	0.147039	0.0729142	0.0145556	-0.287476	-0.180978	0.0755929	-0.0674506	0.0229559	-0.104877	0.60542	-0.110594	0.257647	0.242548	0.005531	-0.065278	0.465715	0.969708	0.479732	-0.0209799	0.602391	0.0713585	-0.310832	-0.035955	0.694354	0.203974	-0.0777334	0.000336429	-0.0986103	0.028489	0.182184	0.232786	0.605419	0.06542	0.22355	-0.142778	-0.083599	-0.00153664	-0.266924	-0.296807	0.0689123
16_57035375_C_T	-0.101841	0.0596771	-0.161518	0.114528	-0.0691597	0.231111	-0.0762085	-0.026717	-0.0687667	-0.0948129	-0.0846153	-0.00944359	-0.0126635	0.00868321	-0.15724	0.0233955	-0.0499822	0.229918	-0.0257027	-0.0785128	-0.0384256	0.0909744	-0.19319	-0.0681475	-0.0959308	-0.0726478	-0.0986852	0.373158	-0.0214656	-0.136104	0.066108	-0.0207859	-0.0453168	-0.0315459	0.091312	0.0127851	0.0672578	0.12499	-0.0578136	-0.120984	-0.0256392	-0.0826477	-0.00644678	0.0685449	0.104056	0.00797017	0.131517	0.083363	-0.0918136
16_57031716_C_T	0.575364	-0.03667	0.0214723	-0.0643163	-0.0313934	-0.157476	0.0965242	0.181397	-0.0446217	-0.0512258	-0.129979	-0.0167899	0.159982	0.176562	0.164377	0.0130001	0.279735	-0.157131	-0.119516	-0.126972	0.202026	-0.0609319	0.995444	-0.0392763	-0.0828741	-0.0108035	-0.104453	0.0933806	-0.123131	-0.0154207	-0.0419164	0.0321134	0.0222803	-0.0751981	0.0241683	-0.00921358	-0.282201	-0.110245	-0.100641	-0.107285	-0.119482	0.141296	-0.121054	-0.0331823	-0.188393	-0.083164	-0.103218	0.0719132	-0.128829
16_56996104_A_C	-0.0355461	0.24573	0.0711103	-0.0240114	0.0139926	-0.0825054	-0.218693	-0.0486008	0.048594	-0.135966	0.065145	-0.0127991	-0.118579	-0.137833	-0.034783	0.131053	-0.00415195	-0.0831533	0.0375591	-0.0630796	-0.0652347	0.127738	-0.02745	0.0165969	-0.056435	-0.0146142	-0.023951	0.0385965	0.037645	-0.0759664	-0.0803539	0.13418	0.0209353	0.147053	-0.00208142	-0.0402057	0.00247455	-0.0985053	-0.0947749	-0.0823561	0.037558	-0.0702223	0.220563	0.450085	0.0477239	0.0401835	-0.14942	0.212859	0.0603754
16_57021433_A_G	-0.0937422	-0.06239	0.0529801	-0.0905144	-0.0162031	-0.0170925	0.121828	-0.0274251	0.113301	0.148887	0.118567	-0.0663002	-0.173437	-0.206071	-0.0923774	0.0656213	-0.0473435	-0.0183036	0.16066	-0.20089	-0.00900408	0.0781548	-0.109036	-0.0359009	0.11628	0.119028	0.142432	0.168576	0.159973	0.0902977	-0.0426897	0.0659508	0.0977468	0.048057	0.0579601	0.0212558	0.0499494	0.15504	0.388856	0.364643	0.160681	-0.0513483	0.215446	-0.033898	-0.00909548	0.0205733	0.00106369	-0.224378	0.137452
16_56988502_A_G	-0.0434785	0.169532	0.07201	-0.09507	-0.104291	-0.00609583	0.354271	-0.0874581	0.349218	0.229838	0.163634	-0.0204894	-0.371902	-0.390531	-0.070795	0.225775	0.0256219	-0.00737047	0.329952	-0.0586625	-0.105845	-0.0554476	-0.0925136	-0.115317	0.396392	0.217687	0.40526	0.00923929	0.328887	0.106819	-0.121193	0.210064	0.158198	0.241967	0.0662143	-0.0494404	0.124465	0.0810524	0.969519	0.917129	0.32992	-0.0522002	0.515057	-0.0232232	-0.0805697	0.0332356	-0.102678	-0.486937	0.131034
16_56999258_A_C	-0.0419855	-0.000974883	0.139772	-0.0504716	-0.00565365	0.236274	-0.211021	-0.0710191	-0.0923996	-0.327037	-0.183958	-0.00807974	-0.288639	-0.416391	-0.129649	0.253738	-0.0825069	0.237932	0.177454	-0.104625	-0.0844629	0.247774	-0.131753	-0.00700404	0.0079149	0.0389425	0.013816	0.149136	0.179065	-0.406	-0.0729934	0.186036	0.174938	-0.283933	0.107878	0.0921222	0.140391	0.678008	0.18209	0.204257	0.177361	-0.110039	0.418182	-0.0600769	-0.107285	-0.0616123	0.366396	0.158516	-0.166749
16_56988958_C_CT	0.0165759	0.0519636	0.278028	0.00968409	0.0444692	0.00677909	0.492294	0.0692577	0.0602264	-0.63691	-0.398487	-0.0212635	0.323426	0.434575	0.0380407	0.799578	-0.0073139	0.00701646	-0.0405764	0.0754851	0.0253974	0.0423481	-0.0131642	0.0703007	-0.0687745	-0.0387171	-0.0622021	-0.0407277	-0.0421177	-0.429036	0.0255843	0.814297	-0.0219851	-0.309109	0.0048658	-0.0692883	-0.0345882	0.110635	0.0838226	0.140951	-0.0404133	0.0272156	0.385366	0.0195452	0.0430385	-0.0379128	0.275051	0.488631	-0.403426
16_56997233_A_G	-0.0516188	-0.0490044	0.135465	-0.0827409	-0.080335	0.130567	-0.0447077	-0.111032	0.189479	0.0184515	0.0673675	-0.0129932	-0.442503	-0.526365	-0.137625	0.302836	-0.0641504	0.131568	0.305768	-0.0917461	-0.133752	0.208106	-0.148484	-0.0844676	0.175558	0.123459	0.170573	0.113635	0.306749	-0.115722	-0.112516	0.233498	0.16735	-0.0332252	0.116023	0.0694333	0.174441	0.51417	0.611263	0.50939	0.305776	-0.127621	0.600699	-0.0598291	-0.0990603	-0.0159565	0.241192	-0.105776	0.0453016
16_56974859_G_GAC	-0.0141432	-0.0688673	0.0128279	-0.0613358	0.0392709	-0.0261739	0.137608	0.867643	-0.113571	-0.104205	-0.152475	0.0379276	0.219096	0.164379	0.0141316	0.0445411	0.0681337	-0.024832	-0.254114	-0.0846736	0.950036	-0.0957609	0.184055	0.0244189	-0.19704	0.270124	-0.210677	0.0449795	-0.253602	-0.117915	-0.0634307	0.0484548	0.382455	-0.107749	0.00958364	-0.0400444	-0.399172	-0.101236	-0.125058	-0.0541535	-0.254083	0.0873978	-0.160061	-0.0349574	-0.000815475	-0.0544102	-0.176038	0.114005	-0.150682
16_57029562_C_T	-0.091265	0.0242392	-0.174154	0.14883	-0.0645818	0.221876	-0.0203992	-0.00597812	-0.0462908	-0.126761	-0.116064	-0.00992342	-0.0146441	0.0183865	-0.135097	0.0635229	-0.0416777	0.220395	-0.0519349	-0.0372529	-0.0271534	0.106074	-0.159404	-0.0584069	-0.131805	-0.0862293	-0.127073	0.314199	-0.0488794	-0.174318	0.118316	0.0162377	-0.062712	-0.0143654	0.0547505	0.0705333	0.0298347	0.0306837	-0.039412	-0.108038	-0.0518735	-0.0292318	0.0296302	0.101669	0.109273	-0.0338573	0.0805711	0.062388	-0.114588
16_56960614_A_G	0.0010417	0.00503928	0.0418329	-0.0284673	-0.0362195	-0.0255537	0.0535907	-0.0521231	0.0172509	-0.0506204	-0.0389461	-0.0326747	0.125811	0.0887573	-0.025084	0.0584375	-0.0400108	-0.0259454	0.143256	-0.0202461	-0.056549	-0.0535234	-0.0317582	-0.0390365	0.184595	0.0683381	0.174574	0.0134741	0.143084	-0.0242166	-0.0277615	0.0505412	0.120344	-0.0851637	-0.00654292	0.067343	0.047642	-0.0212953	-0.0368782	-0.0365551	0.143279	-0.0460559	-0.0657512	-0.0300777	-0.00558848	0.0610583	0.0804211	0.121238	-0.00703901
16_57023938_C_T	-0.122324	0.105894	-0.0987324	0.15449	0.102941	0.145196	0.00322567	-0.0363906	0.00803831	-0.0986921	-0.0893778	-0.023669	-0.0214254	0.0159423	-0.128537	0.0642554	-0.0284158	0.14338	-0.0426594	0.437863	-0.069672	0.0733661	-0.20325	0.125397	-0.0960662	-0.0459945	-0.110389	-0.175237	-0.0418871	-0.13902	0.0861435	0.0312784	-0.090074	-0.00210719	0.0750121	-0.0386767	0.0908396	-0.015619	-0.0109015	-0.0657476	-0.0425804	-0.0732393	0.0440452	0.073898	0.109168	-0.0752406	0.133975	0.0334096	-0.108707
16_56948292_A_G	-0.00518801	-0.0782211	0.00305175	-0.0665874	-0.0262169	-0.0493024	0.123461	0.906784	-0.103287	-0.0868149	-0.132315	0.0553695	0.185487	0.183392	0.0292471	0.0308845	0.0954207	-0.0468204	-0.297328	-0.0629161	0.987064	-0.0899902	0.20591	-0.0380267	-0.247734	0.246735	-0.257378	0.0180063	-0.299796	-0.0949376	-0.0557727	0.033643	0.363001	-0.0815419	-0.00656732	-0.0281243	-0.406309	-0.0946807	-0.108602	-0.100214	-0.297297	0.10105	-0.142018	-0.0290356	-0.0137086	-0.0420341	-0.164273	0.0861919	-0.130348
16_56999949_A_G	0.0257037	0.138273	0.293679	0.0414061	0.050718	0.107695	0.38348	0.129287	-0.163168	-0.994438	-0.633687	-0.014615	0.419096	0.573889	0.0688635	0.766785	-0.000734905	0.109631	-0.191704	0.0319734	0.0809109	0.0685075	0.0447244	0.0756898	-0.251532	-0.134028	-0.238676	0.0131248	-0.188844	-0.739156	0.0498538	0.732855	-0.040148	-0.476967	-0.0384738	-0.0100217	-0.108913	0.219203	-0.208502	-0.157587	-0.191593	0.0796827	0.23023	0.0607311	-0.00865845	-0.0689234	0.377899	0.657381	-0.607874
16_56959558_C_CTA	-9.99727e-05	-0.0694118	-0.0068707	-0.0372708	-0.0266692	-0.0234505	0.111115	0.821753	-0.111624	-0.0913124	-0.112515	0.0468259	0.183278	0.183029	0.0276969	0.0287435	0.0933885	-0.0226205	-0.291952	-0.0489494	0.90537	-0.101746	0.199527	-0.037044	-0.236188	0.217955	-0.24093	0.0211932	-0.289255	-0.101714	-0.0560777	0.0240946	0.315478	-0.0700061	-0.00830924	-0.00862316	-0.376259	-0.0961769	-0.110506	-0.100834	-0.291933	0.0621715	-0.147152	-0.0281269	-0.0364819	-0.0400028	-0.153152	0.0935285	-0.10412
16_57000938_A_G	-0.0385245	0.0316895	0.110217	-0.0220614	-0.00831437	0.186687	-0.372598	-0.0691241	-0.0779899	-0.278052	-0.114038	0.00956045	-0.244743	-0.325999	-0.0856912	0.22228	-0.0553915	0.189087	0.129428	-0.045384	-0.0848194	0.304002	-0.105415	-0.00316274	-0.0841709	-0.0187766	-0.103834	0.11311	0.131803	-0.308414	-0.0562978	0.152361	0.113628	-0.208213	0.0983566	0.116654	0.121961	0.529001	-0.0728021	-0.133244	0.129488	-0.109792	0.34883	-0.060079	-0.0744817	-0.0331933	0.340555	0.320691	-0.109431
16_57026381_A_AT	-0.0387258	-0.0411999	-0.0221036	-0.0167856	-0.0774533	-0.111691	0.115462	0.00730796	0.0147587	-0.0304141	-0.121629	-0.014685	0.0695872	0.146093	0.692027	0.0356355	0.114272	-0.108047	-0.0215474	-0.103579	0.0277363	-0.0877839	-0.0584347	-0.0608738	0.0424438	0.0289445	0.0296337	-0.38241	-0.0213121	0.00634124	0.027155	0.0551149	-0.01089	0.0617611	-0.616565	0.082639	0.0293471	-0.122347	-0.0521794	-0.0643342	-0.0215276	0.356639	-0.0223365	-0.0429457	0.0621375	-0.0849291	-0.0296686	-0.0132362	-0.11836
16_57045620_A_G	-0.0897125	0.0223498	-0.213448	0.0782536	-0.160766	0.711119	-0.0978441	-0.0578731	-0.0607149	-0.0637951	-0.0945182	-0.0677665	-0.0773357	-0.0657726	-0.174543	-0.0251116	-0.18643	0.712695	-0.0437546	-0.128988	-0.0640981	0.0415509	-0.184646	-0.164696	-0.0801322	-0.146082	-0.0803845	0.324392	-0.0415983	-0.0730479	0.123661	-0.0645063	-0.0483311	-0.0953314	0.103329	0.122685	0.0987368	0.233982	0.00629934	-0.0246578	-0.0437694	-0.0366618	0.0178162	-0.0438591	-0.028855	-0.117773	0.187692	0.0108297	-0.0947096
16_57002404_A_C	-0.0288024	-0.142262	-0.2915	-0.0458206	-0.0524965	-0.108938	-0.385196	-0.131665	0.161146	0.993913	0.632963	0.0130342	-0.42369	-0.573067	-0.0656324	-0.760574	-0.00164469	-0.110886	0.192659	-0.0321762	-0.08347	-0.0603119	-0.047803	-0.0768169	0.246363	0.137268	0.23356	-0.0159857	0.189801	0.737531	-0.0508757	-0.726472	0.0412338	0.477296	0.0347965	0.00848424	0.102275	-0.220675	0.207561	0.158525	0.192549	-0.077432	-0.220876	-0.0613542	0.0136553	0.0712972	-0.382343	-0.654808	0.608502
16_57051483_A_G	0.230946	-0.0499128	0.00437402	-0.0248195	-0.0736058	-0.176808	0.0328927	0.0727298	0.0084655	0.027876	-0.0161788	-0.0691617	0.097413	0.0604072	0.166971	-0.0393797	0.762913	-0.177545	-0.023179	-0.0588934	0.083438	-0.0815864	0.386421	-0.0895466	0.0370754	-0.00941121	0.0176961	-0.00776128	-0.0262328	0.0692012	-0.00394782	-0.0202523	-0.00918019	-0.0341643	-0.142985	0.14026	-0.121567	-0.0597732	-0.0370167	-0.0515474	-0.0231685	0.0515169	-0.109435	-0.0222088	-0.300248	-0.257904	-0.0343619	0.0178841	-0.0171002
16_57053694_A_G	-0.0286436	0.0481383	0.0405141	-0.0205605	-0.0347617	-0.074411	0.0632061	-0.0102761	-0.0265037	-0.0615836	-0.074925	-0.0182359	0.0724356	0.0780626	0.368544	0.03553	0.283073	-0.0744059	-0.0444048	0.00731052	-0.0209536	-0.0486341	-0.0187058	-0.0375137	-0.0107304	-0.050313	-0.0272236	-0.168658	-0.0442024	0.00167112	0.0489825	0.0422719	-0.0631292	0.0465251	-0.224248	0.0963495	0.0510503	-0.0463732	-0.0200291	-0.0134801	-0.0443833	0.17505	-0.032554	0.0317941	-0.067419	-0.0914205	-0.00982985	0.0293478	-0.0747209
16_56957517_C_T	-0.0380415	-0.041693	0.0409108	0.00618302	-0.0103867	-0.0798694	0.0506733	-0.0853211	-0.00415758	0.0363919	0.0276293	-0.00706701	0.0484339	0.0613994	0.249516	-0.0292719	0.0758718	-0.0803936	0.218394	-0.0521589	-0.0842967	-0.101421	0.0140512	-0.0287751	0.312122	0.144883	0.294711	-0.0417875	0.218162	0.0673912	-0.0510257	-0.012417	0.15078	0.0476097	-0.204263	0.0158421	0.0803738	-0.0893515	-0.0294034	-0.0201596	0.218425	0.0547031	-0.0574541	-0.0338553	-0.0177033	-0.0437754	0.0108973	-0.0254859	0.0331579
16_56985156_A_G	0.048182	-0.276912	0.18413	0.079722	0.0838912	-0.0414987	0.227141	0.139192	-0.305272	-0.0491897	-0.148639	0.0240058	0.46757	0.497807	0.110528	-0.138577	0.0317706	-0.0392746	-0.435883	0.0901257	0.181505	-0.357335	0.129907	0.0990499	-0.203941	-0.161991	-0.210872	-0.122041	-0.434137	0.0402852	0.197099	-0.147495	-0.263396	-0.129933	-0.0880692	-0.027863	-0.191614	-0.302931	-0.433185	-0.421132	-0.435775	0.172869	-0.539676	-0.151775	0.0127743	-0.0901105	-0.0104384	0.102032	-0.129258
16_57010232_C_T	-0.0447035	-0.0881797	0.036922	0.446813	-0.0186944	0.155696	0.16016	-0.10694	-0.0123027	-0.160146	-0.163611	-0.0504543	0.337735	0.288289	0.0202945	0.0970007	0.00916765	0.159793	-0.121791	0.298668	-0.110342	-0.0593323	-0.0777968	-0.00302722	-0.0836874	-0.230509	-0.101433	0.0847407	-0.121205	-0.123937	0.400865	0.102417	-0.225292	-0.26759	-0.108345	0.0319787	0.109939	-0.116769	-0.153829	-0.160141	-0.121724	-0.0914281	-0.222655	0.0142403	-0.00204038	-0.0714708	0.358618	0.245287	-0.167255
16_56953665_G_GA	-0.0746405	0.230156	0.153887	-0.076152	-0.0473418	0.00724556	-0.144411	-0.273345	0.29236	0.183585	0.11823	-0.0216797	-0.323456	-0.390969	0.0127397	-0.0425798	-0.0132358	0.00483224	0.972842	-0.111982	-0.294879	0.411049	-0.11841	-0.0848463	0.739415	0.610919	0.714913	0.0555553	0.972912	0.0847712	-0.214613	-0.0617599	0.653821	0.151821	-0.0192015	0.0857396	0.174486	0.138274	0.335727	0.331862	0.972832	-0.109955	0.244795	-0.132957	-0.106254	0.0175338	-0.0168395	-0.208829	0.111321
16_56946581_A_G	-0.0829249	0.188029	0.158268	-0.114972	-0.0711512	-0.0211412	-0.0835114	0.2905	0.215529	0.129781	0.0389261	0.0184601	-0.223476	-0.28921	0.0241319	-0.0252548	0.0396227	-0.021918	0.801499	-0.144123	0.321445	0.389316	0.010508	-0.11531	0.574349	0.781276	0.540002	0.0699089	0.800182	0.0287671	-0.246335	-0.039648	0.904208	0.104036	-0.0162832	0.0628788	-0.0790525	0.0975711	0.267215	0.267794	0.801578	-0.0468837	0.16648	-0.143757	-0.115469	-0.0135688	-0.125302	-0.15752	0.0333577
16_56982795_C_T	0.0940926	-0.0111776	0.0360246	-0.00741786	0.00601885	-0.0453241	-0.118544	-0.0400954	-0.00407676	-0.0298616	0.130092	-0.00272141	-0.0433279	-0.0578938	-0.0593604	0.00778985	-0.00122804	-0.0458104	-0.157474	-0.0677268	-0.0535325	-0.0552867	0.0312953	0.0146077	-0.136626	-0.200811	-0.106706	0.0613312	-0.157012	0.00521231	-0.0639274	0.00640629	-0.175114	0.114933	0.0279842	0.00729108	-0.0693674	-0.108664	-0.0601888	-0.0654729	-0.157443	-0.0620753	0.043557	0.749855	0.00413492	0.0518815	-0.143028	0.092327	0.12482
16_56995038_C_T	0.0223206	0.0486322	0.33844	0.00173881	0.0281671	0.0267057	0.625775	0.093173	0.100965	-0.765105	-0.456292	-0.0273497	0.31534	0.455041	0.0202338	0.996679	-0.000863236	0.0283135	-0.0451502	0.0256559	0.0314751	0.0489912	0.00453286	0.0519346	-0.0789904	-0.0384489	-0.0675527	-0.00133422	-0.0428814	-0.554205	-0.0132449	0.948586	-0.0109955	-0.312726	-0.0169701	-0.0524759	-0.0748503	0.121777	0.238341	0.237584	-0.0451014	0.051063	0.508306	0.0546143	0.00185451	-0.0273999	0.288344	0.520224	-0.458145
16_57003146_C_T	0.0191308	-0.0565442	0.0891657	-0.0570154	-0.0535167	0.105005	-0.00254247	-0.0365255	-0.0472752	0.0289642	0.0325882	-0.00409109	-0.220622	-0.255693	-0.0586208	-0.115953	-0.0307709	0.104309	0.00455587	0.00317134	-0.0432143	-0.0459925	-0.0479321	-0.0618167	0.0353218	0.0918449	0.061521	-0.0301073	0.0048378	-0.0721951	-0.0361213	-0.123761	-0.0108319	-0.0575663	-0.00101585	0.0231724	0.0730511	0.320034	0.317976	0.324738	0.00459631	-0.0606928	0.100377	-0.0152101	-0.0881759	-0.0731931	0.0933219	-0.284531	0.049557
16_56988503_C_T	0.000775465	0.00405473	0.0151846	-0.0286759	-0.0356735	-0.042222	0.103774	-0.0199369	0.0173541	-0.0519702	-0.0806538	-0.0292699	0.158824	0.124243	-0.0176584	0.0646293	-0.036061	-0.0425257	0.0830563	-0.0270326	-0.0205803	-0.0654935	-0.0294854	-0.0385216	0.138796	0.0274563	0.124689	0.0110375	0.0830033	-0.0196202	0.00109063	0.0557914	0.0764299	-0.0830672	-0.00760601	0.0779354	0.0500981	-0.0712887	-0.0268541	-0.0278806	0.0830794	-0.00559475	-0.0909387	-0.0306238	0.0102663	0.0535728	0.0756642	0.106914	-0.0440289
16_57002641_C_CT	0.0876836	-0.136597	0.0312415	0.162174	0.0130984	-0.0447855	0.215175	-0.09301	0.00129931	-0.00663165	-0.0485175	0.0774757	0.24041	0.176705	0.0458331	0.10417	0.0161999	-0.045626	-0.0536611	0.101791	-0.0935516	-0.0662046	-0.0151785	0.00212882	-0.00883893	-0.135605	0.00557661	-0.117951	-0.053183	0.0385352	-0.00551859	0.105437	-0.119045	-0.148202	-0.110101	-0.0131257	0.048216	-0.101342	0.0284376	0.00822095	-0.053586	-0.0838662	-0.130699	-0.049335	0.0776396	0.0266883	0.138799	0.111603	-0.0654662
16_57010828_A_G	-0.0237224	-0.0945688	0.127059	0.16214	0.0522151	0.239568	0.127278	-0.166272	-0.0898287	-0.405285	-0.520085	-0.0372468	0.330773	0.176474	-0.041205	0.28667	-0.0863545	0.240246	-0.0333037	0.155255	-0.176629	0.112469	-0.103197	0.0572702	-0.113762	-0.252414	-0.127567	0.0339265	-0.0303631	-0.399172	0.149046	0.249485	-0.102465	-0.72837	-0.0162522	0.052647	0.270533	0.574532	-0.0985403	-0.126896	-0.0331588	-0.190557	-0.0869492	-0.0993697	-0.0547553	-0.118334	0.957951	0.433193	-0.496528
16_56959551_G_GC	-0.0556759	0.367508	0.05013	-0.0645389	-0.101805	0.0350797	0.105271	-0.118598	0.61655	0.0303922	-0.0330021	-0.00310819	-0.27463	-0.286237	-0.00628314	0.132445	0.0535397	0.0340244	0.430123	-0.0189969	-0.124959	-0.153624	-0.059628	-0.117455	0.578086	0.277517	0.554348	-0.0265082	0.428841	-0.0512186	-0.0824613	0.132186	0.361695	0.114895	0.0350167	0.0156702	0.0765932	0.126531	0.499137	0.474793	0.430085	-0.0173787	0.353618	-0.0572433	-0.0747406	-0.0140889	-0.033685	-0.253604	-0.0503222
16_56975776_A_C	-0.126654	0.142456	0.224235	-0.118611	-0.0430424	-0.0764219	-0.0166256	0.229097	0.157135	0.131619	0.0640843	0.0216294	-0.296822	-0.201403	0.0589366	-0.0447177	0.00384212	-0.0774305	0.634543	-0.114125	0.249405	0.29444	-0.00702065	-0.0571639	0.462995	1	0.478195	-0.00327254	0.63342	0.0458734	-0.321597	-0.0546207	0.718764	0.202845	-0.0639125	0.0152897	-0.10486	0.0297749	0.225485	0.225206	0.634532	0.0398853	0.220536	-0.141271	-0.0833668	-0.00642336	-0.238642	-0.304059	0.0596769
16_57026294_A_G	-0.107772	0.0398229	-0.172894	0.150347	-0.0598327	0.229212	-0.011118	-0.00508116	-0.0210435	-0.145995	-0.138672	0.029017	-0.0158045	0.0308459	-0.124552	0.0941572	-0.0549048	0.227704	-0.0330003	-0.0271268	-0.0271577	0.105159	-0.17891	-0.0575524	-0.110934	-0.0703396	-0.110941	0.292984	-0.0302154	-0.181319	0.127875	0.0463326	-0.0523505	-0.0140222	0.044996	0.0628771	0.0400373	0.0275915	-0.0366858	-0.104567	-0.0329381	-0.0193219	0.0555918	0.116212	0.117561	-0.0302465	0.0928375	0.0782136	-0.138328
16_56985139_A_G	-0.0225931	-0.258751	0.148346	0.0822454	0.0770796	-0.032038	0.283712	0.1695	-0.264735	-0.121939	-0.204117	0.0435922	0.485831	0.540956	0.100307	-0.0387384	0.0113185	-0.029689	-0.381658	0.0644567	0.207823	-0.314388	0.0838982	0.0871996	-0.175753	-0.160188	-0.179579	-0.077632	-0.38214	-0.0398701	0.193507	-0.0487897	-0.180101	-0.152808	-0.0702528	-0.0243644	-0.204708	-0.285612	-0.403596	-0.387817	-0.381552	0.184297	-0.474175	-0.135961	0.0347797	-0.0541515	0.00659942	0.148176	-0.187139
16_57057194_A_G	-0.0639075	-0.0109554	-0.022279	0.126542	-0.13809	0.989771	-0.0728652	-0.0271145	-0.0689065	-0.110613	-0.123976	-0.0653469	-0.0545373	-0.0653019	-0.156035	0.0175422	-0.237379	0.98861	-0.000379658	-0.0147816	-0.0328177	0.0691779	-0.145174	-0.109113	-0.0496933	-0.0782679	-0.0620913	0.209149	0.00153706	-0.123772	0.116693	-0.0195098	0.013819	-0.151352	0.0827356	0.131165	0.0791008	0.188052	0.0187133	0.0100705	-0.000411124	-0.0308879	0.0348509	-0.0227321	-0.078446	-0.423677	0.220441	0.0450351	-0.126254
16_57000885_A_G	-0.034708	-0.00873373	0.132332	-0.0509189	-0.059379	0.239118	-0.235353	-0.0697428	-0.0813838	-0.314754	-0.165103	0.00314078	-0.326618	-0.399981	-0.11929	0.242958	-0.065353	0.2409	0.154543	-0.0908291	-0.0858176	0.254295	-0.120023	-0.0576043	-0.0208691	0.0134173	-0.0173223	0.142393	0.156638	-0.389698	-0.0650839	0.173739	0.149681	-0.264635	0.104111	0.119782	0.13736	0.696131	0.196481	0.15161	0.154609	-0.104796	0.442204	-0.0543603	-0.125667	-0.053075	0.395498	0.138003	-0.15231
16_57017002_G_T	-0.0115535	0.56822	0.0415039	-0.0457901	-0.0838993	-0.0535841	0.100007	-0.0294677	0.114692	-0.149716	-0.239593	0.102024	-0.15118	-0.0141136	-0.0321143	0.122377	0.0755823	-0.0546989	0.102764	0.067025	-0.0538904	-0.0271164	-0.0415857	-0.0788051	0.134221	0.102946	0.148016	-0.0933111	0.1027	-0.111602	-0.0827497	0.126304	0.0575134	0.2518	0.0483629	-0.0885959	0.106782	-0.148767	0.134843	0.158536	0.10279	-0.0744766	0.244116	0.0329975	0.0560662	0.00750866	-0.269024	-0.162179	-0.247331
16_57024662_C_T	-0.0863448	-0.0324544	0.0615526	-0.0788535	-0.068374	-0.0622883	-0.15554	0.0512959	-0.0976784	0.0246883	0.0835185	0.0870095	0.075642	0.036113	-0.109947	-0.13259	-0.0443834	-0.0636754	-0.0441201	-0.217254	0.0616523	-0.0883385	0.132969	-0.0789545	0.0124508	-0.017572	0.0191649	0.212388	-0.0446006	0.07356	-0.063585	-0.109443	0.0417558	-0.0365195	0.170246	-0.0223847	-0.0921416	-0.0126387	-0.221736	-0.143608	-0.0442218	-0.0529568	-0.162887	-0.0265215	-0.104279	0.110175	-0.113128	0.104123	0.0943071
16_56991624_A_G	-0.0406849	0.169993	0.149231	-0.0557971	-0.0390015	0.11125	-0.547763	-0.0937198	-0.0251552	-0.34651	0.0170177	-0.0299879	-0.309808	-0.247014	-0.0976684	0.295147	-0.0685321	0.113246	0.141086	-0.0868992	-0.12011	0.371659	-0.10048	-0.0338117	-0.127157	-0.039109	-0.127247	0.14014	0.140714	-0.256533	-0.082458	0.292763	0.110788	-0.049763	0.0976679	0.0543364	0.152474	0.386772	-0.200098	-0.182657	0.141146	-0.123741	0.523018	0.192366	-0.00648825	0.0247779	0.15227	0.462829	0.0185886
16_57036440_A_G	-0.042115	-0.0280924	-0.0151665	-0.0164834	-0.081638	-0.124063	0.106511	0.0125889	0.035776	-0.0357147	-0.117378	-0.015343	0.0733529	0.132124	0.749294	0.0265345	0.143285	-0.119376	0.00442502	-0.115116	0.0320866	-0.0805256	-0.0483238	-0.0674669	0.0652955	0.0465628	0.0497347	-0.404895	0.0046433	0.00167723	0.0284843	0.0469212	0.00138776	0.0499108	-0.697349	0.0863767	0.0191733	-0.110335	-0.053557	-0.0574358	0.00445064	0.336156	-0.0329635	-0.0473886	0.0700371	-0.0992695	-0.031747	-0.00824184	-0.114251
16_57005762_C_T	-0.00102733	-0.0526785	0.0301209	-0.0225779	-0.0292367	0.00933314	0.0857337	-0.0336878	-0.0280454	-0.0880528	-0.0838276	-0.0394411	0.125799	0.126559	-0.0105807	0.0791566	-0.0255593	0.00894873	-0.0943889	-0.0611209	-0.0419694	-0.00199791	-0.018397	-0.0320162	-0.0925253	-0.147654	-0.096513	0.0737212	-0.0941005	-0.106087	-0.0159452	0.0833088	-0.102232	-0.110758	0.0375199	0.0950922	0.042936	-0.0221626	-0.0545995	-0.0514364	-0.0943687	-0.0101675	-0.0455922	-0.0279754	-0.0898053	0.0694178	0.144948	0.103884	-0.0831993
16_57045280_A_G	-0.0751706	0.0478656	-0.0142479	0.102807	-0.135581	0.79151	-0.0749328	-0.0631699	-0.0634626	-0.108373	-0.133904	-0.0529846	-0.0606205	-0.0765761	-0.151765	0.0217654	-0.237958	0.793716	0.0140344	-0.0753157	-0.0680855	0.0579623	-0.162441	-0.144394	-0.0325686	-0.0943746	-0.0438604	0.280974	0.0161372	-0.112259	0.126405	-0.0245324	-0.00194849	-0.167817	0.0747415	0.0814769	0.113753	0.289132	0.0478908	0.0134508	0.0140095	-0.0441639	0.0363724	-0.0420557	-0.0971862	-0.278201	0.277895	0.0444962	-0.140665
16_57060724_A_G	0.0131464	-0.0174817	0.0311634	-0.0277875	0.911707	-0.107211	0.0561495	-0.0223642	-0.0567557	-0.0592873	0.00775282	-0.0279248	0.134875	0.0450894	-0.0754003	0.036002	-0.100894	-0.103161	-0.0728405	0.18711	-0.0295843	0.00204442	-0.0359875	0.868262	-0.0777251	-0.0572631	-0.0617494	-0.197771	-0.0729809	-0.00721752	-0.0509618	0.0208591	-0.0755919	-0.0585613	0.0269701	-0.133295	0.0142862	-0.0793928	-0.0900486	-0.0394467	-0.0730122	-0.0655489	-0.0969959	-0.0637047	0.158404	-0.199869	0.0386019	0.099436	0.00902181
16_57006299_G_GC	0.0341336	0.145757	0.291749	0.0462813	0.0528144	0.0944546	0.385659	0.126966	-0.150273	-0.97886	-0.642742	-0.0122498	0.415201	0.570134	0.0686134	0.756113	0.0221442	0.0963983	-0.183206	0.0365764	0.0790243	0.0680395	0.0482732	0.0736949	-0.242108	-0.127685	-0.228546	0.00964658	-0.180415	-0.740131	0.052288	0.722532	-0.0319018	-0.476522	-0.0382681	-0.0071768	-0.108851	0.220634	-0.199372	-0.151342	-0.183129	0.0803362	0.225431	0.0619579	-0.0146072	-0.064863	0.382256	0.641855	-0.618197
16_56991524_A_G	-0.044127	0.169144	0.0723445	-0.094935	-0.102935	-0.00941767	0.356334	-0.0887905	0.345944	0.233105	0.16426	-0.0207689	-0.37022	-0.390409	-0.0728104	0.225878	0.0245998	-0.0106894	0.33077	-0.0569597	-0.107137	-0.0540056	-0.0935874	-0.113986	0.396193	0.219032	0.404796	0.00820679	0.32971	0.108305	-0.121386	0.208522	0.155664	0.245111	0.0626565	-0.0519145	0.124474	0.0774246	0.970889	0.912119	0.330738	-0.0535916	0.515088	-0.0235849	-0.0771998	0.0342486	-0.103491	-0.489067	0.131901
16_57066745_C_CA	-0.013545	-0.0344052	-0.0906822	0.100456	-0.210147	0.458439	-0.113708	-0.0253305	-0.0739224	-0.0270077	0.0268946	-0.0986428	-0.0703527	-0.0346702	-0.188275	-0.0389604	-0.379887	0.458943	0.0212566	-0.0954972	-0.0376456	0.0763073	-0.142074	-0.163614	-0.0296267	-0.0337216	-0.0372688	0.258458	0.0247472	-0.043602	0.0495631	-0.0568574	0.0344916	0.000142848	0.102937	0.307585	0.0275443	0.0363094	-0.0461503	-0.0531016	0.0212868	-0.0370802	0.0178193	0.0434642	0.0211745	0.248415	0.0218051	0.0173219	0.0294882
16_57017796_A_G	-0.111994	-0.278845	-0.0828636	0.0977576	0.0717134	0.102567	-0.282521	-0.284303	-0.0163128	0.22372	0.481926	-0.0745051	-0.0903151	-0.252381	-0.166792	-0.166292	-0.123458	0.101556	0.0958438	0.110087	-0.296746	0.095027	-0.229432	0.0612101	0.0312162	-0.17656	0.0173254	0.0681983	0.0957685	0.149195	0.0232224	-0.177511	-0.113068	-0.0546667	0.056072	0.0270742	0.520192	0.283014	0.0391458	-0.0383017	0.0959351	-0.472763	-0.0644904	0.0338688	0.0310211	0.0111853	0.498215	0.059558	0.480652
16_56959262_C_CT	0.0140384	0.0769112	0.0825198	-0.0425207	-0.00206615	0.0764624	-0.293062	-0.136463	-0.130189	-0.0128363	0.0459206	-0.0220588	-0.240372	-0.247436	-0.0897511	-0.0536133	-0.0813523	0.075147	0.426752	-0.0649783	-0.15599	0.843396	-0.0656577	-0.0156504	-0.173791	0.263761	-0.137113	0.0706041	0.426067	-0.0581695	-0.0902481	-0.077573	0.392777	0.00473204	0.0859292	0.0589357	0.052832	0.249553	0.0112644	-0.0247757	0.426673	-0.0937766	0.148342	-0.0685014	-0.0687531	0.00419322	0.0593348	0.0125776	0.0519928
16_56994212_C_T	-0.0647623	0.110689	0.174638	-0.0770547	-0.0315639	0.0504123	-0.280048	-0.0376783	-0.0433381	-0.44961	-0.0925285	0.0333587	-0.40586	0.0210804	0.0346164	0.404015	-0.0917443	0.0519704	0.0215823	-0.0801911	-0.073113	0.268791	-0.0694841	0.00178958	-0.178162	0.0715427	-0.139586	0.0430914	0.0214946	-0.292061	-0.0567091	0.411106	0.0326459	0.130906	0.0152642	0.0246186	0.172059	0.246798	-0.237237	-0.213057	0.0216571	0.204262	0.70759	0.138321	0.0361427	0.00853989	-0.0145351	0.201589	-0.0868514
16_57061189_C_T	-0.0152518	-0.0712629	-0.111576	-0.0505445	-0.202909	-0.205071	-0.125317	-0.00836995	-0.00347929	0.104162	0.164445	-0.043381	-0.0944022	-0.0706797	-0.141998	-0.093765	-0.218756	-0.207103	0.00983694	-0.183517	-0.0239327	0.039722	-0.0824006	-0.181718	-0.0226685	0.0151367	-0.00313853	0.174712	0.0098417	0.0754051	-0.0600132	-0.0751229	-0.000995252	0.0906644	0.121406	0.422534	-0.058095	-0.0397314	-0.0256224	-0.0157784	0.00991801	-0.0616956	0.0210379	0.0861092	-0.050719	0.703071	-0.138661	-0.0407425	0.163744
16_57028758_A_G	-0.0333619	0.02213	0.0165993	-0.0294541	0.213325	-0.0647991	-0.0349318	-0.00229001	-0.0321006	-0.0153259	0.0367385	-0.0385652	-0.012296	-0.0319067	-0.0385809	0.0177112	-0.0312416	-0.0653617	0.0366915	-0.0472438	-0.0138637	0.0546983	-0.0615636	0.200818	-0.00215861	0.0174062	0.0315205	0.0384356	0.0366524	0.0191181	-0.0347616	0.0138101	0.0324762	0.0270153	-0.0612729	0.0261079	-0.0014067	-0.027489	-0.0153658	-0.00285389	0.0366808	-0.0394703	0.0297677	-0.0313747	0.0928102	0.011466	-0.0370607	0.0382677	0.0385019
16_57001274_A_AC	0.0997474	-0.219486	0.0766963	0.164796	0.0715117	-0.0303371	0.520593	0.209222	-0.142728	-0.467766	-0.432787	-0.0352815	0.917361	0.807462	0.0656768	0.348806	0.100646	-0.0293963	-0.370619	0.16724	0.197901	-0.200199	0.148317	0.0728936	-0.24695	-0.296479	-0.279886	-0.0684253	-0.371442	-0.287752	0.151268	0.35948	-0.217206	-0.574981	-0.106382	-0.0183916	-0.331596	-0.2001	-0.373953	-0.355786	-0.370479	-0.061113	-0.534403	-0.051166	0.0200231	-0.0402391	0.339964	0.658916	-0.416891
16_57031811_A_G	-0.0400618	-0.0345181	-0.0228379	-0.0179086	-0.0692057	-0.123922	0.106553	-0.00568519	0.0320907	-0.0404752	-0.118984	-0.00823451	0.0958049	0.139386	0.707474	0.0289361	0.157981	-0.118727	0.00254289	-0.11429	0.0174036	-0.0821141	-0.0487524	-0.0579853	0.0645514	0.0383817	0.0507442	-0.376952	0.00276535	0.00478047	0.0398144	0.0442691	-0.00953865	0.037309	-0.663166	0.078542	0.0256038	-0.106609	-0.0661346	-0.0710898	0.00256507	0.314981	-0.0553922	-0.0443332	0.0576811	-0.0924923	-0.0163719	0.0146291	-0.115573
16_57012887_A_G	0.0162266	-0.0531032	0.0414206	-0.0469575	-0.0774783	-0.0357297	0.146259	0.0110543	-0.0543636	-0.0768043	-0.259689	-0.00308514	-0.0932134	0.198822	0.380188	0.0572606	0.0170507	-0.0357935	-0.109447	-0.143413	0.10526	-0.0827628	0.139396	-0.0623809	-0.0558984	0.0427375	-0.0420454	-0.0752409	-0.10912	-0.0179139	0.0647859	0.074206	-0.0221939	0.243453	-0.174879	0.0157675	0.100354	-0.108574	-0.0617338	-0.0464841	-0.10946	0.996669	0.142307	-0.0483277	-0.0337127	-0.0325603	-0.204819	-0.177538	-0.258219
16_57031777_A_G	-0.0713012	-0.060352	0.040488	-0.0682086	-0.0961479	0.0170073	0.12667	-0.0176852	0.132058	0.144158	0.106678	-0.0693091	-0.179163	-0.194779	-0.0561738	0.0564702	-0.0380293	0.019163	0.155076	-0.218827	-0.0014763	0.0528449	-0.105037	-0.111843	0.126623	0.121669	0.144038	0.170738	0.154419	0.104361	-0.0360816	0.0580779	0.088673	0.0447816	0.06372	0.0125509	0.0517715	0.154776	0.394735	0.365392	0.155111	-0.0375852	0.21191	-0.0311884	-0.0370286	0.00710782	0.0136874	-0.240354	0.117357
16_57034724_C_T	-0.0419178	-0.0278012	-0.01562	-0.0186189	-0.0811842	-0.123249	0.106	0.0129477	0.0344673	-0.0354486	-0.117211	-0.017259	0.0729307	0.131323	0.748994	0.0264413	0.142854	-0.11856	0.00473697	-0.116921	0.0324828	-0.080197	-0.0479856	-0.0670088	0.0653922	0.0473781	0.0499114	-0.403081	0.00495392	0.00145186	0.028955	0.0467968	0.00187595	0.0498464	-0.695429	0.0860269	0.0187467	-0.109799	-0.0531066	-0.0570097	0.00476246	0.336518	-0.0327159	-0.0472095	0.0698069	-0.0996224	-0.0319566	-0.00819366	-0.114087
16_57017319_A_G	-0.0239747	-0.0272014	0.0415991	-0.0427277	-0.0264891	0.181732	-0.164106	-0.0314631	-0.0566304	-0.175866	-0.181548	-0.0425661	-0.0471246	-0.085215	-0.0284607	0.144205	-0.0587444	0.181278	0.106495	-0.0949806	-0.0503773	0.250638	-0.0633202	-0.0121993	-0.0683942	0.0274352	-0.0774087	0.106082	0.106505	-0.18946	-0.0484734	0.137989	0.100098	-0.255407	0.0175574	0.137099	0.0718499	0.409529	-0.111997	-0.116074	0.106516	-0.0775938	0.157931	-0.0341107	-0.0892432	-0.0511724	0.311211	0.238032	-0.184072
16_57010948_G_T	0.00224173	-0.385771	-0.0732314	0.0734251	0.112203	0.0771253	-0.192524	0.0212968	-0.0583437	0.17639	0.37874	-0.0611411	0.16601	-0.137225	-0.250057	-0.138403	-0.0638544	0.0774068	-0.00245956	0.0656732	-0.052788	0.0781277	-0.0636951	0.103918	-0.0662733	-0.128458	-0.0870995	0.121257	-0.00517029	0.106305	0.0253573	-0.147678	-0.0448654	-0.378497	0.0954635	0.0602449	-0.15695	0.200841	-0.0585149	-0.0854127	-0.00247749	-0.630084	-0.273561	0.00394314	-0.0327279	0.030925	0.324745	0.242949	0.376582
16_57018102_G_T	-0.115864	-0.281711	-0.0833079	0.0973226	0.0724354	0.103541	-0.28134	-0.287091	-0.0127923	0.228976	0.484475	-0.0696156	-0.0936791	-0.256459	-0.166574	-0.166946	-0.125703	0.102491	0.0959671	0.113037	-0.299276	0.0917218	-0.230994	0.0613354	0.0338806	-0.17712	0.021634	0.0635159	0.0958934	0.156882	0.0222809	-0.178088	-0.115292	-0.0548287	0.0556425	0.0272671	0.520171	0.285467	0.0462803	-0.0314307	0.0960635	-0.470633	-0.0620525	0.0328897	0.0304182	0.00825225	0.496042	0.0545416	0.485137
16_56965147_C_CTT	0.0268552	0.0710766	0.20423	0.0233398	-0.0212823	-0.0045996	0.216471	-0.203243	0.225867	0.0197006	-0.050048	0.0122902	0.171405	0.000185866	0.0426323	0.0795806	0.0939837	-0.00467505	0.245558	0.0716308	-0.198541	-0.395711	-0.0560548	-0.047047	0.568072	-0.173704	0.522082	-0.0158443	0.248492	0.0119587	0.128484	0.0566078	0.0233934	-0.0703964	-2.93283e-05	0.0234723	0.155169	-0.0941759	0.225377	0.22036	0.245428	-0.081091	-0.105541	-0.0753399	-0.0837631	0.00422573	0.168918	0.0111965	-0.0630097
16_56958801_A_C	-0.00677871	-0.000230983	0.0618879	-0.0579592	-0.0164366	0.0290427	-0.12891	0.570307	-0.149739	-0.10803	-0.099849	0.0245396	-0.0410375	-0.0183548	-0.0451068	0.0505964	-0.0177176	0.0299083	0.143535	-0.10846	0.620368	0.710598	0.0901017	-0.0363864	-0.380307	0.407104	-0.37195	0.0929796	0.143674	-0.132126	-0.131929	0.0285575	0.599837	-0.0897851	0.0488824	0.0312298	-0.262417	0.147719	-0.0858813	-0.119868	0.143609	0.0091094	0.057099	-0.0578454	-0.0390571	-0.0286946	-0.0414167	0.12953	-0.0939815
16_56946072_C_T	-0.0832854	0.198304	0.157921	-0.117007	-0.0645022	-0.023692	-0.0628667	0.297798	0.219955	0.100781	0.0515174	0.0243964	-0.217188	-0.275348	0.0060432	0.012435	0.0325524	-0.0244763	0.818719	-0.13183	0.257533	0.397059	-0.0107382	-0.10798	0.587235	0.764841	0.554784	0.0570842	0.817382	0.0159457	-0.239994	-0.00274115	0.875865	0.0934166	-0.0201024	0.0570291	-0.0853304	0.101183	0.280072	0.280288	0.818809	-0.106186	0.191038	-0.137644	-0.106117	-0.0111031	-0.115822	-0.140615	0.045975
16_57022748_C_T	-0.529446	0.0601074	-0.00790081	0.0404174	0.0525093	0.149639	-0.132943	-0.00883734	-0.0113546	0.0450227	0.153579	0.0348357	-0.134368	-0.174155	-0.575163	-0.0397093	-0.205179	0.144973	0.0510637	0.120307	-0.0237254	0.0740407	-0.285037	0.0479149	-0.000638999	0.0409455	0.0232432	0.308017	0.0507179	0.0195142	-0.0216843	-0.0633592	0.0426103	-0.0046892	0.543591	-0.0885108	0.0681546	0.144107	0.0740771	0.0854935	0.0510559	-0.323676	0.0689257	0.0466946	-0.0109472	0.0858143	0.0500546	-0.0325235	0.150869
16_57066594_C_T	0.238966	-0.0620196	-0.00889428	-0.00691992	-0.0639949	-0.158276	0.0237695	0.0703196	-0.00391496	0.0292622	-0.0254478	-0.048686	0.111091	0.0678392	0.157562	-0.0537129	0.707896	-0.15899	-0.0343272	-0.0554147	0.0894457	-0.0811082	0.365533	-0.0733462	0.0244461	-0.0234283	0.00413094	-0.00282677	-0.037443	0.0586501	0.0139844	-0.0365085	-0.0134253	-0.0472214	-0.150154	0.138606	-0.13047	-0.0616712	-0.0614173	-0.0724325	-0.034317	0.0593562	-0.133279	-0.0345678	-0.298894	-0.253966	-0.0300215	0.0299449	-0.0273724
16_56992420_A_G	-0.0321794	-0.031698	0.0219318	0.0169627	-0.0146052	-0.0426346	-0.219724	-0.0439453	-0.0216883	0.301215	0.257918	-0.0142518	-0.113389	-0.171031	0.00711607	-0.36133	-0.00515101	-0.0430553	0.0883081	0.0355966	-0.0423161	-0.0775489	-0.0202643	-0.0210356	0.153443	0.0924624	0.150873	-0.0417978	0.0831306	0.222171	-0.0218685	-0.355472	0.0140128	0.165999	0.00786961	0.0850635	0.0555513	-0.0736018	-0.0742205	-0.0909238	0.0883453	-0.0749518	-0.191579	-0.0285246	-0.0566341	0.0120849	-0.128658	-0.192098	0.2547
16_56983139_C_CA	-0.0768902	0.179961	0.111785	-0.075161	-0.091652	-0.0747553	0.00641489	-0.196427	0.380679	0.291454	0.175541	0.00642053	-0.250752	-0.305407	0.0702877	-0.11341	0.0680767	-0.0764565	0.6728	-0.0555205	-0.20984	-0.252136	-0.076726	-0.119576	0.906107	0.426705	0.872685	-0.00562095	0.668371	0.198174	-0.121031	-0.106705	0.361974	0.228087	-0.0660987	0.0463748	0.170321	-0.0197687	0.394552	0.389825	0.672594	-0.0552348	0.137919	-0.0804817	-0.0936678	0.0195225	-0.0958124	-0.347215	0.164903
16_56990803_A_G	0.0377923	0.0469928	0.34163	0.00174324	0.0246593	0.0221356	0.622452	0.0873383	0.101273	-0.756686	-0.46064	-0.0266578	0.319683	0.457388	0.0249257	0.989264	-0.0003515	0.0237395	-0.0427716	0.0284464	0.022956	0.0582029	0.0135982	0.0485129	-0.0832991	-0.0477049	-0.07404	-0.00762778	-0.0404481	-0.551462	-0.00836629	0.959687	-0.0115598	-0.314761	-0.0163006	-0.0494345	-0.0785167	0.115483	0.229685	0.229226	-0.0427039	0.0571292	0.512594	0.0578596	0.00579729	-0.022429	0.284805	0.516188	-0.458851
16_57050313_C_T	-0.0150684	-0.0187588	-0.123168	0.0240427	-0.298261	0.325802	-0.0291133	0.0345127	0.0495809	0.0232151	-0.0734915	0.0341364	-0.0969541	-0.0364747	0.158863	-0.0558258	0.16511	0.32587	-0.0362052	0.000746455	0.0472486	-0.0194803	0.0816991	-0.320267	-0.0231958	-0.0180491	-0.0352668	0.00246866	-0.0365813	-0.0110752	0.108094	-0.0709439	0.0156664	0.0442118	-0.100514	-0.077386	0.0211919	0.00683735	0.0309374	-0.0134183	-0.036206	0.0802564	0.0264413	-0.0291617	-0.128142	-0.677587	0.020273	-0.110443	-0.0815416
16_57036639_C_T	0.0576406	-0.0290781	-0.0641792	-0.0093927	-0.197989	0.205405	-0.114963	0.0156571	-0.0376541	-0.0141153	0.031131	-0.154409	-0.0668037	-0.104496	-0.333335	0.000407548	-0.0988699	0.204208	0.0539179	-0.688655	0.0270238	0.0900803	0.0937861	-0.219879	-0.0140237	-0.00646788	0.00253822	0.989547	0.0559151	-0.032702	0.0335852	-0.0222005	0.0799428	-0.0320828	0.384964	0.114833	-0.0478793	0.150039	0.0221906	0.0121486	0.0538646	-0.085829	0.042533	0.0620868	-0.0780736	0.183521	0.0169058	0.049279	0.0488155
16_57013743_T_TA	0.0168249	-0.0508001	0.0394911	-0.0469092	-0.0769866	-0.0332077	0.143121	0.0120109	-0.0534466	-0.0778048	-0.257705	-0.00231304	-0.0953912	0.197839	0.382349	0.0547087	0.0138586	-0.0332678	-0.113329	-0.146766	0.106669	-0.0816222	0.140557	-0.0618202	-0.0609431	0.0401806	-0.0467977	-0.0773104	-0.112983	-0.0186832	0.0657546	0.0714757	-0.0182953	0.245082	-0.176792	0.0154258	0.0996219	-0.107671	-0.064212	-0.0489934	-0.113342	0.999868	0.142051	-0.0481615	-0.0306936	-0.0342596	-0.207095	-0.178689	-0.256305
16_57017474_A_G	-0.113845	-0.28246	-0.0842672	0.0980733	0.071948	0.104882	-0.283065	-0.284523	-0.0150294	0.230514	0.486773	-0.0623168	-0.0929833	-0.254785	-0.164926	-0.170386	-0.125401	0.103838	0.0939799	0.113033	-0.296886	0.0952078	-0.231001	0.0614689	0.0290634	-0.179072	0.0168535	0.0644246	0.0938978	0.156951	0.0230061	-0.181086	-0.114097	-0.0514769	0.0558377	0.0249669	0.523505	0.282741	0.0414468	-0.0356635	0.0940767	-0.467918	-0.0652136	0.0335853	0.0297722	0.00619878	0.494449	0.0542432	0.487538
16_56947831_A_AT	-0.00381133	0.0787129	0.0765521	-0.0153519	0.00167282	0.0827238	-0.262664	-0.090283	-0.100639	-0.0642318	-0.0132366	-0.0105844	-0.213335	-0.187626	-0.0826279	0.0434405	-0.103235	0.0816491	0.44583	-0.0792621	-0.0994533	0.97476	-0.0697305	-0.0131262	-0.254619	0.295266	-0.23221	0.0967228	0.4482	-0.0798213	-0.118013	0.0109683	0.436639	-0.037654	0.0643168	0.0605433	0.034938	0.267925	-0.00190093	-0.0542497	0.445887	-0.0780108	0.200097	-0.0478647	-0.0295424	-0.00747071	0.0870218	0.0840244	-0.00783684
16_56956753_A_AGAACAGGGAAGCCC	-0.088056	0.206284	0.112887	-0.0670859	-0.0535313	-0.0566653	0.0267994	-0.227935	0.373819	0.252505	0.141393	-0.00732232	-0.202054	-0.297011	0.0691485	-0.0818116	0.0566237	-0.0583379	0.737404	-0.0456998	-0.243041	-0.253255	-0.0747113	-0.0828258	0.986855	0.464517	0.944966	-0.0168259	0.735574	0.164351	-0.133493	-0.0767227	0.406087	0.201443	-0.0676049	0.0425382	0.165368	-0.0487423	0.365138	0.40244	0.737331	-0.0644296	0.119731	-0.099047	-0.0867322	0.0186367	-0.100176	-0.293013	0.129883
16_57009135_A_C	-0.0227347	-0.0324403	-0.00942548	-0.0328967	0.0506163	-0.0219271	-0.0254787	-0.0161054	-0.0551454	-0.0194375	0.0109903	0.00986988	-0.0363502	0.0175251	-0.0319113	-0.0231735	-0.0625519	-0.0225409	-0.112454	0.0591676	-0.0323868	-0.0598098	-0.0616495	0.0718612	-0.0788245	-0.0471623	-0.0525419	-0.0785404	-0.111986	-0.0425485	-0.047362	-0.0143317	-0.108621	0.0346016	0.0216961	-0.0602229	0.0303317	-0.0641713	-0.075741	-0.0719375	-0.11241	-0.0592871	0.0211262	0.232133	0.0093047	-0.0758352	-0.0240673	-0.0288152	0.0122582
16_57038162_A_G	0.0384306	-0.0478835	-0.0788425	-0.0197307	-0.267068	0.152586	-0.0643106	0.0212788	-0.0203642	-0.0333443	-0.0312455	-0.176393	-0.0344435	-0.0405353	0.0643257	0.0159249	-0.0230188	0.153966	0.0639487	-0.817688	0.0451567	0.0509828	0.071549	-0.281913	0.0257548	0.0219932	0.0349775	0.855439	0.0662609	-0.0324098	0.0530115	0.00269311	0.0876747	-0.00353499	0.0145142	0.178353	-0.0401753	0.0992327	-0.00378972	-0.016993	0.0639046	0.0967101	0.0308563	0.0408037	-0.045196	0.146171	-0.00190695	0.0457035	-0.0101186
16_57050841_C_T	-0.127233	0.0406515	0.0531387	0.0473017	-0.21717	0.484485	-0.0176247	-0.00486431	0.0592627	-0.0319705	-0.0959961	0.0863547	-0.132896	-0.0794262	0.0548523	0.0209094	-0.322557	0.485177	0.0320331	0.0935519	-0.0045219	0.0522423	-0.140339	-0.230507	-0.00574881	0.0304198	-0.0153132	-0.0548004	0.0333205	-0.0828657	0.131723	-0.0081069	0.0644311	0.00547544	-0.0420134	-0.186544	0.103393	0.0788614	0.0906186	0.0609718	0.0320332	0.0309341	0.114204	-0.0112944	0.00176229	-0.650954	0.097555	-0.0877677	-0.104156
16_56999328_C_T	0.0963706	-0.237728	0.121915	0.114095	0.0559677	-0.0699018	0.598797	0.210512	-0.150829	-0.576795	-0.434657	0.00294429	0.727616	0.998713	0.162735	0.458014	0.046511	-0.0689835	-0.407977	0.127996	0.187783	-0.182776	0.17213	0.0818217	-0.300404	-0.198789	-0.307103	-0.102267	-0.40854	-0.304305	0.144257	0.480781	-0.249325	-0.347083	-0.141665	-0.0409692	-0.254581	-0.278672	-0.407947	-0.383042	-0.407824	0.200295	-0.261626	-0.0666742	0.0750435	-0.0160846	0.165277	0.487626	-0.417171
16_56999352_T_TC	-0.0716199	0.711867	0.0841901	-0.0669878	-0.00751351	-0.0433102	-0.126307	-0.059767	0.141639	-0.186828	-0.0283416	-0.019213	-0.195659	-0.236165	0.0127949	0.119818	0.0412064	-0.0441213	0.165872	-0.028715	-0.0827021	0.0943831	-0.0446362	-0.00927612	0.111601	0.0822862	0.138414	-0.00670737	0.169644	-0.12662	-0.0711783	0.119864	0.141081	0.244686	0.0364064	-0.0756257	0.0747563	-0.114694	0.131234	0.140207	0.165922	-0.0701388	0.279087	0.329187	0.0043838	0.00770426	-0.20154	0.00509353	-0.0421528
16_57049137_A_G	0.00197861	-0.000683555	0.0256951	-0.0212691	-0.0135175	0.338091	-0.107373	-0.0289388	-0.0414463	-0.0801881	-0.0531078	-0.0205941	-0.046483	-0.0317497	-0.0144404	0.0355977	-0.0687434	0.337417	0.0527119	-0.0509054	-0.0316386	0.126746	-0.0354774	-0.0203171	-0.0346166	-0.00578205	-0.0391672	0.090456	0.0521716	-0.0827502	-0.0201888	0.00547856	0.0615156	-0.0762753	-0.00398291	0.110594	0.0691374	0.159302	-0.0537416	-0.0785583	0.0524508	-0.0331221	0.0469231	-0.0247083	-0.129069	-0.156101	0.150687	0.0966151	-0.0634233
16_57026936_A_G	-0.15588	-0.00607728	-0.130073	0.091345	-0.112846	0.219489	0.0839458	-0.0169602	0.0760925	-0.0328182	-0.050737	-0.0110607	-0.135251	-0.108404	-0.167705	0.1323	-0.0729199	0.219327	0.0767359	-0.157815	-0.0232896	0.14119	-0.232072	-0.117737	-0.0185044	0.0194151	-0.00705472	0.383439	0.0788561	-0.0955937	0.0875111	0.0890996	0.0195424	0.0162773	0.0926794	0.0687921	0.0747956	0.134965	0.245296	0.162507	0.076817	-0.0518173	0.199969	0.0889736	0.0798916	-0.0192022	0.0990891	-0.0916668	-0.0438194
16_57041933_C_T	-0.00862613	-0.0763228	-0.00842801	0.00413299	-0.0401303	-0.0977359	0.0907004	0.0385782	0.00987297	0.0116473	-0.0403274	0.448712	0.0536937	0.0837521	-0.0636142	-0.00219261	0.0492033	-0.0984381	-0.0749722	0.378518	0.0299142	-0.0515349	-0.0132928	-0.0396555	-0.0420047	-0.0233807	-0.0388475	-0.405554	-0.0749971	-0.00652759	-0.00682297	-0.00260627	-0.0422628	-0.0282531	-0.0530482	-0.114779	-0.0574245	-0.0464488	-0.0082802	-0.0190826	-0.0749683	-0.0359084	-0.0449778	0.0021128	0.0616945	-0.0798233	-0.107253	-0.0379235	-0.0345881
16_56984482_C_T	-0.0261037	-0.082364	0.00443969	-0.04648	-0.0261543	0.0172259	0.181808	0.797193	-0.107984	-0.119742	-0.174916	0.0537015	0.198031	0.182048	0.0117967	0.0575397	0.0622524	0.0196552	-0.233439	-0.081206	0.85824	-0.0453453	0.1667	-0.0372924	-0.215159	0.260589	-0.230512	0.0322222	-0.232848	-0.137287	-0.0851178	-0.00377507	0.348577	-0.0930839	0.00530487	-0.0111358	-0.449196	-0.09749	-0.0414957	-0.0981171	-0.233364	0.0854885	-0.178397	-0.0295983	-0.0313452	-0.0599989	-0.143806	0.0683084	-0.165628
16_56946197_A_G	-0.0837258	0.156697	0.10473	-0.110413	-0.064457	-0.0793407	0.12659	0.369943	0.297526	0.150925	0.0632422	0.0310085	-0.0721573	-0.151801	0.0655112	-0.0179652	0.10853	-0.0793427	0.530396	-0.0781817	0.333684	-0.288684	0.0391394	-0.0990756	0.798291	0.579459	0.744961	-0.0132197	0.527306	0.0757902	-0.164058	-0.0119185	0.593212	0.127077	-0.0684502	0.0120482	-0.109698	-0.0902525	0.296798	0.332616	0.530445	-0.054806	0.0541617	-0.108447	-0.0860484	-0.0106221	-0.184137	-0.208974	0.0535143
16_56996279_C_T	-0.040448	-0.0359181	0.0281098	-0.0517693	0.0101243	-0.094131	0.200492	-0.0539169	0.311023	0.286513	0.227775	-0.0673913	-0.145837	-0.169316	-0.0304975	0.121801	-0.0150916	-0.0948765	0.206763	-0.00538667	-0.0711678	-0.00997753	-0.0414707	0.00219584	0.228858	0.147017	0.219264	-0.0186199	0.205294	0.202849	-0.0458699	0.109261	0.0352933	0.20927	0.00781822	-0.0420113	0.0226285	-0.107062	0.464394	0.445087	0.206763	-0.0561751	0.232269	-0.0121016	0.0257324	0.00749271	-0.137372	-0.236439	0.216667
16_57012379_G_T	-0.0315371	-0.0859692	0.136817	0.150318	0.0951774	0.234678	0.140136	-0.176279	-0.0665588	-0.387264	-0.500802	-0.0439737	0.32853	0.135178	-0.0515757	0.290755	-0.0937148	0.235267	0.0051414	0.161736	-0.183739	0.107387	-0.113398	0.0975439	-0.06911	-0.227706	-0.0853865	0.0216484	0.00766813	-0.397445	0.140847	0.253912	-0.0761311	-0.717025	-0.0152565	0.0196493	0.286252	0.556618	-0.0719627	-0.0485512	0.00514865	-0.200642	-0.0814162	-0.106651	-0.0384721	-0.133342	0.961112	0.425004	-0.518138
16_56996649_A_C	0.099671	-0.236156	0.122766	0.0991503	0.0666884	-0.0717675	0.608566	0.212813	-0.161579	-0.568195	-0.433019	0.010022	0.735895	0.985077	0.157882	0.460557	0.0439232	-0.0708566	-0.411521	0.130639	0.189684	-0.181418	0.173478	0.0928666	-0.305262	-0.199532	-0.307807	-0.107896	-0.412075	-0.300365	0.148239	0.481708	-0.250264	-0.348012	-0.134003	-0.0442003	-0.25095	-0.270255	-0.414611	-0.382495	-0.411368	0.196222	-0.267786	-0.0668428	0.0751623	-0.0147612	0.165486	0.488295	-0.411351
16_57016092_A_G	-0.104862	-0.276705	-0.0807654	0.103483	0.043595	0.117465	-0.270896	-0.273415	-0.00340534	0.217876	0.448462	-0.0707575	-0.0740989	-0.23012	-0.150342	-0.17623	-0.113373	0.116545	0.0897387	0.116735	-0.283636	0.074448	-0.224713	0.0353884	0.0402301	-0.17335	0.00960683	0.0604858	0.0896289	0.135915	0.0308432	-0.186467	-0.113679	-0.0714555	0.0438235	0.0185703	0.506192	0.286016	0.0245992	-0.0541112	0.0898297	-0.453272	-0.0881137	0.0406685	0.0255458	0.00946309	0.507841	0.0548175	0.448429
16_56995236_A_C	0.0772262	-0.0927826	0.15638	0.0866484	0.109846	-0.093975	0.515325	0.18661	-0.126817	-0.627602	-0.424297	-0.00329957	0.702488	0.882026	0.122844	0.511123	0.0224924	-0.0933154	-0.368422	0.0932041	0.159352	-0.123537	0.135158	0.13426	-0.301066	-0.180172	-0.285939	-0.0789775	-0.36734	-0.336349	0.116333	0.531872	-0.204279	-0.30302	-0.127193	-0.0783878	-0.234362	-0.310773	-0.463779	-0.380068	-0.368398	0.14795	-0.195203	0.0981756	0.10947	-0.021601	0.0908071	0.572482	-0.405242
16_57048118_C_T	-0.074767	-0.00457195	-0.223551	0.0876236	-0.146468	0.770491	-0.108047	-0.0444619	-0.0600328	-0.053317	-0.065365	-0.0576636	-0.109073	-0.0870417	-0.15836	-0.0412024	-0.162919	0.772002	-0.0432157	-0.0992964	-0.0489729	0.0470982	-0.159661	-0.150411	-0.0797011	-0.133248	-0.0819583	0.298264	-0.0414037	-0.070616	0.133103	-0.0807505	-0.0331823	-0.0489296	0.0882661	0.180089	0.0888078	0.148528	0.020929	-0.00826328	-0.0432449	-0.0335978	0.0340945	-0.0254333	-0.0952108	-0.214353	0.138755	-0.019772	-0.0678046
16_56963142_A_G	-0.125609	0.144637	0.223028	-0.117776	-0.0449423	-0.0763628	-0.0182386	0.22847	0.156276	0.129999	0.0582573	0.0210149	-0.291099	-0.198563	0.0594226	-0.0464956	0.000965011	-0.0773662	0.637884	-0.115429	0.250526	0.294099	-0.0104478	-0.0589693	0.464692	0.995677	0.480034	-0.00238866	0.636787	0.0453043	-0.322142	-0.0560687	0.721628	0.199427	-0.068707	0.0186523	-0.105058	0.0275691	0.218647	0.221576	0.637884	0.044567	0.214265	-0.157973	-0.0854154	-0.00404772	-0.236694	-0.298578	0.0555583
16_57042641_A_AT	-0.0675918	0.00822668	0.0769149	-0.0657877	-0.0403955	-0.0264665	-0.177468	-0.0576666	-0.0555383	0.0132223	0.100716	-0.0775748	0.0141239	-0.0507265	-0.17879	-0.0852354	-0.160317	-0.0277162	0.0229647	-0.345163	-0.0559768	-0.0140035	-0.141219	-0.052903	0.0242401	-0.0263911	0.0407197	0.354968	0.0225528	0.0449558	-0.0214564	-0.0687959	0.0311727	-0.00530709	0.179052	0.0824987	0.0385714	0.0504898	-0.175256	-0.0958192	0.022802	-0.0466117	-0.0687873	0.0300507	-0.0236924	0.267393	-0.0324182	0.108239	0.114561
16_56993779_A_G	0.015166	0.0448296	0.330568	0.00627941	0.0256954	0.00915069	0.583968	0.090299	0.0954383	-0.737772	-0.439422	-0.019487	0.290365	0.442921	0.00831848	0.958445	-0.00666435	0.0107353	-0.0429512	0.0337431	0.0335453	0.0497923	0.00702762	0.0494997	-0.080429	-0.029913	-0.0679111	-0.00745258	-0.0431627	-0.531278	-0.00925689	0.924482	-0.0116759	-0.303861	-0.0182013	-0.0353782	-0.0514622	0.133682	0.207535	0.217392	-0.0429094	0.0536002	0.51105	0.0653875	-0.00931828	-0.0109888	0.284045	0.503281	-0.438903
16_56993886_A_G	0.123692	-0.190433	0.0725836	0.14799	0.133366	-0.0486108	0.541902	0.2002	-0.147917	-0.425517	-0.443279	-0.0488116	0.99318	0.729759	0.0511701	0.318613	0.0816008	-0.0477757	-0.346201	0.150074	0.194921	-0.219051	0.156075	0.132119	-0.208303	-0.294565	-0.24233	-0.0614611	-0.347404	-0.283984	0.154864	0.330325	-0.1892	-0.612637	-0.0890783	-0.0426245	-0.328917	-0.192161	-0.37641	-0.298992	-0.346208	-0.095241	-0.625669	-0.0592815	0.0439652	-0.0412265	0.329732	0.684269	-0.422154
16_56985739_C_CTT	-0.0424121	-0.0589472	0.120374	-0.0393198	-0.00464045	-0.0796864	-0.294465	-0.0505338	-0.143763	0.393281	0.225502	0.0808665	-0.412394	-0.14551	0.119979	-0.577638	-0.0359421	-0.0811331	-0.0319515	0.0131584	-0.00488747	-0.122236	0.0121454	0.00392521	0.0514092	0.212498	0.089845	-0.110967	-0.0320894	0.327009	0.0477836	-0.555357	-0.0295956	0.429163	-0.051011	0.00884471	0.109352	-0.188919	-0.224525	-0.223924	-0.0320045	0.29928	-0.0877669	-0.0698071	0.00429443	-0.0221325	-0.346878	-0.583832	0.22079
16_57060353_C_T	0.222933	-0.0688653	-0.00121201	-0.0117119	-0.063707	-0.170115	0.0155351	0.0700285	-0.0126934	0.0481759	-0.0130277	-0.045409	0.0890356	0.0466182	0.14896	-0.0741498	0.689991	-0.170708	-0.0443083	-0.0584415	0.0857483	-0.0803662	0.36357	-0.0731019	0.0165691	-0.0230811	0.00197938	0.00619316	-0.0439857	0.0669158	0.0097202	-0.0604436	-0.0187874	-0.0324107	-0.137708	0.119948	-0.124597	-0.0582806	-0.0510582	-0.0697673	-0.0442957	0.0565002	-0.133087	-0.038069	-0.286924	-0.261392	-0.0410334	0.0013033	-0.0145828
16_57061558_T_TG	-0.114754	0.0365209	-0.0266416	-0.0999344	-0.316283	-0.508091	-0.0214317	-0.00300615	0.111211	0.0921451	0.104921	0.109669	-0.0911935	-0.0289304	0.0396619	0.00255599	-0.209241	-0.509052	0.0616497	-0.0870648	-0.00542257	0.0392981	-0.108702	-0.315875	0.0323271	0.0961187	0.0456966	-0.0451175	0.0594426	0.0534878	-0.0826535	0.0271693	0.0489243	0.157223	0.0534505	-0.0833797	0.00730035	-0.0478516	0.0462472	0.0344827	0.0617553	0.0107743	0.100898	0.080448	0.146174	0.527379	-0.150166	-0.0639022	0.102355
16_57040141_C_T	-0.024524	-0.0194669	-0.0901771	-0.0356468	0.052063	0.149391	-0.0760996	-0.0148252	-0.00186741	0.123957	0.0706535	0.0095342	-0.0361381	-0.0736146	-0.0354929	-0.129911	-0.0560373	0.148971	-0.0632219	-0.0616161	-0.0267768	-0.0716206	-0.0509938	0.0620587	-0.0166038	-0.0690402	-0.0347997	0.0485033	-0.0649826	0.108367	0.0878544	-0.122255	-0.0528034	-0.00622484	0.0411318	-0.056766	-0.0581798	-0.0661239	-0.0226169	-0.0130673	-0.0632267	-0.030133	-0.0685235	1.23164e-05	-0.0240421	-0.115405	-0.0406426	-0.0651967	0.0661355
16_57029355_A_G	0.0859013	0.0684605	-0.0286657	0.072479	0.114171	0.0643032	-0.172865	0.0112743	-0.136923	-0.110736	-0.0328726	0.072294	0.113427	0.0998188	-0.348163	-0.0710375	-0.049677	0.0599535	-0.137274	0.242197	-0.0137012	-0.0131435	0.114514	0.123197	-0.140162	-0.129816	-0.145076	0.0699746	-0.136837	-0.0903195	0.0113667	-0.0834303	-0.0790213	-0.0675755	0.302881	-0.0493277	-0.0634009	-0.0707586	-0.320906	-0.287077	-0.137318	-0.151637	-0.172736	0.055276	-0.00983439	0.0390184	0.000483595	0.21188	-0.0430082
16_57049856_A_AG	0.00121798	0.0183296	0.114404	0.135906	-0.277605	-0.0206716	-0.0554881	-0.0151146	-0.00626595	-0.0105656	-0.0197727	0.0633429	0.0335649	0.0581977	0.0910184	-0.0411728	-0.265089	-0.0178571	0.0584542	0.155073	-0.00457134	0.0284666	-0.0304758	-0.277753	0.0444338	0.0442743	0.0403937	-0.0833723	0.0603349	-0.0369478	0.0606708	-0.0321476	0.0820751	-0.0134029	-0.0468002	0.0774951	0.00454364	-0.0784303	-0.0907287	-0.0772993	0.0585964	0.0205131	-0.0601064	9.78935e-06	0.0070008	0.211091	-0.00971751	0.0436244	-0.0299813
16_57025063_A_G	-0.18238	0.0608781	-0.0636856	0.0975849	0.0936633	0.138495	0.0883159	-0.0558684	0.0898518	-0.00316481	-0.00487577	-0.067983	-0.138413	-0.120495	-0.18348	0.111936	-0.0617275	0.137589	0.0678281	0.277076	-0.0735501	0.124027	-0.275188	0.101708	-0.0138386	0.0357036	-0.00850167	-0.0536742	0.0681311	-0.0645933	0.0510268	0.0772224	-0.0212363	0.0325344	0.107738	-0.0215295	0.125973	0.0850556	0.254066	0.183306	0.0679243	-0.110611	0.192919	0.0489218	0.0959399	-0.0644621	0.137757	-0.11625	-0.0168075
16_57027044_C_T	-0.179371	0.0410199	-0.0644662	0.0984514	0.0934047	0.136569	0.0948242	-0.0349337	0.0966692	0.00432996	-0.00739377	-0.00442911	-0.133711	-0.10817	-0.191114	0.102616	-0.0763738	0.134765	0.0534443	0.282914	-0.0584021	0.117057	-0.274059	0.096789	-0.0241802	0.0398184	-0.0146525	-0.0553517	0.0538638	-0.0638276	0.0619947	0.0658088	-0.0180381	0.0173458	0.116143	-0.0228715	0.108065	0.0844225	0.242739	0.175252	0.0535493	-0.122223	0.179319	0.0347381	0.0977116	-0.0695947	0.140652	-0.122676	-0.0197049
16_57040325_C_CTTTTTTTTT	0.0609524	-0.0493591	-0.085598	-0.0555173	-0.206031	0.115961	-0.00784706	0.0609755	-0.031694	-0.0439782	-0.0636772	-0.153388	-0.0166293	-0.0302245	-0.0275106	0.0519072	-0.0653868	0.117367	0.0528851	-0.706327	0.0746642	0.0972173	0.110847	-0.226964	-0.015053	0.0430547	-0.000153834	0.773582	0.0548357	-0.0809483	0.0509604	0.0379882	0.107556	-0.0451203	0.114403	0.121613	-0.0787578	0.0934057	0.0362774	0.0263202	0.0529805	0.0818231	0.0431106	0.0717842	-0.0272479	0.170407	0.013264	0.0458154	-0.0448305
16_57056609_A_G	0.0769112	-0.0180272	-0.0992305	0.0544672	-0.375564	0.410416	-0.081993	-0.0162935	-0.0687581	-0.0282273	-0.010386	-0.118384	-0.023263	-0.0285967	-0.182994	-0.0209813	0.189187	0.406695	0.00120646	-0.248851	-0.024972	0.0265314	0.0152843	-0.333425	-0.0180302	-0.0988178	-0.0216061	0.376099	0.00167084	-0.0157671	0.0428381	-0.0253132	-0.012713	-0.0858017	0.117819	0.389543	-0.0333925	0.126632	0.0155787	-0.00364792	0.0012585	-0.0284344	-0.00160774	0.0267912	-0.219811	0.437391	0.0664229	0.0499032	-0.00395633
16_56997902_T_TTTTA	-0.00274624	0.0442215	0.265157	0.0862228	-0.0162486	0.0115373	0.287398	0.141774	-0.104111	-0.461332	-0.393829	0.0187285	0.372937	0.387621	0.107469	0.328053	0.0520011	0.0128373	-0.213169	0.0931531	0.130252	-0.0909636	0.0844212	0.0131719	-0.158672	-0.0762629	-0.160681	-0.0793155	-0.213937	-0.345163	0.0898366	0.298647	-0.109765	-0.279045	-0.0714324	-0.00123346	-0.206198	-0.0217822	-0.218288	-0.220177	-0.213101	0.114725	-0.0846425	0.0522342	-0.0226679	-0.0401192	0.148062	0.351529	-0.381331
16_56957456_A_G	-0.00676678	-0.000210397	0.061871	-0.0580261	-0.016658	0.0288052	-0.128873	0.570237	-0.149589	-0.10789	-0.0998691	0.0245846	-0.0409073	-0.0183552	-0.0450467	0.0505519	-0.0176216	0.0296709	0.143644	-0.108752	0.620407	0.710561	0.0900999	-0.0365969	-0.380168	0.40709	-0.371858	0.0932266	0.143782	-0.131927	-0.132315	0.0285172	0.599868	-0.0897213	0.0488107	0.0312915	-0.262474	0.147448	-0.0858101	-0.119805	0.143717	0.00925903	0.0569469	-0.0578326	-0.0391354	-0.02861	-0.0415361	0.129594	-0.0940072
16_56995234_A_C	-0.0345647	-0.0637667	0.0226802	-0.0612836	-0.0465675	-0.127131	0.255577	-0.0930959	0.421655	0.465275	0.340016	-0.0251164	-0.255496	-0.279882	-0.0540047	0.144569	-0.00665128	-0.128039	0.264629	-0.0244027	-0.106244	-0.0227607	-0.0639162	-0.0555369	0.301053	0.160684	0.291297	-0.0164807	0.26331	0.354456	-0.0808303	0.131189	0.0505745	0.324532	0.0403004	-0.0574222	0.0922855	-0.155331	0.698336	0.599435	0.264551	-0.0526899	0.347028	-0.0202657	0.0180534	0.0488151	-0.180118	-0.364194	0.291496
16_56946384_C_T	-0.0830304	0.187958	0.158421	-0.115116	-0.070433	-0.0209728	-0.0835253	0.29078	0.215541	0.129572	0.0390747	0.0184862	-0.223804	-0.289163	0.0240104	-0.0250051	0.0394445	-0.0217592	0.801483	-0.143415	0.321567	0.389243	0.0103823	-0.114652	0.574388	0.781505	0.540046	0.0691768	0.800166	0.028406	-0.245373	-0.0394107	0.904386	0.104075	-0.016156	0.0628673	-0.0789181	0.0980264	0.267144	0.267722	0.801562	-0.0469807	0.166974	-0.143884	-0.115262	-0.013708	-0.125213	-0.1576	0.0334993
16_57001254_T_TCACA	-0.0364806	-0.00900617	0.134228	-0.0523259	-0.0517037	0.241795	-0.235872	-0.0639174	-0.0826077	-0.316226	-0.162656	0.00104833	-0.323594	-0.397003	-0.121715	0.24335	-0.0707735	0.243587	0.154696	-0.090757	-0.0810784	0.258699	-0.121963	-0.0499945	-0.0239974	0.0145395	-0.0208633	0.14295	0.156806	-0.391482	-0.0649846	0.173814	0.151206	-0.264126	0.106929	0.120358	0.137118	0.695618	0.194885	0.149853	0.154763	-0.107788	0.439974	-0.0558109	-0.122432	-0.0570177	0.395138	0.141674	-0.147032
16_56959285_A_G	-0.084829	0.20044	0.11425	-0.0704522	-0.060186	-0.0542697	0.031962	-0.233144	0.379712	0.254963	0.142364	-0.00463954	-0.208503	-0.303773	0.0675937	-0.0818237	0.0595407	-0.0559754	0.740542	-0.0555911	-0.247649	-0.259283	-0.0765985	-0.0893408	0.994539	0.466041	0.954263	-0.00957778	0.738673	0.16536	-0.13926	-0.0768059	0.410671	0.201455	-0.0644175	0.0406298	0.167944	-0.0349208	0.378582	0.413416	0.74045	-0.062448	0.125797	-0.101987	-0.0857135	0.0156943	-0.0995756	-0.303906	0.130745
16_57005479_A_C	0.0943817	-0.229108	0.128459	0.118746	0.0973682	-0.060457	0.607388	0.203526	-0.158935	-0.591128	-0.453121	-0.0046969	0.750057	0.976265	0.152273	0.465534	0.0417664	-0.0595912	-0.383643	0.11646	0.183397	-0.185709	0.164365	0.117665	-0.272542	-0.183398	-0.279847	-0.0934847	-0.384568	-0.324024	0.138252	0.488887	-0.224465	-0.368383	-0.134022	-0.0630464	-0.248546	-0.284846	-0.415076	-0.339651	-0.383619	0.193348	-0.275261	-0.070978	0.0864052	-0.0327809	0.152722	0.506244	-0.435847
16_56993211_C_T	-0.049184	0.172009	0.147987	-0.0554392	-0.0379738	0.111877	-0.550342	-0.0925615	-0.0267628	-0.348719	0.0195392	-0.029855	-0.310534	-0.246407	-0.0968749	0.29643	-0.0701721	0.11389	0.142508	-0.0876159	-0.118936	0.372	-0.104953	-0.0327172	-0.125866	-0.0348805	-0.124366	0.138183	0.14213	-0.257177	-0.0816741	0.2962	0.112759	-0.0483305	0.097406	0.0543599	0.151377	0.385872	-0.202381	-0.181421	0.142569	-0.122854	0.524054	0.1939	-0.00851306	0.0257829	0.147339	0.466254	0.0211256
16_57010382_G_T	-0.0623272	-0.0523147	0.0293082	-0.0596766	0.00178802	-0.135269	0.110377	-0.0734406	0.255893	0.375785	0.446947	-0.0225763	-0.234227	-0.276837	-0.0481635	0.0807619	-0.00994047	-0.136278	0.244799	-0.0438895	-0.0839456	0.078967	-0.0761687	-0.00957254	0.203044	0.159071	0.232892	-0.00354021	0.243586	0.322228	-0.0797208	0.0726519	0.0718203	0.290288	0.0405659	-0.0458202	0.111085	-0.0995325	0.499143	0.416645	0.244762	-0.0966769	0.279515	-0.0231154	0.0493693	0.0567722	-0.1847	-0.267786	0.398042
16_57043340_C_T	-0.0297684	-0.0291628	0.0362548	-0.000402907	-0.0104143	-0.0823645	0.05787	-0.00230336	0.0298504	-0.0385222	-0.0505354	-0.0286249	0.00944443	-0.0068345	-0.00974436	0.0346935	-0.059618	-0.082674	0.0303142	-0.0827963	0.0623707	0.0905773	-0.0139686	-0.0311565	-0.0359611	0.0579314	-0.0446482	0.0527095	0.03037	-0.0375178	0.0228162	0.0352668	0.0874124	0.0197998	0.0010069	-0.0869388	0.0448124	0.0645374	0.0472524	0.0609833	0.0303341	0.0255312	0.0196494	0.0111188	0.0672803	-0.0757519	0.092343	-0.0168612	-0.0459904
16_57026764_C_T	-0.106725	0.0412692	-0.174199	0.151253	-0.0631296	0.22969	-0.00521673	-0.00314284	-0.0194614	-0.146594	-0.13779	0.0302465	-0.0126368	0.0324542	-0.124551	0.098372	-0.050231	0.22819	-0.0293667	-0.0244518	-0.0285531	0.105841	-0.177311	-0.0561166	-0.107526	-0.0686225	-0.107248	0.291369	-0.0265882	-0.180146	0.121954	0.0503322	-0.0500903	-0.0158737	0.0445933	0.0647301	0.0367737	0.025423	-0.034005	-0.101999	-0.029305	-0.022601	0.0560204	0.116766	0.117346	-0.0317252	0.0901147	0.0789762	-0.137459
16_56996645_G_GCC	0.099659	-0.235882	0.122798	0.099068	0.0666577	-0.071837	0.608464	0.212892	-0.161507	-0.568238	-0.433062	0.0100069	0.736003	0.985061	0.157804	0.460578	0.0438498	-0.0709261	-0.411539	0.130714	0.189741	-0.18136	0.173483	0.0928399	-0.305325	-0.199502	-0.307847	-0.107911	-0.412094	-0.300328	0.148225	0.481733	-0.250182	-0.348074	-0.133892	-0.0442209	-0.250917	-0.27022	-0.414752	-0.382632	-0.411386	0.196015	-0.267862	-0.0668632	0.0752421	-0.0148063	0.165525	0.488372	-0.411389
16_56996158_C_T	0.0757901	-0.0905938	0.158004	0.0855329	0.107579	-0.0998293	0.5105	0.183678	-0.124672	-0.630405	-0.426038	-0.00517152	0.698779	0.88588	0.130042	0.512767	0.0210279	-0.0991832	-0.361759	0.0908111	0.15611	-0.124537	0.140951	0.131893	-0.293247	-0.17742	-0.278531	-0.0767652	-0.360682	-0.339121	0.114028	0.533773	-0.202589	-0.299937	-0.125438	-0.0787512	-0.231027	-0.308082	-0.463377	-0.379318	-0.361733	0.156051	-0.19033	0.0974589	0.109281	-0.0169326	0.0897296	0.573471	-0.40672
16_57037903_C_T	0.0569817	-0.0287347	-0.0639438	-0.0103188	-0.199973	0.204594	-0.114755	0.0129366	-0.0371057	-0.0118389	0.031802	-0.15368	-0.0692445	-0.106573	-0.332918	0.000871473	-0.0953572	0.203403	0.0564284	-0.685743	0.0244991	0.088384	0.0903988	-0.221754	-0.010019	-0.00489801	0.00642446	0.991147	0.0584152	-0.0308118	0.033486	-0.0218161	0.0796843	-0.030534	0.377546	0.117057	-0.0472778	0.148989	0.024679	0.0146655	0.0563749	-0.0867168	0.045108	0.061882	-0.0777937	0.184284	0.0157047	0.0470484	0.049384
16_57006072_A_G	-0.0460166	0.699615	0.0412877	-0.0427026	-0.0198374	0.0173751	0.0866542	-0.0275972	0.0804959	-0.119282	-0.103372	-0.0144431	-0.157388	-0.152343	0.0844945	0.0423784	0.0926494	0.0166623	0.179343	0.04287	-0.0430241	-0.00924463	-0.012014	-0.0245711	0.200691	0.12538	0.19317	-0.0915705	0.179198	-0.112693	-0.037095	0.0454638	0.148149	0.189015	0.0201895	-0.0778075	0.0657539	-0.0762534	0.316537	0.32514	0.179377	-0.00159638	0.18122	0.00405837	-0.0586917	-0.00620505	-0.145041	-0.193188	-0.119318
16_57041909_A_G	-0.0426113	-0.0271591	-0.015036	-0.0141137	-0.0821585	-0.128379	0.108569	0.0139218	0.0355383	-0.0344477	-0.119711	-0.0125982	0.0714269	0.133963	0.756637	0.024827	0.14184	-0.123716	-0.00271631	-0.112545	0.0341571	-0.085338	-0.0471134	-0.0648577	0.0612173	0.0439578	0.0458067	-0.41204	-0.0024823	0.00173543	0.0286016	0.0453332	-0.00470907	0.0512328	-0.687842	0.0920056	0.0185756	-0.114696	-0.0535221	-0.0568129	-0.00269057	0.338503	-0.0324517	-0.0467094	0.064179	-0.0982394	-0.0337764	-0.0137495	-0.116602
16_57001581_A_AAAC	0.0965569	-0.239	0.12201	0.116635	0.0556121	-0.0679602	0.600519	0.209613	-0.153382	-0.578626	-0.440348	0.00495432	0.72952	0.998001	0.162872	0.460062	0.0486744	-0.067044	-0.406719	0.130588	0.186873	-0.183508	0.171917	0.082231	-0.298528	-0.198643	-0.304282	-0.106345	-0.407282	-0.30812	0.143347	0.482451	-0.248184	-0.352148	-0.142178	-0.0424964	-0.257728	-0.279801	-0.409013	-0.383132	-0.406566	0.200389	-0.261858	-0.0663858	0.0744713	-0.0180493	0.168538	0.489522	-0.42254
16_57059484_C_T	-0.0147775	-0.039564	0.0344214	-0.00261766	-0.0441411	-0.0712024	0.0725354	-0.0359074	-0.0432899	-0.033911	-0.0395627	0.00530307	0.119672	0.103415	-0.0291335	0.0311589	0.0511517	-0.0714999	-0.015385	-0.0882583	-0.0257392	-0.0153328	-0.0500308	-0.0492462	-0.00549742	-0.0236544	-0.00174048	0.0804584	-0.0151985	-0.0342296	-0.03238	0.0370996	-0.0468413	-0.0784649	-0.00470109	-0.234655	0.0166328	0.133807	-0.033554	-0.0231454	-0.0153491	0.0109531	-0.0784865	-0.0487245	0.116906	0.241342	0.0808184	0.0685856	-0.0385244
16_57026775_A_G	-0.766843	0.0803257	-0.02464	0.0205872	-0.00729435	-0.0348205	-0.109631	-0.0334182	0.0436561	0.0617857	0.129112	0.0390201	-0.186163	-0.145466	0.0659464	-0.0347933	-0.112079	-0.0351122	0.0939864	0.0813934	-0.0366037	0.0359669	-0.429278	-0.000454786	0.0749095	0.0711278	0.0858302	-0.0785446	0.0935466	0.0356448	0.0199348	-0.0468006	0.0653895	0.147482	-0.0314519	-0.0191491	0.263978	0.0681085	0.0748393	0.0681056	0.093921	-0.0415687	0.12334	0.0267174	0.0151743	0.0634639	0.0564273	-0.0979248	0.123557
16_56956293_A_G	-0.0484949	-0.0680432	-0.170129	0.119175	0.0160533	0.0258189	-0.0220602	0.0469208	-0.0484622	-0.127432	-0.0300735	0.0369657	0.0231355	0.15345	-0.0106318	0.0466544	-0.10243	0.0253153	-0.43332	0.0722812	0.0402928	-0.0455483	-0.0566564	0.0385506	-0.433338	-0.335363	-0.395512	-0.0235648	-0.43181	-0.0695874	0.142004	0.0603282	-0.339885	0.0107446	-0.0239195	-0.0404338	0.00172	-0.0472994	-0.191756	-0.180572	-0.433369	0.0798243	0.0303334	0.215322	0.135063	0.0337505	-0.000529176	0.0796557	-0.020479
16_57042912_A_G	-0.0938875	0.0146339	-0.181453	0.136252	-0.0611187	0.273672	-0.0662423	0.00634294	-0.0692911	-0.0827973	-0.0669635	-0.0209115	-0.0282443	0.00992076	-0.153361	0.015765	-0.0437558	0.272674	-0.0219724	-0.0491798	-0.00927164	0.10865	-0.182396	-0.062757	-0.101561	-0.0431134	-0.106125	0.348727	-0.0181867	-0.124047	0.0791838	-0.0286989	-0.0264425	0.000357746	0.0665883	0.0247043	0.0357853	0.0183028	-0.0409999	-0.106863	-0.0219232	-0.0763803	0.00109751	0.0551398	0.0779769	-0.0501567	0.0776626	0.0544286	-0.0739572
16_56967532_A_G	-0.0811531	0.20473	0.108545	-0.0736516	-0.106152	-0.0523365	0.0191964	-0.233735	0.387419	0.267868	0.152918	0.000339346	-0.238816	-0.293971	0.0753156	-0.0934181	0.0678818	-0.0540135	0.718611	-0.0527225	-0.246596	-0.263346	-0.0735312	-0.133181	0.963047	0.450247	0.925462	-0.0141563	0.716704	0.179774	-0.131555	-0.0938359	0.395816	0.219638	-0.0665465	0.0579258	0.16749	-0.0259733	0.393716	0.379712	0.718499	-0.0526077	0.13922	-0.0982545	-0.108954	0.0238545	-0.083245	-0.327189	0.141234
16_57013606_A_G	-0.0289971	-0.0244404	0.0358846	-0.0248307	-0.046214	0.00952051	0.0439785	0.0311749	0.0100218	-0.0686545	-0.107297	-0.041759	0.0188678	0.0184119	-0.0477554	0.0617534	-0.0678473	0.00921418	0.00801433	-0.0661182	0.0300946	-0.0212131	-0.0457832	-0.0479722	0.0243563	0.00513531	0.0469421	0.0533321	0.00810622	-0.0798079	0.00521853	0.0585962	0.04929	-0.107035	0.0381786	-0.00654128	0.0476776	0.117438	0.0372013	0.0399912	0.0080336	0.0274008	0.0348838	-0.0260491	-0.0496026	0.064429	0.145648	0.0197823	-0.1063
16_57045159_C_T	-0.00859635	0.0399423	-0.0395901	0.0154085	-0.892288	0.117104	-0.0608651	0.0240177	0.0853143	0.0600759	-0.017292	0.0211651	-0.112671	-0.0591307	0.0690365	-0.0236066	0.107001	0.117865	0.10469	-0.248176	0.0456271	0.0176099	0.0290841	-0.938422	0.0937235	0.0558894	0.0683399	0.216867	0.101134	0.0154919	0.0616426	-0.00532712	0.120518	0.0528415	0.0372239	0.0858393	-0.0283012	0.0678834	0.105486	0.0616945	0.104865	0.0586528	0.0890282	0.0429911	-0.151799	0.191874	-0.0355925	-0.0643507	-0.0185372
16_57000284_A_G	0.0640608	-0.241084	0.237043	0.0755312	0.0518999	0.124113	0.433428	0.154925	-0.22762	-0.85111	-0.590005	-0.00329053	0.503251	0.674972	0.0586827	0.66892	-0.0197666	0.126391	-0.27141	0.0462589	0.121003	0.0140643	0.0671574	0.0766888	-0.29877	-0.173409	-0.300671	0.0161173	-0.270647	-0.639103	0.0863646	0.636838	-0.113405	-0.584331	-0.0550049	0.0302752	-0.143388	0.267451	-0.267174	-0.226505	-0.271332	0.112629	0.0730233	-0.11628	-0.0113606	-0.0685672	0.467571	0.624014	-0.560155
16_57019392_C_T	0.188222	0.253714	0.0739703	-0.0316285	0.235396	-0.065687	0.176951	0.124093	0.0590198	-0.176355	-0.138556	-0.0616001	0.133861	0.144253	-0.0604231	0.164062	0.137062	-0.0659802	-0.0743031	0.298411	0.0876626	-0.0590511	0.26699	0.256656	-0.0299677	-0.00072875	-0.022837	-0.309896	-0.0765939	-0.134254	-0.0824235	0.180813	-0.00619697	-0.0548579	0.0727852	-0.0896269	-0.199532	-0.146722	0.0224052	0.0356561	-0.074237	-0.0772256	0.0237397	-0.0668083	0.0183808	-0.0535342	-0.047721	0.0878829	-0.161516
16_56997349_C_CA	-0.0535982	-0.0154617	0.138548	-0.0846754	-0.0846877	0.129711	-0.0575422	-0.113224	0.214106	0.00992494	0.0592557	-0.0168495	-0.445312	-0.530588	-0.141528	0.306122	-0.070068	0.130679	0.313262	-0.0903782	-0.136701	0.20843	-0.152782	-0.0889817	0.183406	0.127269	0.179128	0.118537	0.314245	-0.116765	-0.105865	0.237186	0.176463	-0.0297579	0.120244	0.0656584	0.180882	0.512834	0.602786	0.501186	0.313272	-0.132933	0.606309	-0.0621516	-0.0952745	-0.022358	0.239939	-0.110275	0.0373984
16_56951539_G_T	-0.00652597	-0.0105072	-0.0271703	-0.0323471	-0.0114762	-0.017022	0.135171	-0.0560571	0.584378	0.129483	0.0748414	-0.0501912	-0.0688958	-0.0731609	-0.0260298	0.0935212	-0.0683136	-0.0174506	0.164904	-0.0196008	-0.0647352	-0.0468806	-0.0495404	-0.0157272	0.210862	0.0908298	0.192869	0.0048833	0.162652	0.0819285	-0.037433	0.0873599	0.14342	0.1063	0.0379196	0.0105132	0.0066944	-0.0772173	0.252508	0.254612	0.164863	-0.0306339	0.1347	-0.000958659	0.0118582	-0.0399339	-0.0731468	-0.11509	0.081549
16_56974077_C_T	-0.0386706	-0.0637878	0.0378845	0.0136001	-0.0323594	-0.0720096	0.0432083	-0.0824225	-0.0101681	0.0351621	0.0300541	0.00239918	0.0518835	0.0680733	0.237571	-0.0330902	0.0905956	-0.0724988	0.183275	-0.0478763	-0.0792573	-0.0925396	-0.0104829	-0.0370928	0.267545	0.121214	0.252567	-0.046388	0.183093	0.0450026	-0.0440397	-0.0172702	0.114584	0.0459873	-0.228472	0.0259918	0.0738566	-0.0918868	-0.0371717	-0.0388875	0.183303	0.0462678	-0.0639547	-0.0353965	0.000647924	-0.0364444	0.014877	-0.0188499	0.0358693
16_57050809_A_G	-0.118315	0.0237801	0.0688002	0.0300131	0.237844	0.417815	0.0250985	-0.0149163	0.019972	-0.0757119	-0.099247	0.075514	-0.0676435	-0.03093	0.0516261	0.0526534	-0.378878	0.420412	-0.0142052	0.216749	-0.0184659	0.0416145	-0.134912	0.247051	-0.0465744	0.00524426	-0.0493608	-0.167409	-0.0130056	-0.100512	0.108166	0.0147055	0.006719	-0.0229119	-0.0595728	-0.233018	0.114069	0.0373894	0.0375374	0.0318413	-0.0142935	0.0210405	0.0779598	-0.0301339	0.079944	-0.738486	0.117979	-0.0385663	-0.107483
16_57060097_C_T	0.0114677	-0.0455404	0.01894	-0.036012	-0.070898	0.339939	0.00213101	-0.0134256	-0.051056	-0.0494927	-0.0687909	-0.0307005	-0.136789	-0.0956385	-0.0669665	0.0054007	-0.120952	0.340092	0.00390279	-0.0935476	-0.019963	0.00207837	-0.0439949	-0.0609335	-0.00250415	-0.0257514	-0.0024197	0.0915128	0.00413979	-0.073462	0.0306848	0.00312031	-0.000867492	-0.0570094	0.0290854	0.101679	0.0259909	0.175158	0.158643	0.172573	0.00397119	0.0669529	0.123585	-0.0205626	-0.0816852	-0.099273	0.0793087	-0.115513	-0.0617023
16_56976542_A_G	0.0285776	0.0448647	0.893725	-0.046133	0.0424129	-0.0172338	0.143314	0.0213479	0.00792842	-0.264261	-0.177053	0.000826968	0.0549745	0.104327	0.00620758	0.310985	0.0281454	-0.0168119	0.169606	0.07216	0.0274254	0.0958555	0.0427478	0.0473814	0.111877	0.25487	0.131946	-0.0564519	0.169776	-0.216709	0.0243219	0.308414	0.169181	-0.124884	0.00949875	0.0167234	-0.0385333	0.0996249	0.0797362	0.0914368	0.169583	0.0277137	0.206604	0.0469502	-0.111687	-0.0760882	0.114546	0.1665	-0.183346
16_56982549_C_T	0.00789143	0.0727189	0.0811054	-0.0186518	-0.00212669	0.0441461	-0.296927	-0.0846173	-0.102139	-0.05325	-0.00143316	-0.0187086	-0.204759	-0.160834	-0.06963	0.0243673	-0.0848967	0.0430593	0.423406	-0.0687439	-0.0948783	0.952272	-0.0573652	-0.0164419	-0.249516	0.277093	-0.227207	0.0825057	0.426019	-0.0625616	-0.109957	0.0464913	0.410016	-0.0536342	0.0512885	0.0402075	0.0399998	0.284831	-0.0641581	-0.0547241	0.42346	-0.0649903	0.217768	-0.0383163	-0.0245609	0.013556	0.072073	0.111095	0.00299308
16_56986762_G_T	-0.0820175	0.220746	0.213149	-0.132762	-0.0771418	0.0441069	0.0151355	-0.0987024	0.206694	-0.228926	0.021348	0.00586034	-0.605181	-0.283936	-0.0228476	0.512824	-0.0718075	0.0445049	0.281064	-0.120714	-0.141256	0.205208	-0.128919	-0.0573572	0.148024	0.236064	0.188082	0.0515514	0.279903	-0.185333	-0.145131	0.524544	0.175238	0.26588	0.0650751	-0.0331245	0.241652	0.272191	0.478047	0.509794	0.280983	0.139469	0.978067	0.110196	-0.0165722	0.0278953	-0.0967439	-0.160503	0.00470211
16_57005550_C_T	-0.0263508	-0.0668496	0.0881584	-0.0501402	-0.0193508	-0.0307711	0.16086	0.0386885	-0.047453	-0.276575	-0.0485737	0.0619412	-0.250143	0.416815	0.162021	0.254183	-0.0598674	-0.0306175	-0.0924583	-0.0505176	0.0156432	0.0314089	0.0305181	0.0165785	-0.123592	0.139535	-0.0802365	-0.0521033	-0.0921556	-0.0734411	-0.000871409	0.273055	-0.0619849	0.333337	-0.0762645	-0.0357144	0.117767	-0.135657	-0.106171	-0.090648	-0.0924139	0.44372	0.451027	-0.03027	0.0771949	0.0094149	-0.245059	-0.192411	-0.047377
16_57015335_G_GCTGCCAGGAAGA	-0.170313	0.0754328	-0.0446478	0.0607748	-0.0447425	0.0740865	-0.19434	-0.427171	0.0402152	0.130217	0.259085	-0.00167547	-0.35594	-0.219363	0.0551047	-0.0808922	-0.0978594	0.0715337	0.140839	0.0978903	-0.388246	0.0444026	-0.263056	-0.0420993	0.120117	-0.123416	0.129259	-0.0500688	0.140967	0.110853	0.0101595	-0.0797391	-0.126028	0.365631	-0.0175608	-0.0259166	0.941548	0.18394	0.13705	0.060577	0.141006	0.103619	0.25702	0.0368328	0.072033	-0.0128752	0.290859	-0.22303	0.25311
16_57033696_A_G	0.435102	-0.0772717	0.00952303	-0.047129	-0.055748	-0.180213	0.136419	0.168341	-0.0263341	-0.0388805	-0.130653	0.286669	0.159371	0.190686	0.0905951	0.0181693	0.258247	-0.180566	-0.143098	0.151276	0.179197	-0.0809346	0.750284	-0.0590728	-0.0933628	-0.0277442	-0.107075	-0.183444	-0.145962	-0.0193919	-0.0356435	0.0319779	-0.0103593	-0.0810303	-0.0120766	-0.0845602	-0.260961	-0.114343	-0.0790579	-0.0928861	-0.143071	0.0900698	-0.115987	-0.0231159	-0.111035	-0.121847	-0.146103	0.0366638	-0.129109
16_57042279_A_G	-0.00878788	-0.0764293	-0.00831438	0.00402271	-0.0404746	-0.0982515	0.0914417	0.038201	0.0118032	0.0119623	-0.0400766	0.448444	0.0531457	0.0829732	-0.0624518	-0.00167963	0.0488427	-0.0989554	-0.0749016	0.378128	0.0295164	-0.051759	-0.0136736	-0.0400441	-0.0417193	-0.023753	-0.0382289	-0.40504	-0.0749261	-0.0066336	-0.0069546	-0.00202979	-0.0422322	-0.0284509	-0.0528828	-0.115267	-0.0571988	-0.0455885	-0.00641101	-0.0182897	-0.0748977	-0.0363164	-0.0440229	0.00199768	0.0617567	-0.0796697	-0.106939	-0.0387145	-0.0343291
16_57048839_C_CT	0.0277283	0.0697429	0.000991473	0.0118651	0.111407	-0.12139	0.00740227	-0.0364961	-0.0097883	-0.0207089	0.0289337	0.0609401	0.0281577	-0.0444812	-0.0885066	0.0355657	-0.146059	-0.12097	0.0516792	0.0513127	-0.0364618	0.040846	-0.080415	0.1095	0.023272	-0.00896328	0.0137372	0.0219559	0.0530909	-0.0929825	-0.0167757	0.0156663	0.0186112	-0.00411802	0.0608197	-0.0457706	0.0611764	0.0232157	0.0393794	0.036398	0.0516811	-0.0932445	-0.00839565	0.036342	0.0145701	0.221381	0.0465621	0.0512	0.0342432
16_57019532_A_C	0.0591287	0.0973804	-0.107761	0.0553398	0.0552332	0.0223212	-0.100718	0.118023	-0.0230909	-0.0591779	0.0440359	-0.059841	-0.0126787	0.048941	-0.020418	-0.0550819	-0.0330307	0.0193269	-0.0838414	0.0824415	0.0790995	-0.0271454	0.0908647	0.0781691	-0.0648559	-0.0439604	-0.0776609	-0.0532131	-0.0855094	-0.0220012	-0.111584	-0.0595875	0.000157406	0.130615	0.0302027	0.0823077	-0.139078	-0.234838	-0.143383	-0.12872	-0.0838001	0.0684207	-0.0408435	0.0415773	0.0138711	0.0747279	-0.21677	0.0368078	0.0177013
16_57014319_A_G	-0.160529	0.0776452	-0.040798	0.0610684	-0.0379007	0.0748458	-0.194409	-0.432956	0.0430229	0.131898	0.261098	-0.00385594	-0.356048	-0.219152	0.0555758	-0.0832024	-0.0929513	0.0722863	0.1478	0.0986717	-0.393221	0.0456595	-0.257588	-0.035378	0.126717	-0.120598	0.134192	-0.0534293	0.147876	0.1106	0.0122672	-0.082285	-0.125561	0.369655	-0.0234372	-0.0234582	0.947105	0.178565	0.139634	0.0635127	0.147954	0.103301	0.255173	0.0378361	0.0682588	-0.0180663	0.294617	-0.225511	0.255152
[truncated: 193 more columns]
