# Supplementary material for: Comparing the effects of CETP in East Asian and European ancestries: a Mendelian randomization study
Source: Nat Commun. 2024 Jun 21;15:5302. doi: 10.1038/s41467-024-49109-z (PMC11192935; doi:10.1038/s41467-024-49109-z)
Supplement: Supplementary file 14 — Supplementary Data 12 [file 41467_2024_49109_MOESM14_ESM.xlsx]

## Sheet: Sheet1
Supplemental Data 12. CETP protein concentration instruments selected from within and around the CETP gene in the European population after pruning by minor allele frequency, F statistic and clumping based on linkage disequilibrium (GRCh37). The reported p-values are based on a two-sided test.
phenotype	chr_name	start_pos	effect_allele	other_allele	maf	rsID	uni_id	effect_size_exposure	standard_error_exposure	effect_size_outcome	standard_error_outcome	pvalue_exposure	pvalue_outcome
Angina	16	56946072	C	T	0.473	rs955513	16_56946072_C_T	-0.048781	0.0121914	0.0092	0.0097	6.3e-05	0.342899
Angina	16	56959548	C	T	0.0859	rs190575415	16_56959548_C_T	0.132697	0.0257645	-0.0099	0.0202	2.6e-07	0.624064
Angina	16	56974077	C	T	0.023	rs147630132	16_56974077_C_T	-0.228076	0.0550183	0.0082	0.0334	3.39e-05	0.806062
Angina	16	56975277	A	C	0.142	rs952439	16_56975277_A_C	-0.136596	0.0172116	-0.0062	0.0139	2e-15	0.655566
Angina	16	56976542	A	G	0.0282	rs4784738	16_56976542_A_G	0.123886	0.0304187	0.0552	0.0304	4.65e-05	0.0694027
Angina	16	56985156	A	G	0.348	rs193695	16_56985156_A_G	0.263636	0.0148694	0.0161	0.0103	0	0.118027
Angina	16	56988503	C	T	0.0113	rs147464145	16_56988503_C_T	0.262504	0.0571422	0.0532	0.043	4.35e-06	0.216009
Angina	16	56993025	G	T	0.285	rs12920974	16_56993025_G_T	-0.202367	0.0138757	-0.0194	0.0106	0	0.0672217
Angina	16	56993779	A	G	0.242	rs28419404	16_56993779_A_G	-0.0863726	0.0155905	-0.0077	0.0139	3.02e-08	0.579608
Angina	16	56995234	A	C	0.0708	rs1800776	16_56995234_A_C	0.106545	0.0263063	-0.0012	0.0197	5.12e-05	0.951428
Angina	16	56999352	T	TC	0.0752	rs71383212	16_56999352_T_TC	-0.0922939	0.0236542	-0.024	0.018	9.55e-05	0.182422
Angina	16	57001581	A	AAAC	0.421	rs200373219	16_57001581_A_AAAC	-0.267265	0.0121543	-0.0339	0.0117	0	0.00376227
Angina	16	57002118	G	T	0.0156	rs72771478	16_57002118_G_T	0.380303	0.0548641	0.0662	0.0569	4.16e-12	0.244649
Angina	16	57003146	C	T	0.0801	rs11076174	16_57003146_C_T	0.252954	0.0250517	0.0162	0.0169	0	0.33777
Angina	16	57005762	C	T	0.0127	rs117040820	16_57005762_C_T	0.35192	0.0572546	0.0137	0.0443	7.92e-10	0.757127
Angina	16	57007451	A	G	0.177	rs289714	16_57007451_A_G	-0.288525	0.0168655	-0.0436	0.013	0	0.000796967
Angina	16	57014411	C	T	0.036	rs12708983	16_57014411_C_T	-0.234575	0.0370213	-0.0211	0.0264	2.35e-10	0.42415
Angina	16	57017319	A	G	0.0355	rs1800777	16_57017319_A_G	0.431561	0.0354299	0.0343	0.0271	0	0.205627
Angina	16	57017662	A	G	0.176	rs1801706	16_57017662_A_G	-0.102712	0.0176314	-0.0136	0.0124	5.69e-09	0.27274
Angina	16	57019392	C	T	0.147	rs12720917	16_57019392_C_T	-0.15339	0.0204666	-0.0047	0.0141	6.64e-14	0.738883
Angina	16	57026936	A	G	0.413	rs289752	16_57026936_A_G	-0.0685628	0.0138265	-0.0089	0.01	7.09e-07	0.373466
Angina	16	57029355	A	G	0.17	rs289734	16_57029355_A_G	0.0802823	0.0206098	0.0101	0.0127	9.81e-05	0.426453
Angina	16	57032461	G	T	0.202	rs7198642	16_57032461_G_T	-0.097048	0.0177781	-0.0298	0.0122	4.79e-08	0.014581
Angina	16	57033696	A	G	0.0964	rs1875236	16_57033696_A_G	-0.125791	0.0286792	-0.0301	0.0166	1.15e-05	0.0697928
Angina	16	57048118	C	T	0.296	rs289703	16_57048118_C_T	-0.0547141	0.0139436	-0.0095	0.0107	8.71e-05	0.374621
Angina	16	57049137	A	G	0.0317	rs75911530	16_57049137_A_G	0.313303	0.043578	-0.0048	0.0315	6.5e-13	0.878886
Angina	16	57060097	C	T	0.0653	rs61738710	16_57060097_C_T	-0.209822	0.028768	-0.023	0.0182	3.02e-13	0.206325
Angina	16	57065556	C	T	0.302	rs289754	16_57065556_C_T	-0.0648118	0.0141908	-0.0222	0.0105	4.94e-06	0.0344909
Any stroke	16	56960147	A	G	0.112	rs75429044	16_56960147_A_G	-0.130769	0.0205446	-0.0059	0.01	1.95e-10	0.555191
Any stroke	16	56969854	A	G	0.457	rs1428847	16_56969854_A_G	-0.0494034	0.0123467	-0.0108	0.0065	6.3e-05	0.0966054
Any stroke	16	56975277	A	C	0.142	rs952439	16_56975277_A_C	-0.136596	0.0172116	-0.0146	0.0091	2e-15	0.108627
Any stroke	16	56976542	A	G	0.0282	rs4784738	16_56976542_A_G	0.123886	0.0304187	-0.0358	0.0212	4.65e-05	0.0912809
Any stroke	16	56985156	A	G	0.348	rs193695	16_56985156_A_G	0.263636	0.0148694	0.0071	0.0075	0	0.343809
Any stroke	16	56990803	A	G	0.23	rs247618	16_56990803_A_G	-0.111242	0.0145034	0.0018	0.0081	1.71e-14	0.824141
Any stroke	16	56995234	A	C	0.0708	rs1800776	16_56995234_A_C	0.106545	0.0263063	-0.0054	0.0132	5.12e-05	0.682473
Any stroke	16	57001438	A	G	0.431	rs12444012	16_57001438_A_G	-0.267532	0.0121604	-0.0094	0.0065	0	0.148134
Any stroke	16	57001516	A	G	0.0767	rs35926917	16_57001516_A_G	-0.0924613	0.0235634	0.0079	0.012	8.71e-05	0.510324
Any stroke	16	57007451	A	G	0.177	rs289714	16_57007451_A_G	-0.288525	0.0168655	-0.0148	0.0091	0	0.10387
Any stroke	16	57008048	A	G	0.466	rs158479	16_57008048_A_G	0.0800781	0.0126887	-0.0006	0.0065	2.77e-10	0.926454
Any stroke	16	57017319	A	G	0.0355	rs1800777	16_57017319_A_G	0.431561	0.0354299	0.0115	0.0233	0	0.621615
Any stroke	16	57017662	A	G	0.176	rs1801706	16_57017662_A_G	-0.102712	0.0176314	0.0008	0.0102	5.69e-09	0.937485
Any stroke	16	57026936	A	G	0.413	rs289752	16_57026936_A_G	-0.0685628	0.0138265	0.005	0.0069	7.09e-07	0.468674
Any stroke	16	57029355	A	G	0.17	rs289734	16_57029355_A_G	0.0802823	0.0206098	-0.0169	0.0093	9.81e-05	0.0691858
Any stroke	16	57033696	A	G	0.0964	rs1875236	16_57033696_A_G	-0.125791	0.0286792	-0.0071	0.0119	1.15e-05	0.550749
Any stroke	16	57049137	A	G	0.0317	rs75911530	16_57049137_A_G	0.313303	0.043578	-0.0155	0.0214	6.5e-13	0.468882
Any stroke	16	57052509	A	C	0.252	rs7185561	16_57052509_A_C	0.0554124	0.0139087	-0.0073	0.0075	6.78e-05	0.330388
Apo-A1	16	56946072	C	T	0.473	rs955513	16_56946072_C_T	-0.048781	0.0121914	0.006132	0.00062927	6.3e-05	0
Apo-A1	16	56959548	C	T	0.0859	rs190575415	16_56959548_C_T	0.132697	0.0257645	-0.018149	0.0010993	2.6e-07	0
Apo-A1	16	56975277	A	C	0.142	rs952439	16_56975277_A_C	-0.136596	0.0172116	0.018416	0.00090667	2e-15	0
Apo-A1	16	56988503	C	T	0.0113	rs147464145	16_56988503_C_T	0.262504	0.0571422	-0.036649	0.0028522	4.35e-06	0
Apo-A1	16	56995234	A	C	0.0708	rs1800776	16_56995234_A_C	0.106545	0.0263063	-0.014541	0.0011721	5.12e-05	0
Apo-A1	16	56999352	T	TC	0.0752	rs71383212	16_56999352_T_TC	-0.0922939	0.0236542	0.0093757	0.0012231	9.55e-05	1.78e-14
Apo-A1	16	57005762	C	T	0.0127	rs117040820	16_57005762_C_T	0.35192	0.0572546	-0.036313	0.0028682	7.92e-10	0
Apo-A1	16	57007451	A	G	0.177	rs289714	16_57007451_A_G	-0.288525	0.0168655	0.041248	0.00083866	0	0
Apo-A1	16	57010232	C	T	0.0675	rs56208677	16_57010232_C_T	0.298238	0.0293931	-0.03364	0.0012375	0	0
Apo-A1	16	57014411	C	T	0.036	rs12708983	16_57014411_C_T	-0.234575	0.0370213	0.031796	0.0016035	2.35e-10	0
Apo-A1	16	57017319	A	G	0.0355	rs1800777	16_57017319_A_G	0.431561	0.0354299	-0.05981	0.0016014	0	0
Apo-A1	16	57017662	A	G	0.176	rs1801706	16_57017662_A_G	-0.102712	0.0176314	0.014475	0.0008303	5.69e-09	0
Apo-A1	16	57033696	A	G	0.0964	rs1875236	16_57033696_A_G	-0.125791	0.0286792	0.014342	0.001036	1.15e-05	0
Apo-A1	16	57048118	C	T	0.296	rs289703	16_57048118_C_T	-0.0547141	0.0139436	0.0084767	0.00068794	8.71e-05	0
Apo-A1	16	57049137	A	G	0.0317	rs75911530	16_57049137_A_G	0.313303	0.043578	-0.037082	0.0018338	6.5e-13	0
Apo-B	16	56946072	C	T	0.473	rs955513	16_56946072_C_T	-0.048781	0.0121914	-0.0025528	0.00056635	6.3e-05	6.56e-06
Apo-B	16	56959548	C	T	0.0859	rs190575415	16_56959548_C_T	0.132697	0.0257645	0.0013168	0.00098876	2.6e-07	0.182936
Apo-B	16	56975277	A	C	0.142	rs952439	16_56975277_A_C	-0.136596	0.0172116	-0.00425	0.00081717	2e-15	1.98e-07
Apo-B	16	56976542	A	G	0.0282	rs4784738	16_56976542_A_G	0.123886	0.0304187	0.0033325	0.0017136	4.65e-05	0.0518067
Apo-B	16	56985156	A	G	0.348	rs193695	16_56985156_A_G	0.263636	0.0148694	0.0074423	0.00059655	0	0
Apo-B	16	56988503	C	T	0.0113	rs147464145	16_56988503_C_T	0.262504	0.0571422	0.0058576	0.0025713	4.35e-06	0.0227224
Apo-B	16	56993025	G	T	0.285	rs12920974	16_56993025_G_T	-0.202367	0.0138757	-0.0071349	0.0006281	0	0
Apo-B	16	56993779	A	G	0.242	rs28419404	16_56993779_A_G	-0.0863726	0.0155905	-0.002834	0.00068099	3.02e-08	3.16e-05
Apo-B	16	56995234	A	C	0.0708	rs1800776	16_56995234_A_C	0.106545	0.0263063	0.0043561	0.0010548	5.12e-05	3.63e-05
Apo-B	16	57001581	A	AAAC	0.421	rs200373219	16_57001581_A_AAAC	-0.267265	0.0121543	-0.0099322	0.00057158	0	0
Apo-B	16	57002118	G	T	0.0156	rs72771478	16_57002118_G_T	0.380303	0.0548641	0.0056136	0.0027409	4.16e-12	0.0405515
Apo-B	16	57005762	C	T	0.0127	rs117040820	16_57005762_C_T	0.35192	0.0572546	0.0082767	0.00258	7.92e-10	0.00133651
Apo-B	16	57007451	A	G	0.177	rs289714	16_57007451_A_G	-0.288525	0.0168655	-0.007938	0.00075813	0	0
Apo-B	16	57010232	C	T	0.0675	rs56208677	16_57010232_C_T	0.298238	0.0293931	0.0082638	0.0011146	0	1.22e-13
Apo-B	16	57014411	C	T	0.036	rs12708983	16_57014411_C_T	-0.234575	0.0370213	-0.0083372	0.0014397	2.35e-10	7e-09
Apo-B	16	57017319	A	G	0.0355	rs1800777	16_57017319_A_G	0.431561	0.0354299	0.014059	0.0014463	0	0
Apo-B	16	57017662	A	G	0.176	rs1801706	16_57017662_A_G	-0.102712	0.0176314	-0.0023182	0.00074818	5.69e-09	0.00194534
Apo-B	16	57019392	C	T	0.147	rs12720917	16_57019392_C_T	-0.15339	0.0204666	-0.0035204	0.00083443	6.64e-14	2.45e-05
Apo-B	16	57029355	A	G	0.17	rs289734	16_57029355_A_G	0.0802823	0.0206098	0.0015776	0.00075364	9.81e-05	0.0363217
Apo-B	16	57032461	G	T	0.202	rs7198642	16_57032461_G_T	-0.097048	0.0177781	-0.0021132	0.00071287	4.79e-08	0.00303318
Apo-B	16	57033696	A	G	0.0964	rs1875236	16_57033696_A_G	-0.125791	0.0286792	-0.0038274	0.0009327	1.15e-05	4.07e-05
Apo-B	16	57048118	C	T	0.296	rs289703	16_57048118_C_T	-0.0547141	0.0139436	-0.0017224	0.00061944	8.71e-05	0.00542626
Apo-B	16	57049137	A	G	0.0317	rs75911530	16_57049137_A_G	0.313303	0.043578	0.0082861	0.00165	6.5e-13	5.12e-07
Apo-B	16	57065556	C	T	0.302	rs289754	16_57065556_C_T	-0.0648118	0.0141908	-0.001714	0.00061554	4.94e-06	0.00536026
Asthma	16	56946072	C	T	0.473	rs955513	16_56946072_C_T	-0.048781	0.0121914	0.0013	0.008	6.3e-05	0.870912
Asthma	16	56959548	C	T	0.0859	rs190575415	16_56959548_C_T	0.132697	0.0257645	-0.0057	0.0167	2.6e-07	0.732865
Asthma	16	56974077	C	T	0.023	rs147630132	16_56974077_C_T	-0.228076	0.0550183	0.0273	0.0277	3.39e-05	0.324349
Asthma	16	56975277	A	C	0.142	rs952439	16_56975277_A_C	-0.136596	0.0172116	-0.0017	0.0115	2e-15	0.88248
Asthma	16	56976542	A	G	0.0282	rs4784738	16_56976542_A_G	0.123886	0.0304187	0.0157	0.0254	4.65e-05	0.536503
Asthma	16	56985156	A	G	0.348	rs193695	16_56985156_A_G	0.263636	0.0148694	0.0098	0.0085	0	0.248935
Asthma	16	56988503	C	T	0.0113	rs147464145	16_56988503_C_T	0.262504	0.0571422	-0.0027	0.0355	4.35e-06	0.939374
Asthma	16	56993025	G	T	0.285	rs12920974	16_56993025_G_T	-0.202367	0.0138757	0.0001	0.0088	0	0.990933
Asthma	16	56993779	A	G	0.242	rs28419404	16_56993779_A_G	-0.0863726	0.0155905	0.0003	0.0115	3.02e-08	0.979188
Asthma	16	56995234	A	C	0.0708	rs1800776	16_56995234_A_C	0.106545	0.0263063	0.0118	0.0164	5.12e-05	0.471825
Asthma	16	56999352	T	TC	0.0752	rs71383212	16_56999352_T_TC	-0.0922939	0.0236542	0.0168	0.015	9.55e-05	0.262714
Asthma	16	57001581	A	AAAC	0.421	rs200373219	16_57001581_A_AAAC	-0.267265	0.0121543	-0.0079	0.0097	0	0.415397
Asthma	16	57002118	G	T	0.0156	rs72771478	16_57002118_G_T	0.380303	0.0548641	-0.0669	0.0463	4.16e-12	0.148479
Asthma	16	57003146	C	T	0.0801	rs11076174	16_57003146_C_T	0.252954	0.0250517	0.0056	0.0141	0	0.691247
Asthma	16	57005762	C	T	0.0127	rs117040820	16_57005762_C_T	0.35192	0.0572546	0.0908	0.0369	7.92e-10	0.0138664
Asthma	16	57007451	A	G	0.177	rs289714	16_57007451_A_G	-0.288525	0.0168655	-0.0109	0.0109	0	0.317311
Asthma	16	57014411	C	T	0.036	rs12708983	16_57014411_C_T	-0.234575	0.0370213	-0.029	0.022	2.35e-10	0.187443
Asthma	16	57017319	A	G	0.0355	rs1800777	16_57017319_A_G	0.431561	0.0354299	0.0021	0.0225	0	0.925639
Asthma	16	57017662	A	G	0.176	rs1801706	16_57017662_A_G	-0.102712	0.0176314	-0.0123	0.0103	5.69e-09	0.23241
Asthma	16	57019392	C	T	0.147	rs12720917	16_57019392_C_T	-0.15339	0.0204666	-0.0002	0.0117	6.64e-14	0.986362
Asthma	16	57026936	A	G	0.413	rs289752	16_57026936_A_G	-0.0685628	0.0138265	-0.008	0.0083	7.09e-07	0.335118
Asthma	16	57029355	A	G	0.17	rs289734	16_57029355_A_G	0.0802823	0.0206098	0.0102	0.0106	9.81e-05	0.335917
Asthma	16	57032461	G	T	0.202	rs7198642	16_57032461_G_T	-0.097048	0.0177781	0.0009	0.0102	4.79e-08	0.92969
Asthma	16	57033696	A	G	0.0964	rs1875236	16_57033696_A_G	-0.125791	0.0286792	-0.0232	0.0138	1.15e-05	0.092732
Asthma	16	57048118	C	T	0.296	rs289703	16_57048118_C_T	-0.0547141	0.0139436	-0.0194	0.0089	8.71e-05	0.0292741
Asthma	16	57049137	A	G	0.0317	rs75911530	16_57049137_A_G	0.313303	0.043578	0.0245	0.0262	6.5e-13	0.349729
Asthma	16	57060097	C	T	0.0653	rs61738710	16_57060097_C_T	-0.209822	0.028768	-0.0135	0.0151	3.02e-13	0.371301
Asthma	16	57065556	C	T	0.302	rs289754	16_57065556_C_T	-0.0648118	0.0141908	0.0079	0.0088	4.94e-06	0.369331
BMI	16	56946072	C	T	0.473	rs955513	16_56946072_C_T	-0.048781	0.0121914	0.0016	0.0017	6.3e-05	0.346614
BMI	16	56961932	C	T	0.112	rs28495885	16_56961932_C_T	0.130337	0.0206209	0.0035	0.003	2.61e-10	0.243345
BMI	16	56974077	C	T	0.023	rs147630132	16_56974077_C_T	-0.228076	0.0550183	0.0069	0.0066	3.39e-05	0.295813
BMI	16	56975277	A	C	0.142	rs952439	16_56975277_A_C	-0.136596	0.0172116	0.0027	0.0025	2e-15	0.280142
BMI	16	56976542	A	G	0.0282	rs4784738	16_56976542_A_G	0.123886	0.0304187	-0.012	0.006	4.65e-05	0.0455003
BMI	16	56985156	A	G	0.348	rs193695	16_56985156_A_G	0.263636	0.0148694	0.0022	0.002	0	0.271332
BMI	16	56988503	C	T	0.0113	rs147464145	16_56988503_C_T	0.262504	0.0571422	0.0077	0.0089	4.35e-06	0.386946
BMI	16	56993025	G	T	0.285	rs12920974	16_56993025_G_T	-0.202367	0.0138757	-0.0029	0.0021	0	0.167294
BMI	16	56995038	C	T	0.23	rs4783962	16_56995038_C_T	-0.109246	0.0143709	-0.001	0.002	2.91e-14	0.617075
BMI	16	56995234	A	C	0.0708	rs1800776	16_56995234_A_C	0.106545	0.0263063	0	0.0036	5.12e-05	1
BMI	16	57001516	A	G	0.0767	rs35926917	16_57001516_A_G	-0.0924613	0.0235634	0.0014	0.0036	8.71e-05	0.697358
BMI	16	57002118	G	T	0.0156	rs72771478	16_57002118_G_T	0.380303	0.0548641	0.0025	0.0093	4.16e-12	0.78807
BMI	16	57003146	C	T	0.0801	rs11076174	16_57003146_C_T	0.252954	0.0250517	-0.0049	0.0031	0	0.113959
BMI	16	57005762	C	T	0.0127	rs117040820	16_57005762_C_T	0.35192	0.0572546	0.0041	0.009	7.92e-10	0.64871
BMI	16	57007451	A	G	0.177	rs289714	16_57007451_A_G	-0.288525	0.0168655	-0.0039	0.0022	0	0.0762739
BMI	16	57014411	C	T	0.036	rs12708983	16_57014411_C_T	-0.234575	0.0370213	0.0004	0.005	2.35e-10	0.936237
BMI	16	57017319	A	G	0.0355	rs1800777	16_57017319_A_G	0.431561	0.0354299	0.0038	0.005	0	0.447255
BMI	16	57017662	A	G	0.176	rs1801706	16_57017662_A_G	-0.102712	0.0176314	0.0009	0.0023	5.69e-09	0.695572
BMI	16	57019392	C	T	0.147	rs12720917	16_57019392_C_T	-0.15339	0.0204666	-0.0039	0.0025	6.64e-14	0.11876
BMI	16	57026936	A	G	0.413	rs289752	16_57026936_A_G	-0.0685628	0.0138265	-0.0009	0.0019	7.09e-07	0.635725
BMI	16	57029355	A	G	0.17	rs289734	16_57029355_A_G	0.0802823	0.0206098	0.0005	0.0023	9.81e-05	0.827903
BMI	16	57032461	G	T	0.202	rs7198642	16_57032461_G_T	-0.097048	0.0177781	0.0004	0.0021	4.79e-08	0.848936
BMI	16	57033696	A	G	0.0964	rs1875236	16_57033696_A_G	-0.125791	0.0286792	-0.0019	0.0027	1.15e-05	0.481617
BMI	16	57048118	C	T	0.296	rs289703	16_57048118_C_T	-0.0547141	0.0139436	-0.0026	0.0019	8.71e-05	0.17118
BMI	16	57049137	A	G	0.0317	rs75911530	16_57049137_A_G	0.313303	0.043578	0.0069	0.0057	6.5e-13	0.226077
BMI	16	57060097	C	T	0.0653	rs61738710	16_57060097_C_T	-0.209822	0.028768	-0.0029	0.004	3.02e-13	0.468452
BMI	16	57065556	C	T	0.302	rs289754	16_57065556_C_T	-0.0648118	0.0141908	-0.0031	0.0018	4.94e-06	0.0850293
Cardioembolic stroke	16	56960147	A	G	0.112	rs75429044	16_56960147_A_G	-0.130769	0.0205446	0.0277	0.0252	1.95e-10	0.271678
Cardioembolic stroke	16	56969854	A	G	0.457	rs1428847	16_56969854_A_G	-0.0494034	0.0123467	-0.0036	0.0159	6.3e-05	0.820879
Cardioembolic stroke	16	56975277	A	C	0.142	rs952439	16_56975277_A_C	-0.136596	0.0172116	0.0296	0.0228	2e-15	0.194203
Cardioembolic stroke	16	56976542	A	G	0.0282	rs4784738	16_56976542_A_G	0.123886	0.0304187	-0.1219	0.0524	4.65e-05	0.0200006
Cardioembolic stroke	16	56985156	A	G	0.348	rs193695	16_56985156_A_G	0.263636	0.0148694	0.0084	0.0175	0	0.631227
Cardioembolic stroke	16	56990803	A	G	0.23	rs247618	16_56990803_A_G	-0.111242	0.0145034	0.0073	0.0196	1.71e-14	0.709559
Cardioembolic stroke	16	56991624	A	G	0.188	rs28888131	16_56991624_A_G	0.298652	0.016809	0.0056	0.0205	0	0.784722
Cardioembolic stroke	16	56995234	A	C	0.0708	rs1800776	16_56995234_A_C	0.106545	0.0263063	0.0371	0.0313	5.12e-05	0.235897
Cardioembolic stroke	16	57001438	A	G	0.431	rs12444012	16_57001438_A_G	-0.267532	0.0121604	-0.0035	0.0159	0	0.825773
Cardioembolic stroke	16	57001516	A	G	0.0767	rs35926917	16_57001516_A_G	-0.0924613	0.0235634	0.0112	0.0299	8.71e-05	0.707971
Cardioembolic stroke	16	57007451	A	G	0.177	rs289714	16_57007451_A_G	-0.288525	0.0168655	-0.024	0.0218	0	0.270933
Cardioembolic stroke	16	57008048	A	G	0.466	rs158479	16_57008048_A_G	0.0800781	0.0126887	0.0057	0.016	2.77e-10	0.721653
Cardioembolic stroke	16	57014319	A	G	0.127	rs12447620	16_57014319_A_G	-0.208113	0.0189866	0.0539	0.0241	0	0.0253181
Cardioembolic stroke	16	57017319	A	G	0.0355	rs1800777	16_57017319_A_G	0.431561	0.0354299	-0.0558	0.0719	0	0.437703
Cardioembolic stroke	16	57017662	A	G	0.176	rs1801706	16_57017662_A_G	-0.102712	0.0176314	-0.0357	0.0324	5.69e-09	0.270526
Cardioembolic stroke	16	57026936	A	G	0.413	rs289752	16_57026936_A_G	-0.0685628	0.0138265	0.0078	0.017	7.09e-07	0.646361
Cardioembolic stroke	16	57029355	A	G	0.17	rs289734	16_57029355_A_G	0.0802823	0.0206098	-0.0191	0.0232	9.81e-05	0.410351
Cardioembolic stroke	16	57033696	A	G	0.0964	rs1875236	16_57033696_A_G	-0.125791	0.0286792	-0.0327	0.0295	1.15e-05	0.267657
Cardioembolic stroke	16	57049137	A	G	0.0317	rs75911530	16_57049137_A_G	0.313303	0.043578	0.0025	0.0524	6.5e-13	0.961947
Cardioembolic stroke	16	57052509	A	C	0.252	rs7185561	16_57052509_A_C	0.0554124	0.0139087	-0.005	0.0185	6.78e-05	0.786952
Cardioembolic stroke	16	56946072	C	T	0.473	rs955513	16_56946072_C_T	-0.048781	0.0121914	0.0052	0.0193	6.3e-05	0.787599
Cardioembolic stroke	16	56959548	C	T	0.0859	rs190575415	16_56959548_C_T	0.132697	0.0257645	0.0147	0.037	2.6e-07	0.691148
Cardioembolic stroke	16	56974077	C	T	0.023	rs147630132	16_56974077_C_T	-0.228076	0.0550183	-0.0848	0.0802	3.39e-05	0.290349
Cardioembolic stroke	16	56975277	A	C	0.142	rs952439	16_56975277_A_C	-0.136596	0.0172116	0.0426	0.0277	2e-15	0.124072
Cardioembolic stroke	16	56976542	A	G	0.0282	rs4784738	16_56976542_A_G	0.123886	0.0304187	-0.1527	0.059	4.65e-05	0.0096497
Cardioembolic stroke	16	56985156	A	G	0.348	rs193695	16_56985156_A_G	0.263636	0.0148694	0.0086	0.0206	0	0.67633
Cardioembolic stroke	16	56988503	C	T	0.0113	rs147464145	16_56988503_C_T	0.262504	0.0571422	-0.1928	0.1433	4.35e-06	0.178487
Cardioembolic stroke	16	56993025	G	T	0.285	rs12920974	16_56993025_G_T	-0.202367	0.0138757	-0.0004	0.0216	0	0.985225
Cardioembolic stroke	16	56993779	A	G	0.242	rs28419404	16_56993779_A_G	-0.0863726	0.0155905	0.027	0.0264	3.02e-08	0.306437
Cardioembolic stroke	16	56995234	A	C	0.0708	rs1800776	16_56995234_A_C	0.106545	0.0263063	0.0393	0.0388	5.12e-05	0.311114
Cardioembolic stroke	16	57001516	A	G	0.0767	rs35926917	16_57001516_A_G	-0.0924613	0.0235634	-0.0186	0.0371	8.71e-05	0.616126
Cardioembolic stroke	16	57002118	G	T	0.0156	rs72771478	16_57002118_G_T	0.380303	0.0548641	-0.0585	0.0838	4.16e-12	0.48512
Cardioembolic stroke	16	57003146	C	T	0.0801	rs11076174	16_57003146_C_T	0.252954	0.0250517	0.0258	0.037	0	0.485617
Cardioembolic stroke	16	57005762	C	T	0.0127	rs117040820	16_57005762_C_T	0.35192	0.0572546	-0.007	0.1062	7.92e-10	0.947447
Cardioembolic stroke	16	57007451	A	G	0.177	rs289714	16_57007451_A_G	-0.288525	0.0168655	-0.0373	0.0263	0	0.156118
Cardioembolic stroke	16	57010232	C	T	0.0675	rs56208677	16_57010232_C_T	0.298238	0.0293931	0.007	0.0407	0	0.863445
Cardioembolic stroke	16	57014411	C	T	0.036	rs12708983	16_57014411_C_T	-0.234575	0.0370213	0.0121	0.0667	2.35e-10	0.856046
Cardioembolic stroke	16	57017319	A	G	0.0355	rs1800777	16_57017319_A_G	0.431561	0.0354299	0.0021	0.0589	0	0.971559
Cardioembolic stroke	16	57017662	A	G	0.176	rs1801706	16_57017662_A_G	-0.102712	0.0176314	-0.0145	0.0265	5.69e-09	0.584262
Cardioembolic stroke	16	57019392	C	T	0.147	rs12720917	16_57019392_C_T	-0.15339	0.0204666	-0.0031	0.0285	6.64e-14	0.913383
Cardioembolic stroke	16	57026936	A	G	0.413	rs289752	16_57026936_A_G	-0.0685628	0.0138265	0.0343	0.0202	7.09e-07	0.089504
Cardioembolic stroke	16	57029355	A	G	0.17	rs289734	16_57029355_A_G	0.0802823	0.0206098	-0.0138	0.0275	9.81e-05	0.615795
Cardioembolic stroke	16	57032461	G	T	0.202	rs7198642	16_57032461_G_T	-0.097048	0.0177781	0.0017	0.0242	4.79e-08	0.943996
Cardioembolic stroke	16	57033696	A	G	0.0964	rs1875236	16_57033696_A_G	-0.125791	0.0286792	0.0068	0.0359	1.15e-05	0.849768
Cardioembolic stroke	16	57048118	C	T	0.296	rs289703	16_57048118_C_T	-0.0547141	0.0139436	0.0201	0.0229	8.71e-05	0.380091
Cardioembolic stroke	16	57049137	A	G	0.0317	rs75911530	16_57049137_A_G	0.313303	0.043578	-0.0401	0.0617	6.5e-13	0.515745
Cardioembolic stroke	16	57060097	C	T	0.0653	rs61738710	16_57060097_C_T	-0.209822	0.028768	-0.0136	0.0431	3.02e-13	0.752348
Cardioembolic stroke	16	57065556	C	T	0.302	rs289754	16_57065556_C_T	-0.0648118	0.0141908	-0.0227	0.0208	4.94e-06	0.275121
Chronic kidney disease	16	56946072	C	T	0.473	rs955513	16_56946072_C_T	-0.048781	0.0121914	-0.0077	0.0091	6.3e-05	0.397467
Chronic kidney disease	16	56959548	C	T	0.0859	rs190575415	16_56959548_C_T	0.132697	0.0257645	0.0382	0.0213	2.6e-07	0.0729046
Chronic kidney disease	16	56974077	C	T	0.023	rs147630132	16_56974077_C_T	-0.228076	0.0550183	0.0304	0.033	3.39e-05	0.35694
Chronic kidney disease	16	56975277	A	C	0.142	rs952439	16_56975277_A_C	-0.136596	0.0172116	0.0037	0.0134	2e-15	0.782456
Chronic kidney disease	16	56976542	A	G	0.0282	rs4784738	16_56976542_A_G	0.123886	0.0304187	0.0156	0.0333	4.65e-05	0.63945
Chronic kidney disease	16	56985156	A	G	0.348	rs193695	16_56985156_A_G	0.263636	0.0148694	0.0088	0.0103	0	0.392901
Chronic kidney disease	16	56988503	C	T	0.0113	rs147464145	16_56988503_C_T	0.262504	0.0571422	-0.0276	0.0568	4.35e-06	0.627027
Chronic kidney disease	16	56993025	G	T	0.285	rs12920974	16_56993025_G_T	-0.202367	0.0138757	-0.013	0.0107	0	0.224384
Chronic kidney disease	16	56995038	C	T	0.23	rs4783962	16_56995038_C_T	-0.109246	0.0143709	0.0094	0.0116	2.91e-14	0.417742
Chronic kidney disease	16	56995234	A	C	0.0708	rs1800776	16_56995234_A_C	0.106545	0.0263063	0.0543	0.0195	5.12e-05	0.00535913
Chronic kidney disease	16	57001516	A	G	0.0767	rs35926917	16_57001516_A_G	-0.0924613	0.0235634	0.0416	0.0177	8.71e-05	0.0187592
Chronic kidney disease	16	57002118	G	T	0.0156	rs72771478	16_57002118_G_T	0.380303	0.0548641	0.0341	0.0366	4.16e-12	0.351495
Chronic kidney disease	16	57003146	C	T	0.0801	rs11076174	16_57003146_C_T	0.252954	0.0250517	0.0107	0.0184	0	0.560889
Chronic kidney disease	16	57005762	C	T	0.0127	rs117040820	16_57005762_C_T	0.35192	0.0572546	0.0406	0.0445	7.92e-10	0.361579
Chronic kidney disease	16	57007451	A	G	0.177	rs289714	16_57007451_A_G	-0.288525	0.0168655	-0.0105	0.0121	0	0.385521
Chronic kidney disease	16	57014411	C	T	0.036	rs12708983	16_57014411_C_T	-0.234575	0.0370213	0.0079	0.0292	2.35e-10	0.786739
Chronic kidney disease	16	57017319	A	G	0.0355	rs1800777	16_57017319_A_G	0.431561	0.0354299	0.0348	0.0254	0	0.170662
Chronic kidney disease	16	57017662	A	G	0.176	rs1801706	16_57017662_A_G	-0.102712	0.0176314	-0.0017	0.0121	5.69e-09	0.888268
Chronic kidney disease	16	57019392	C	T	0.147	rs12720917	16_57019392_C_T	-0.15339	0.0204666	0.0116	0.0145	6.64e-14	0.423711
Chronic kidney disease	16	57026936	A	G	0.413	rs289752	16_57026936_A_G	-0.0685628	0.0138265	-0.01	0.0099	7.09e-07	0.312447
Chronic kidney disease	16	57029355	A	G	0.17	rs289734	16_57029355_A_G	0.0802823	0.0206098	0.0253	0.0134	9.81e-05	0.0590179
Chronic kidney disease	16	57032461	G	T	0.202	rs7198642	16_57032461_G_T	-0.097048	0.0177781	0.006	0.0114	4.79e-08	0.598669
Chronic kidney disease	16	57033696	A	G	0.0964	rs1875236	16_57033696_A_G	-0.125791	0.0286792	-0.0031	0.0163	1.15e-05	0.849165
Chronic kidney disease	16	57048118	C	T	0.296	rs289703	16_57048118_C_T	-0.0547141	0.0139436	0.0128	0.0108	8.71e-05	0.235944
Chronic kidney disease	16	57049137	A	G	0.0317	rs75911530	16_57049137_A_G	0.313303	0.043578	-0.0081	0.0263	6.5e-13	0.758094
Chronic kidney disease	16	57060097	C	T	0.0653	rs61738710	16_57060097_C_T	-0.209822	0.028768	0.0181	0.0206	3.02e-13	0.379596
Chronic kidney disease	16	57065556	C	T	0.302	rs289754	16_57065556_C_T	-0.0648118	0.0141908	0.0088	0.0099	4.94e-06	0.374063
COPD	16	56946072	C	T	0.473	rs955513	16_56946072_C_T	-0.048781	0.0121914	-0.006715	0.007051	6.3e-05	0.340921
COPD	16	56959548	C	T	0.0859	rs190575415	16_56959548_C_T	0.132697	0.0257645	0.024869	0.015043	2.6e-07	0.0982914
COPD	16	56974077	C	T	0.023	rs147630132	16_56974077_C_T	-0.228076	0.0550183	-0.022026	0.021135	3.39e-05	0.297339
COPD	16	56975277	A	C	0.142	rs952439	16_56975277_A_C	-0.136596	0.0172116	-0.0079044	0.010092	2e-15	0.43349
COPD	16	56976542	A	G	0.0282	rs4784738	16_56976542_A_G	0.123886	0.0304187	-0.0016091	0.02174	4.65e-05	0.940998
COPD	16	56985156	A	G	0.348	rs193695	16_56985156_A_G	0.263636	0.0148694	0.01235	0.007485	0	0.0989498
COPD	16	56988503	C	T	0.0113	rs147464145	16_56988503_C_T	0.262504	0.0571422	-0.013679	0.027476	4.35e-06	0.618588
COPD	16	56993025	G	T	0.285	rs12920974	16_56993025_G_T	-0.202367	0.0138757	0.0028142	0.0073457	0	0.701639
COPD	16	56995038	C	T	0.23	rs4783962	16_56995038_C_T	-0.109246	0.0143709	-0.0025404	0.0078863	2.91e-14	0.747356
COPD	16	56999352	T	TC	0.0752	rs71383212	16_56999352_T_TC	-0.0922939	0.0236542	-0.0069073	0.014219	9.55e-05	0.627123
COPD	16	57001438	A	G	0.431	rs12444012	16_57001438_A_G	-0.267532	0.0121604	-0.011294	0.0067304	0	0.0933358
COPD	16	57002118	G	T	0.0156	rs72771478	16_57002118_G_T	0.380303	0.0548641	0.032115	0.026352	4.16e-12	0.222961
COPD	16	57003146	C	T	0.0801	rs11076174	16_57003146_C_T	0.252954	0.0250517	0.0023275	0.011708	0	0.842423
COPD	16	57005762	C	T	0.0127	rs117040820	16_57005762_C_T	0.35192	0.0572546	0.0040009	0.032152	7.92e-10	0.900969
COPD	16	57007451	A	G	0.177	rs289714	16_57007451_A_G	-0.288525	0.0168655	-0.0045229	0.0094041	0	0.630552
COPD	16	57014411	C	T	0.036	rs12708983	16_57014411_C_T	-0.234575	0.0370213	-0.00013783	0.019803	2.35e-10	0.994447
COPD	16	57017319	A	G	0.0355	rs1800777	16_57017319_A_G	0.431561	0.0354299	0.0063101	0.018699	0	0.735773
COPD	16	57017662	A	G	0.176	rs1801706	16_57017662_A_G	-0.102712	0.0176314	-0.016295	0.0086184	5.69e-09	0.0586614
COPD	16	57019392	C	T	0.147	rs12720917	16_57019392_C_T	-0.15339	0.0204666	0.0016522	0.0095703	6.64e-14	0.862936
COPD	16	57026936	A	G	0.413	rs289752	16_57026936_A_G	-0.0685628	0.0138265	0.0047244	0.0072322	7.09e-07	0.513598
COPD	16	57029355	A	G	0.17	rs289734	16_57029355_A_G	0.0802823	0.0206098	-0.0041633	0.0093768	9.81e-05	0.657043
COPD	16	57032461	G	T	0.202	rs7198642	16_57032461_G_T	-0.097048	0.0177781	0.0027759	0.0088707	4.79e-08	0.754335
COPD	16	57033696	A	G	0.0964	rs1875236	16_57033696_A_G	-0.125791	0.0286792	-0.0064973	0.01155	1.15e-05	0.57375
COPD	16	57048118	C	T	0.296	rs289703	16_57048118_C_T	-0.0547141	0.0139436	-0.0091473	0.0077744	8.71e-05	0.239358
COPD	16	57049137	A	G	0.0317	rs75911530	16_57049137_A_G	0.313303	0.043578	0.041722	0.022493	6.5e-13	0.0636122
COPD	16	57060097	C	T	0.0653	rs61738710	16_57060097_C_T	-0.209822	0.028768	0.014121	0.01368	3.02e-13	0.301961
COPD	16	57065556	C	T	0.302	rs289754	16_57065556_C_T	-0.0648118	0.0141908	-0.016591	0.0072884	4.94e-06	0.0228247
Coronary artery disease	16	56946072	C	T	0.473	rs955513	16_56946072_C_T	-0.048781	0.0121914	0.008055	0.0093702	6.3e-05	0.389987
Coronary artery disease	16	56959548	C	T	0.0859	rs190575415	16_56959548_C_T	0.132697	0.0257645	0.039156	0.0192423	2.6e-07	0.0418618
Coronary artery disease	16	56974077	C	T	0.023	rs147630132	16_56974077_C_T	-0.228076	0.0550183	0.019431	0.0477495	3.39e-05	0.684055
Coronary artery disease	16	56975277	A	C	0.142	rs952439	16_56975277_A_C	-0.136596	0.0172116	-0.010814	0.0126888	2e-15	0.394077
Coronary artery disease	16	56976542	A	G	0.0282	rs4784738	16_56976542_A_G	0.123886	0.0304187	0.005749	0.0231171	4.65e-05	0.8036
Coronary artery disease	16	56985156	A	G	0.348	rs193695	16_56985156_A_G	0.263636	0.0148694	0.002851	0.0101904	0	0.779652
Coronary artery disease	16	56988503	C	T	0.0113	rs147464145	16_56988503_C_T	0.262504	0.0571422	-0.036899	0.0588339	4.35e-06	0.530546
Coronary artery disease	16	56993025	G	T	0.285	rs12920974	16_56993025_G_T	-0.202367	0.0138757	-0.011634	0.0103924	0	0.262939
Coronary artery disease	16	56993779	A	G	0.242	rs28419404	16_56993779_A_G	-0.0863726	0.0155905	-0.015746	0.0115776	3.02e-08	0.173817
Coronary artery disease	16	56995234	A	C	0.0708	rs1800776	16_56995234_A_C	0.106545	0.0263063	0.006197	0.0215463	5.12e-05	0.773643
Coronary artery disease	16	57001516	A	G	0.0767	rs35926917	16_57001516_A_G	-0.0924613	0.0235634	-0.010231	0.0188187	8.71e-05	0.586675
Coronary artery disease	16	57002118	G	T	0.0156	rs72771478	16_57002118_G_T	0.380303	0.0548641	0.043615	0.0399772	4.16e-12	0.275274
Coronary artery disease	16	57003146	C	T	0.0801	rs11076174	16_57003146_C_T	0.252954	0.0250517	0.032612	0.0176781	0	0.0650712
Coronary artery disease	16	57005762	C	T	0.0127	rs117040820	16_57005762_C_T	0.35192	0.0572546	0.037601	0.0550515	7.92e-10	0.494597
Coronary artery disease	16	57007451	A	G	0.177	rs289714	16_57007451_A_G	-0.288525	0.0168655	-0.006042	0.012087	0	0.617162
Coronary artery disease	16	57014411	C	T	0.036	rs12708983	16_57014411_C_T	-0.234575	0.0370213	-0.07093	0.0368172	2.35e-10	0.0540363
Coronary artery disease	16	57017319	A	G	0.0355	rs1800777	16_57017319_A_G	0.431561	0.0354299	-0.003267	0.0257285	0	0.898956
Coronary artery disease	16	57017662	A	G	0.176	rs1801706	16_57017662_A_G	-0.102712	0.0176314	0.013919	0.0128007	5.69e-09	0.276877
Coronary artery disease	16	57019392	C	T	0.147	rs12720917	16_57019392_C_T	-0.15339	0.0204666	-0.013087	0.0158716	6.64e-14	0.409625
Coronary artery disease	16	57026936	A	G	0.413	rs289752	16_57026936_A_G	-0.0685628	0.0138265	0.000145	0.0098634	7.09e-07	0.988271
Coronary artery disease	16	57029355	A	G	0.17	rs289734	16_57029355_A_G	0.0802823	0.0206098	0.006112	0.0125183	9.81e-05	0.625376
Coronary artery disease	16	57032461	G	T	0.202	rs7198642	16_57032461_G_T	-0.097048	0.0177781	0.000626	0.0117872	4.79e-08	0.957645
Coronary artery disease	16	57033696	A	G	0.0964	rs1875236	16_57033696_A_G	-0.125791	0.0286792	0.00365	0.0155598	1.15e-05	0.814536
Coronary artery disease	16	57048118	C	T	0.296	rs289703	16_57048118_C_T	-0.0547141	0.0139436	-0.003563	0.0118426	8.71e-05	0.763519
Coronary artery disease	16	57049137	A	G	0.0317	rs75911530	16_57049137_A_G	0.313303	0.043578	-0.041437	0.0346686	6.5e-13	0.231997
Coronary artery disease	16	57060097	C	T	0.0653	rs61738710	16_57060097_C_T	-0.209822	0.028768	-0.002127	0.0230954	3.02e-13	0.926622
Coronary artery disease	16	57065556	C	T	0.302	rs289754	16_57065556_C_T	-0.0648118	0.0141908	-0.002674	0.0103946	4.94e-06	0.796987
CRP	16	56946072	C	T	0.473	rs955513	16_56946072_C_T	-0.048781	0.0121914	-0.0002	0.0041	6.3e-05	0.961094
CRP	16	56959548	C	T	0.0859	rs190575415	16_56959548_C_T	0.132697	0.0257645	-0.0057	0.0081	2.6e-07	0.481617
CRP	16	56974077	C	T	0.023	rs147630132	16_56974077_C_T	-0.228076	0.0550183	0.0301	0.0196	3.39e-05	0.124608
CRP	16	56975277	A	C	0.142	rs952439	16_56975277_A_C	-0.136596	0.0172116	0.0044	0.0059	2e-15	0.455811
CRP	16	56976542	A	G	0.0282	rs4784738	16_56976542_A_G	0.123886	0.0304187	-0.0053	0.0105	4.65e-05	0.613726
CRP	16	56985156	A	G	0.348	rs193695	16_56985156_A_G	0.263636	0.0148694	-0.0098	0.0046	0	0.0331357
CRP	16	56988503	C	T	0.0113	rs147464145	16_56988503_C_T	0.262504	0.0571422	-0.0349	0.0253	4.35e-06	0.167757
CRP	16	56993025	G	T	0.285	rs12920974	16_56993025_G_T	-0.202367	0.0138757	0.0085	0.0048	0	0.0765884
CRP	16	56993779	A	G	0.242	rs28419404	16_56993779_A_G	-0.0863726	0.0155905	0.0039	0.0055	3.02e-08	0.478268
CRP	16	56995234	A	C	0.0708	rs1800776	16_56995234_A_C	0.106545	0.0263063	-0.006	0.0089	5.12e-05	0.500211
CRP	16	57001516	A	G	0.0767	rs35926917	16_57001516_A_G	-0.0924613	0.0235634	-0.0173	0.0083	8.71e-05	0.0371295
CRP	16	57002118	G	T	0.0156	rs72771478	16_57002118_G_T	0.380303	0.0548641	0.0085	0.0183	4.16e-12	0.642303
CRP	16	57003146	C	T	0.0801	rs11076174	16_57003146_C_T	0.252954	0.0250517	0	0.0082	0	1
CRP	16	57005762	C	T	0.0127	rs117040820	16_57005762_C_T	0.35192	0.0572546	-0.0361	0.0253	7.92e-10	0.153615
CRP	16	57007451	A	G	0.177	rs289714	16_57007451_A_G	-0.288525	0.0168655	-0.0018	0.0058	0	0.756299
CRP	16	57014411	C	T	0.036	rs12708983	16_57014411_C_T	-0.234575	0.0370213	0.0236	0.017	2.35e-10	0.165065
CRP	16	57017319	A	G	0.0355	rs1800777	16_57017319_A_G	0.431561	0.0354299	-0.0005	0.0123	0	0.967575
CRP	16	57017662	A	G	0.176	rs1801706	16_57017662_A_G	-0.102712	0.0176314	-0.0049	0.0057	5.69e-09	0.389982
CRP	16	57019392	C	T	0.147	rs12720917	16_57019392_C_T	-0.15339	0.0204666	-0.0047	0.007	6.64e-14	0.501948
CRP	16	57026936	A	G	0.413	rs289752	16_57026936_A_G	-0.0685628	0.0138265	0.0005	0.0044	7.09e-07	0.909526
CRP	16	57029355	A	G	0.17	rs289734	16_57029355_A_G	0.0802823	0.0206098	0.0004	0.0057	9.81e-05	0.944054
CRP	16	57032461	G	T	0.202	rs7198642	16_57032461_G_T	-0.097048	0.0177781	0.003	0.0053	4.79e-08	0.571368
CRP	16	57033696	A	G	0.0964	rs1875236	16_57033696_A_G	-0.125791	0.0286792	0.0206	0.0078	1.15e-05	0.00826555
CRP	16	57048118	C	T	0.296	rs289703	16_57048118_C_T	-0.0547141	0.0139436	0.0068	0.0055	8.71e-05	0.216323
CRP	16	57049137	A	G	0.0317	rs75911530	16_57049137_A_G	0.313303	0.043578	-0.0224	0.016	6.5e-13	0.161513
CRP	16	57060097	C	T	0.0653	rs61738710	16_57060097_C_T	-0.209822	0.028768	0.0034	0.0094	3.02e-13	0.717575
CRP	16	57065556	C	T	0.302	rs289754	16_57065556_C_T	-0.0648118	0.0141908	-0.0063	0.0046	4.94e-06	0.170823
DBP	16	56946072	C	T	0.473	rs955513	16_56946072_C_T	-0.048781	0.0121914	0.0176	0.0174	6.3e-05	0.31178
DBP	16	56961932	C	T	0.112	rs28495885	16_56961932_C_T	0.130337	0.0206209	0.0725	0.0274	2.61e-10	0.00814533
DBP	16	56974077	C	T	0.023	rs147630132	16_56974077_C_T	-0.228076	0.0550183	0.0516	0.0627	3.39e-05	0.410527
DBP	16	56975277	A	C	0.142	rs952439	16_56975277_A_C	-0.136596	0.0172116	-0.0229	0.0249	2e-15	0.357741
DBP	16	56976542	A	G	0.0282	rs4784738	16_56976542_A_G	0.123886	0.0304187	-0.0402	0.0497	4.65e-05	0.4186
DBP	16	56985156	A	G	0.348	rs193695	16_56985156_A_G	0.263636	0.0148694	0.0226	0.0186	0	0.224346
DBP	16	56988503	C	T	0.0113	rs147464145	16_56988503_C_T	0.262504	0.0571422	-0.0017	0.083	4.35e-06	0.983659
DBP	16	56993025	G	T	0.285	rs12920974	16_56993025_G_T	-0.202367	0.0138757	-0.0056	0.0196	0	0.775097
DBP	16	56995038	C	T	0.23	rs4783962	16_56995038_C_T	-0.109246	0.0143709	-0.0359	0.0207	2.91e-14	0.082865
DBP	16	56995234	A	C	0.0708	rs1800776	16_56995234_A_C	0.106545	0.0263063	0.0136	0.0337	5.12e-05	0.686536
DBP	16	57001516	A	G	0.0767	rs35926917	16_57001516_A_G	-0.0924613	0.0235634	-0.0194	0.0338	8.71e-05	0.565992
DBP	16	57002118	G	T	0.0156	rs72771478	16_57002118_G_T	0.380303	0.0548641	0.143	0.0789	4.16e-12	0.0699212
DBP	16	57003146	C	T	0.0801	rs11076174	16_57003146_C_T	0.252954	0.0250517	0.0222	0.0325	0	0.494558
DBP	16	57005762	C	T	0.0127	rs117040820	16_57005762_C_T	0.35192	0.0572546	0.025	0.084	7.92e-10	0.765994
DBP	16	57007451	A	G	0.177	rs289714	16_57007451_A_G	-0.288525	0.0168655	-0.0077	0.0235	0	0.743169
DBP	16	57014411	C	T	0.036	rs12708983	16_57014411_C_T	-0.234575	0.0370213	0.0409	0.0488	2.35e-10	0.401966
DBP	16	57017319	A	G	0.0355	rs1800777	16_57017319_A_G	0.431561	0.0354299	0.0118	0.0463	0	0.798832
DBP	16	57017662	A	G	0.176	rs1801706	16_57017662_A_G	-0.102712	0.0176314	0.0059	0.0234	5.69e-09	0.800935
DBP	16	57019392	C	T	0.147	rs12720917	16_57019392_C_T	-0.15339	0.0204666	0.0071	0.0266	6.64e-14	0.789533
DBP	16	57026936	A	G	0.413	rs289752	16_57026936_A_G	-0.0685628	0.0138265	-0.0176	0.0179	7.09e-07	0.325489
DBP	16	57029355	A	G	0.17	rs289734	16_57029355_A_G	0.0802823	0.0206098	0.0031	0.0235	9.81e-05	0.895052
DBP	16	57032461	G	T	0.202	rs7198642	16_57032461_G_T	-0.097048	0.0177781	0.0324	0.0221	4.79e-08	0.142631
DBP	16	57033696	A	G	0.0964	rs1875236	16_57033696_A_G	-0.125791	0.0286792	-0.0076	0.0298	1.15e-05	0.798697
DBP	16	57048118	C	T	0.296	rs289703	16_57048118_C_T	-0.0547141	0.0139436	-0.0072	0.0198	8.71e-05	0.71613
DBP	16	57049137	A	G	0.0317	rs75911530	16_57049137_A_G	0.313303	0.043578	0.0041	0.0539	6.5e-13	0.939366
DBP	16	57060097	C	T	0.0653	rs61738710	16_57060097_C_T	-0.209822	0.028768	0.033	0.0363	3.02e-13	0.363302
DBP	16	57065556	C	T	0.302	rs289754	16_57065556_C_T	-0.0648118	0.0141908	0.0094	0.0189	4.94e-06	0.618939
eGFR	16	56946072	C	T	0.473	rs955513	16_56946072_C_T	-0.048781	0.0121914	0.00138815	0.00115199	6.3e-05	0.228203
eGFR	16	56959548	C	T	0.0859	rs190575415	16_56959548_C_T	0.132697	0.0257645	-0.00587864	0.00293932	2.6e-07	0.0455003
eGFR	16	56974077	C	T	0.023	rs147630132	16_56974077_C_T	-0.228076	0.0550183	-0.000958309	0.00406063	3.39e-05	0.813433
eGFR	16	56975277	A	C	0.142	rs952439	16_56975277_A_C	-0.136596	0.0172116	-0.000463506	0.00167937	2e-15	0.782548
eGFR	16	56976542	A	G	0.0282	rs4784738	16_56976542_A_G	0.123886	0.0304187	0.00245657	0.00374477	4.65e-05	0.511824
eGFR	16	56985156	A	G	0.348	rs193695	16_56985156_A_G	0.263636	0.0148694	-0.000662218	0.00130102	0	0.610752
eGFR	16	56988503	C	T	0.0113	rs147464145	16_56988503_C_T	0.262504	0.0571422	0.00826308	0.00555315	4.35e-06	0.136751
eGFR	16	56993025	G	T	0.285	rs12920974	16_56993025_G_T	-0.202367	0.0138757	-0.000889625	0.00129494	0	0.492083
eGFR	16	56995038	C	T	0.23	rs4783962	16_56995038_C_T	-0.109246	0.0143709	-0.00030422	0.00137656	2.91e-14	0.825092
eGFR	16	56995234	A	C	0.0708	rs1800776	16_56995234_A_C	0.106545	0.0263063	-0.0032403	0.00238257	5.12e-05	0.17383
eGFR	16	57001516	A	G	0.0767	rs35926917	16_57001516_A_G	-0.0924613	0.0235634	-0.00523872	0.00218189	8.71e-05	0.0163503
eGFR	16	57002118	G	T	0.0156	rs72771478	16_57002118_G_T	0.380303	0.0548641	-0.0100311	0.00482962	4.16e-12	0.0378015
eGFR	16	57003146	C	T	0.0801	rs11076174	16_57003146_C_T	0.252954	0.0250517	-0.000965555	0.00239592	0	0.686948
eGFR	16	57005762	C	T	0.0127	rs117040820	16_57005762_C_T	0.35192	0.0572546	-0.00365613	0.00548145	7.92e-10	0.504772
eGFR	16	57007451	A	G	0.177	rs289714	16_57007451_A_G	-0.288525	0.0168655	-0.000537162	0.00141358	0	0.703945
eGFR	16	57014411	C	T	0.036	rs12708983	16_57014411_C_T	-0.234575	0.0370213	-0.0008145	0.00331097	2.35e-10	0.805682
eGFR	16	57017319	A	G	0.0355	rs1800777	16_57017319_A_G	0.431561	0.0354299	-9.64e-05	0.00321421	0	0.976067
eGFR	16	57017662	A	G	0.176	rs1801706	16_57017662_A_G	-0.102712	0.0176314	-0.00310575	0.00154515	5.69e-09	0.0444312
eGFR	16	57019392	C	T	0.147	rs12720917	16_57019392_C_T	-0.15339	0.0204666	-0.00128397	0.00180841	6.64e-14	0.477704
eGFR	16	57026936	A	G	0.413	rs289752	16_57026936_A_G	-0.0685628	0.0138265	0.0013932	0.00119281	7.09e-07	0.242807
eGFR	16	57029355	A	G	0.17	rs289734	16_57029355_A_G	0.0802823	0.0206098	0.000937692	0.00152718	9.81e-05	0.539215
eGFR	16	57032461	G	T	0.202	rs7198642	16_57032461_G_T	-0.097048	0.0177781	0.000647162	0.00145757	4.79e-08	0.657043
eGFR	16	57033696	A	G	0.0964	rs1875236	16_57033696_A_G	-0.125791	0.0286792	0.00335955	0.00167059	1.15e-05	0.0443254
eGFR	16	57048118	C	T	0.296	rs289703	16_57048118_C_T	-0.0547141	0.0139436	0.000287585	0.00130721	8.71e-05	0.825871
eGFR	16	57049137	A	G	0.0317	rs75911530	16_57049137_A_G	0.313303	0.043578	-0.00423735	0.00345061	6.5e-13	0.219447
eGFR	16	57060097	C	T	0.0653	rs61738710	16_57060097_C_T	-0.209822	0.028768	0.00208408	0.00305583	3.02e-13	0.495239
eGFR	16	57065556	C	T	0.302	rs289754	16_57065556_C_T	-0.0648118	0.0141908	-0.000485599	0.00128126	4.94e-06	0.704688
Glaucoma	16	56946072	C	T	0.473	rs955513	16_56946072_C_T	-0.048781	0.0121914	0.00563448	0.0105262	6.3e-05	0.592456
Glaucoma	16	56959548	C	T	0.0859	rs190575415	16_56959548_C_T	0.132697	0.0257645	0.0102072	0.0183387	2.6e-07	0.577803
Glaucoma	16	56974077	C	T	0.023	rs147630132	16_56974077_C_T	-0.228076	0.0550183	-0.0107915	0.0344281	3.39e-05	0.753938
Glaucoma	16	56975277	A	C	0.142	rs952439	16_56975277_A_C	-0.136596	0.0172116	-0.0106608	0.0151387	2e-15	0.481304
Glaucoma	16	56976542	A	G	0.0282	rs4784738	16_56976542_A_G	0.123886	0.0304187	-0.0314248	0.0311469	4.65e-05	0.313012
Glaucoma	16	56985156	A	G	0.348	rs193695	16_56985156_A_G	0.263636	0.0148694	0.00144436	0.0110292	0	0.895809
Glaucoma	16	56988503	C	T	0.0113	rs147464145	16_56988503_C_T	0.262504	0.0571422	0.0310488	0.0465914	4.35e-06	0.505151
Glaucoma	16	56993025	G	T	0.285	rs12920974	16_56993025_G_T	-0.202367	0.0138757	-0.00982744	0.0116374	0	0.398407
Glaucoma	16	56993779	A	G	0.242	rs28419404	16_56993779_A_G	-0.0863726	0.0155905	0.00558158	0.0124166	3.02e-08	0.653052
Glaucoma	16	56995234	A	C	0.0708	rs1800776	16_56995234_A_C	0.106545	0.0263063	0.00460355	0.0195885	5.12e-05	0.814199
Glaucoma	16	57001516	A	G	0.0767	rs35926917	16_57001516_A_G	-0.0924613	0.0235634	0.0284743	0.0200362	8.71e-05	0.155274
Glaucoma	16	57002118	G	T	0.0156	rs72771478	16_57002118_G_T	0.380303	0.0548641	0.0157713	0.0483678	4.16e-12	0.744371
Glaucoma	16	57003146	C	T	0.0801	rs11076174	16_57003146_C_T	0.252954	0.0250517	0.00173123	0.0193602	0	0.928747
Glaucoma	16	57005762	C	T	0.0127	rs117040820	16_57005762_C_T	0.35192	0.0572546	-0.0703785	0.0462205	7.92e-10	0.127842
Glaucoma	16	57007451	A	G	0.177	rs289714	16_57007451_A_G	-0.288525	0.0168655	0.020708	0.0139269	0	0.13704
Glaucoma	16	57010232	C	T	0.0675	rs56208677	16_57010232_C_T	0.298238	0.0293931	-0.0148805	0.0208032	0	0.474426
Glaucoma	16	57014411	C	T	0.036	rs12708983	16_57014411_C_T	-0.234575	0.0370213	0.0462938	0.0261953	2.35e-10	0.0771853
Glaucoma	16	57017319	A	G	0.0355	rs1800777	16_57017319_A_G	0.431561	0.0354299	0.0239168	0.026872	0	0.373452
Glaucoma	16	57017662	A	G	0.176	rs1801706	16_57017662_A_G	-0.102712	0.0176314	0.00616374	0.0138126	5.69e-09	0.655425
Glaucoma	16	57019392	C	T	0.147	rs12720917	16_57019392_C_T	-0.15339	0.0204666	0.0169775	0.015021	6.64e-14	0.258373
Glaucoma	16	57026936	A	G	0.413	rs289752	16_57026936_A_G	-0.0685628	0.0138265	0.00541348	0.0106775	7.09e-07	0.612157
Glaucoma	16	57029355	A	G	0.17	rs289734	16_57029355_A_G	0.0802823	0.0206098	-0.00973718	0.0139672	9.81e-05	0.485712
Glaucoma	16	57032461	G	T	0.202	rs7198642	16_57032461_G_T	-0.097048	0.0177781	0.00687281	0.0131027	4.79e-08	0.599909
Glaucoma	16	57033696	A	G	0.0964	rs1875236	16_57033696_A_G	-0.125791	0.0286792	-0.0105413	0.0173739	1.15e-05	0.544026
Glaucoma	16	57048118	C	T	0.296	rs289703	16_57048118_C_T	-0.0547141	0.0139436	0.00199585	0.0114912	8.71e-05	0.862113
Glaucoma	16	57049137	A	G	0.0317	rs75911530	16_57049137_A_G	0.313303	0.043578	-0.067916	0.0300027	6.5e-13	0.0235949
Glaucoma	16	57060097	C	T	0.0653	rs61738710	16_57060097_C_T	-0.209822	0.028768	0.0012271	0.0213396	3.02e-13	0.954144
Glaucoma	16	57065556	C	T	0.302	rs289754	16_57065556_C_T	-0.0648118	0.0141908	0.0196228	0.0114136	4.94e-06	0.0855702
Glucose	16	56946072	C	T	0.473	rs955513	16_56946072_C_T	-0.048781	0.0121914	0	0.0018	6.3e-05	1
Glucose	16	56959548	C	T	0.0859	rs190575415	16_56959548_C_T	0.132697	0.0257645	0.006	0.0035	2.6e-07	0.0864763
Glucose	16	56974077	C	T	0.023	rs147630132	16_56974077_C_T	-0.228076	0.0550183	-0.0194	0.0079	3.39e-05	0.0140612
Glucose	16	56975277	A	C	0.142	rs952439	16_56975277_A_C	-0.136596	0.0172116	-0.0021	0.0025	2e-15	0.400908
Glucose	16	56976542	A	G	0.0282	rs4784738	16_56976542_A_G	0.123886	0.0304187	-0.003	0.0045	4.65e-05	0.504985
Glucose	16	56985156	A	G	0.348	rs193695	16_56985156_A_G	0.263636	0.0148694	0.0023	0.0018	0	0.201328
Glucose	16	56988503	C	T	0.0113	rs147464145	16_56988503_C_T	0.262504	0.0571422	-0.0089	0.0093	4.35e-06	0.338573
Glucose	16	56993025	G	T	0.285	rs12920974	16_56993025_G_T	-0.202367	0.0138757	-0.0016	0.0019	0	0.399729
Glucose	16	56993779	A	G	0.242	rs28419404	16_56993779_A_G	-0.0863726	0.0155905	-0.0022	0.0022	3.02e-08	0.317311
Glucose	16	56995234	A	C	0.0708	rs1800776	16_56995234_A_C	0.106545	0.0263063	-0.002	0.0038	5.12e-05	0.598669
Glucose	16	57001516	A	G	0.0767	rs35926917	16_57001516_A_G	-0.0924613	0.0235634	0.0036	0.0033	8.71e-05	0.275313
Glucose	16	57002118	G	T	0.0156	rs72771478	16_57002118_G_T	0.380303	0.0548641	-0.0021	0.0071	4.16e-12	0.767402
Glucose	16	57003146	C	T	0.0801	rs11076174	16_57003146_C_T	0.252954	0.0250517	0.0032	0.0032	0	0.317311
Glucose	16	57005762	C	T	0.0127	rs117040820	16_57005762_C_T	0.35192	0.0572546	0.0117	0.0089	7.92e-10	0.188642
Glucose	16	57007451	A	G	0.177	rs289714	16_57007451_A_G	-0.288525	0.0168655	-0.0015	0.0023	0	0.514289
Glucose	16	57010232	C	T	0.0675	rs56208677	16_57010232_C_T	0.298238	0.0293931	0.0042	0.004	0	0.293718
Glucose	16	57014411	C	T	0.036	rs12708983	16_57014411_C_T	-0.234575	0.0370213	-0.0119	0.0068	2.35e-10	0.0801183
Glucose	16	57017319	A	G	0.0355	rs1800777	16_57017319_A_G	0.431561	0.0354299	0.008	0.0053	0	0.131188
Glucose	16	57017662	A	G	0.176	rs1801706	16_57017662_A_G	-0.102712	0.0176314	0.0001	0.0024	5.69e-09	0.966764
Glucose	16	57019392	C	T	0.147	rs12720917	16_57019392_C_T	-0.15339	0.0204666	-0.0014	0.0027	6.64e-14	0.604097
Glucose	16	57026936	A	G	0.413	rs289752	16_57026936_A_G	-0.0685628	0.0138265	0.0022	0.0019	7.09e-07	0.246907
Glucose	16	57029355	A	G	0.17	rs289734	16_57029355_A_G	0.0802823	0.0206098	-0.0026	0.0025	9.81e-05	0.29834
Glucose	16	57032461	G	T	0.202	rs7198642	16_57032461_G_T	-0.097048	0.0177781	0.0023	0.0022	4.79e-08	0.295813
Glucose	16	57033696	A	G	0.0964	rs1875236	16_57033696_A_G	-0.125791	0.0286792	0.0011	0.0032	1.15e-05	0.731034
Glucose	16	57048118	C	T	0.296	rs289703	16_57048118_C_T	-0.0547141	0.0139436	-0.0013	0.0022	8.71e-05	0.554581
Glucose	16	57049137	A	G	0.0317	rs75911530	16_57049137_A_G	0.313303	0.043578	-0.0012	0.0068	6.5e-13	0.859924
Glucose	16	57060097	C	T	0.0653	rs61738710	16_57060097_C_T	-0.209822	0.028768	-0.0008	0.0039	3.02e-13	0.837472
Glucose	16	57065556	C	T	0.302	rs289754	16_57065556_C_T	-0.0648118	0.0141908	0.0022	0.0018	4.94e-06	0.221624
HbA1c	16	56946072	C	T	0.473	rs955513	16_56946072_C_T	-0.048781	0.0121914	-0.0012	0.0013	6.3e-05	0.355967
HbA1c	16	56959548	C	T	0.0859	rs190575415	16_56959548_C_T	0.132697	0.0257645	0.0021	0.0026	2.6e-07	0.419268
HbA1c	16	56974077	C	T	0.023	rs147630132	16_56974077_C_T	-0.228076	0.0550183	-0.0106	0.0061	3.39e-05	0.0822628
HbA1c	16	56975277	A	C	0.142	rs952439	16_56975277_A_C	-0.136596	0.0172116	-0.001	0.0019	2e-15	0.598669
HbA1c	16	56976542	A	G	0.0282	rs4784738	16_56976542_A_G	0.123886	0.0304187	-0.0029	0.0034	4.65e-05	0.393692
HbA1c	16	56985156	A	G	0.348	rs193695	16_56985156_A_G	0.263636	0.0148694	0.0014	0.0014	0	0.317311
HbA1c	16	56988503	C	T	0.0113	rs147464145	16_56988503_C_T	0.262504	0.0571422	0.0018	0.007	4.35e-06	0.797068
HbA1c	16	56993025	G	T	0.285	rs12920974	16_56993025_G_T	-0.202367	0.0138757	-0.0008	0.0015	0	0.593803
HbA1c	16	56993779	A	G	0.242	rs28419404	16_56993779_A_G	-0.0863726	0.0155905	-0.0012	0.0017	3.02e-08	0.480261
HbA1c	16	56995234	A	C	0.0708	rs1800776	16_56995234_A_C	0.106545	0.0263063	0.0015	0.0026	5.12e-05	0.563991
HbA1c	16	57001516	A	G	0.0767	rs35926917	16_57001516_A_G	-0.0924613	0.0235634	0.0022	0.0024	8.71e-05	0.359317
HbA1c	16	57002118	G	T	0.0156	rs72771478	16_57002118_G_T	0.380303	0.0548641	-0.0061	0.0055	4.16e-12	0.267391
HbA1c	16	57003146	C	T	0.0801	rs11076174	16_57003146_C_T	0.252954	0.0250517	-0.0008	0.0025	0	0.748968
HbA1c	16	57005762	C	T	0.0127	rs117040820	16_57005762_C_T	0.35192	0.0572546	0.0019	0.0068	7.92e-10	0.779929
HbA1c	16	57007451	A	G	0.177	rs289714	16_57007451_A_G	-0.288525	0.0168655	0.0006	0.0018	0	0.738883
HbA1c	16	57010232	C	T	0.0675	rs56208677	16_57010232_C_T	0.298238	0.0293931	0.0005	0.003	0	0.867632
HbA1c	16	57014411	C	T	0.036	rs12708983	16_57014411_C_T	-0.234575	0.0370213	-0.0023	0.0053	2.35e-10	0.664316
HbA1c	16	57017319	A	G	0.0355	rs1800777	16_57017319_A_G	0.431561	0.0354299	0.0001	0.0038	0	0.979005
HbA1c	16	57017662	A	G	0.176	rs1801706	16_57017662_A_G	-0.102712	0.0176314	0.0013	0.0018	5.69e-09	0.470158
HbA1c	16	57019392	C	T	0.147	rs12720917	16_57019392_C_T	-0.15339	0.0204666	-0.0021	0.0022	6.64e-14	0.339808
HbA1c	16	57026936	A	G	0.413	rs289752	16_57026936_A_G	-0.0685628	0.0138265	-0.0023	0.0014	7.09e-07	0.100412
HbA1c	16	57029355	A	G	0.17	rs289734	16_57029355_A_G	0.0802823	0.0206098	0.0025	0.0019	9.81e-05	0.188245
HbA1c	16	57032461	G	T	0.202	rs7198642	16_57032461_G_T	-0.097048	0.0177781	-0.002	0.0017	4.79e-08	0.239407
HbA1c	16	57033696	A	G	0.0964	rs1875236	16_57033696_A_G	-0.125791	0.0286792	-0.0028	0.0024	1.15e-05	0.243345
HbA1c	16	57048118	C	T	0.296	rs289703	16_57048118_C_T	-0.0547141	0.0139436	0.0002	0.0017	8.71e-05	0.906347
HbA1c	16	57049137	A	G	0.0317	rs75911530	16_57049137_A_G	0.313303	0.043578	0.0034	0.0051	6.5e-13	0.504985
HbA1c	16	57060097	C	T	0.0653	rs61738710	16_57060097_C_T	-0.209822	0.028768	-0.0029	0.003	3.02e-13	0.333711
HbA1c	16	57065556	C	T	0.302	rs289754	16_57065556_C_T	-0.0648118	0.0141908	-0.0016	0.0014	4.94e-06	0.253098
HDL-C	16	56946072	C	T	0.473	rs955513	16_56946072_C_T	-0.048781	0.0121914	0.0262892	0.00138352	6.3e-05	0
HDL-C	16	56959548	C	T	0.0859	rs190575415	16_56959548_C_T	0.132697	0.0257645	-0.0753437	0.00274598	2.6e-07	0
HDL-C	16	56993779	A	G	0.242	rs28419404	16_56993779_A_G	-0.0863726	0.0155905	0.0542419	0.00327873	3.02e-08	0
HDL-C	16	57014411	C	T	0.036	rs12708983	16_57014411_C_T	-0.234575	0.0370213	0.145583	0.00382376	2.35e-10	0
HDL-C	16	57026936	A	G	0.413	rs289752	16_57026936_A_G	-0.0685628	0.0138265	0.043701	0.00142555	7.09e-07	0
Heart failure	16	56946072	C	T	0.473	rs955513	16_56946072_C_T	-0.048781	0.0121914	-0.0109	0.0077	6.3e-05	0.156897
Heart failure	16	56959548	C	T	0.0859	rs190575415	16_56959548_C_T	0.132697	0.0257645	0.0266	0.0215	2.6e-07	0.216009
Heart failure	16	56974077	C	T	0.023	rs147630132	16_56974077_C_T	-0.228076	0.0550183	-0.0374	0.0277	3.39e-05	0.176958
Heart failure	16	56975277	A	C	0.142	rs952439	16_56975277_A_C	-0.136596	0.0172116	-0.0192	0.011	2e-15	0.0809058
Heart failure	16	56976542	A	G	0.0282	rs4784738	16_56976542_A_G	0.123886	0.0304187	0.005	0.0227	4.65e-05	0.825665
Heart failure	16	56985156	A	G	0.348	rs193695	16_56985156_A_G	0.263636	0.0148694	0.0101	0.0085	0	0.234741
Heart failure	16	56988503	C	T	0.0113	rs147464145	16_56988503_C_T	0.262504	0.0571422	-0.0162	0.044	4.35e-06	0.712738
Heart failure	16	56993025	G	T	0.285	rs12920974	16_56993025_G_T	-0.202367	0.0138757	-0.0317	0.0087	0	0.000268769
Heart failure	16	56995038	C	T	0.23	rs4783962	16_56995038_C_T	-0.109246	0.0143709	-0.0059	0.0093	2.91e-14	0.525814
Heart failure	16	56995234	A	C	0.0708	rs1800776	16_56995234_A_C	0.106545	0.0263063	-0.0134	0.0159	5.12e-05	0.399359
Heart failure	16	57001516	A	G	0.0767	rs35926917	16_57001516_A_G	-0.0924613	0.0235634	0.0111	0.0148	8.71e-05	0.453255
Heart failure	16	57002118	G	T	0.0156	rs72771478	16_57002118_G_T	0.380303	0.0548641	-0.0475	0.0369	4.16e-12	0.198003
Heart failure	16	57003146	C	T	0.0801	rs11076174	16_57003146_C_T	0.252954	0.0250517	-0.0049	0.0147	0	0.738883
Heart failure	16	57005762	C	T	0.0127	rs117040820	16_57005762_C_T	0.35192	0.0572546	0.0059	0.0348	7.92e-10	0.865372
Heart failure	16	57007451	A	G	0.177	rs289714	16_57007451_A_G	-0.288525	0.0168655	-0.0101	0.0104	0	0.331472
Heart failure	16	57010232	C	T	0.0675	rs56208677	16_57010232_C_T	0.298238	0.0293931	0.0024	0.0155	0	0.876948
Heart failure	16	57014411	C	T	0.036	rs12708983	16_57014411_C_T	-0.234575	0.0370213	-0.0361	0.0239	2.35e-10	0.130926
Heart failure	16	57017319	A	G	0.0355	rs1800777	16_57017319_A_G	0.431561	0.0354299	0.0365	0.0217	0	0.0925635
Heart failure	16	57017662	A	G	0.176	rs1801706	16_57017662_A_G	-0.102712	0.0176314	0.0157	0.0103	5.69e-09	0.127441
Heart failure	16	57019392	C	T	0.147	rs12720917	16_57019392_C_T	-0.15339	0.0204666	-0.0021	0.0115	6.64e-14	0.855105
Heart failure	16	57026936	A	G	0.413	rs289752	16_57026936_A_G	-0.0685628	0.0138265	-0.0049	0.0081	7.09e-07	0.54522
Heart failure	16	57029355	A	G	0.17	rs289734	16_57029355_A_G	0.0802823	0.0206098	-0.0025	0.0107	9.81e-05	0.815261
Heart failure	16	57033696	A	G	0.0964	rs1875236	16_57033696_A_G	-0.125791	0.0286792	-0.0131	0.014	1.15e-05	0.34942
Heart failure	16	57048118	C	T	0.296	rs289703	16_57048118_C_T	-0.0547141	0.0139436	-0.0017	0.0088	8.71e-05	0.846817
Heart failure	16	57049137	A	G	0.0317	rs75911530	16_57049137_A_G	0.313303	0.043578	0.0037	0.0221	6.5e-13	0.867039
Heart failure	16	57060097	C	T	0.0653	rs61738710	16_57060097_C_T	-0.209822	0.028768	0.0075	0.0163	3.02e-13	0.645428
Heart failure	16	57065556	C	T	0.302	rs289754	16_57065556_C_T	-0.0648118	0.0141908	-0.0049	0.0085	4.94e-06	0.564297
Intracerebral hemorrhage	16	56946072	C	T	0.473	rs955513	16_56946072_C_T	-0.048781	0.0121914	0.0344	0.0329	6.3e-05	0.295749
Intracerebral hemorrhage	16	56959548	C	T	0.0859	rs190575415	16_56959548_C_T	0.132697	0.0257645	0.1126	0.0814	2.6e-07	0.166575
Intracerebral hemorrhage	16	56974077	C	T	0.023	rs147630132	16_56974077_C_T	-0.228076	0.0550183	0.0502	0.1155	3.39e-05	0.66383
Intracerebral hemorrhage	16	56975277	A	C	0.142	rs952439	16_56975277_A_C	-0.136596	0.0172116	-0.0456	0.0467	2e-15	0.328844
Intracerebral hemorrhage	16	56976542	A	G	0.0282	rs4784738	16_56976542_A_G	0.123886	0.0304187	-0.0226	0.1066	4.65e-05	0.832101
Intracerebral hemorrhage	16	56985156	A	G	0.348	rs193695	16_56985156_A_G	0.263636	0.0148694	0.0333	0.0349	0	0.340005
Intracerebral hemorrhage	16	56988503	C	T	0.0113	rs147464145	16_56988503_C_T	0.262504	0.0571422	0.0779	0.1432	4.35e-06	0.586445
Intracerebral hemorrhage	16	56993025	G	T	0.285	rs12920974	16_56993025_G_T	-0.202367	0.0138757	-0.0506	0.0356	0	0.155216
Intracerebral hemorrhage	16	56993779	A	G	0.242	rs28419404	16_56993779_A_G	-0.0863726	0.0155905	0.027	0.0562	3.02e-08	0.630924
Intracerebral hemorrhage	16	56995234	A	C	0.0708	rs1800776	16_56995234_A_C	0.106545	0.0263063	-0.0046	0.0718	5.12e-05	0.948917
Intracerebral hemorrhage	16	56999352	T	TC	0.0752	rs71383212	16_56999352_T_TC	-0.0922939	0.0236542	-0.0807	0.0597	9.55e-05	0.176452
Intracerebral hemorrhage	16	57001581	A	AAAC	0.421	rs200373219	16_57001581_A_AAAC	-0.267265	0.0121543	-0.0682	0.0472	0	0.148482
Intracerebral hemorrhage	16	57002118	G	T	0.0156	rs72771478	16_57002118_G_T	0.380303	0.0548641	-0.0627	0.2274	4.16e-12	0.782759
Intracerebral hemorrhage	16	57003146	C	T	0.0801	rs11076174	16_57003146_C_T	0.252954	0.0250517	0.0533	0.0557	0	0.338612
Intracerebral hemorrhage	16	57005762	C	T	0.0127	rs117040820	16_57005762_C_T	0.35192	0.0572546	0.0061	0.1506	7.92e-10	0.967691
Intracerebral hemorrhage	16	57007451	A	G	0.177	rs289714	16_57007451_A_G	-0.288525	0.0168655	-0.0698	0.0446	0	0.117578
Intracerebral hemorrhage	16	57014411	C	T	0.036	rs12708983	16_57014411_C_T	-0.234575	0.0370213	-0.1814	0.0951	2.35e-10	0.0564603
Intracerebral hemorrhage	16	57017319	A	G	0.0355	rs1800777	16_57017319_A_G	0.431561	0.0354299	0.1498	0.0986	0	0.128695
Intracerebral hemorrhage	16	57017662	A	G	0.176	rs1801706	16_57017662_A_G	-0.102712	0.0176314	0.0071	0.0415	5.69e-09	0.864157
Intracerebral hemorrhage	16	57019392	C	T	0.147	rs12720917	16_57019392_C_T	-0.15339	0.0204666	-0.0889	0.0475	6.64e-14	0.0612649
Intracerebral hemorrhage	16	57026936	A	G	0.413	rs289752	16_57026936_A_G	-0.0685628	0.0138265	-0.0229	0.0341	7.09e-07	0.501868
Intracerebral hemorrhage	16	57029355	A	G	0.17	rs289734	16_57029355_A_G	0.0802823	0.0206098	-0.0562	0.043	9.81e-05	0.191221
Intracerebral hemorrhage	16	57032461	G	T	0.202	rs7198642	16_57032461_G_T	-0.097048	0.0177781	0.0195	0.0415	4.79e-08	0.638441
Intracerebral hemorrhage	16	57033696	A	G	0.0964	rs1875236	16_57033696_A_G	-0.125791	0.0286792	-0.0787	0.0581	1.15e-05	0.175557
Intracerebral hemorrhage	16	57048118	C	T	0.296	rs289703	16_57048118_C_T	-0.0547141	0.0139436	-0.0441	0.0365	8.71e-05	0.226963
Intracerebral hemorrhage	16	57049137	A	G	0.0317	rs75911530	16_57049137_A_G	0.313303	0.043578	0.2488	0.1176	6.5e-13	0.0343749
Intracerebral hemorrhage	16	57060097	C	T	0.0653	rs61738710	16_57060097_C_T	-0.209822	0.028768	-0.0335	0.0597	3.02e-13	0.574703
Intracerebral hemorrhage	16	57065556	C	T	0.302	rs289754	16_57065556_C_T	-0.0648118	0.0141908	-0.0006	0.0359	4.94e-06	0.986666
Ischemic stroke	16	56960147	A	G	0.112	rs75429044	16_56960147_A_G	-0.130769	0.0205446	-0.0101	0.0108	1.95e-10	0.349693
Ischemic stroke	16	56969854	A	G	0.457	rs1428847	16_56969854_A_G	-0.0494034	0.0123467	-0.0063	0.0071	6.3e-05	0.374905
Ischemic stroke	16	56975277	A	C	0.142	rs952439	16_56975277_A_C	-0.136596	0.0172116	-0.0118	0.0099	2e-15	0.233293
Ischemic stroke	16	56976542	A	G	0.0282	rs4784738	16_56976542_A_G	0.123886	0.0304187	-0.0196	0.0227	4.65e-05	0.387898
Ischemic stroke	16	56985156	A	G	0.348	rs193695	16_56985156_A_G	0.263636	0.0148694	0.0112	0.0084	0	0.182422
Ischemic stroke	16	56990803	A	G	0.23	rs247618	16_56990803_A_G	-0.111242	0.0145034	-0.0022	0.0088	1.71e-14	0.802587
Ischemic stroke	16	56995234	A	C	0.0708	rs1800776	16_56995234_A_C	0.106545	0.0263063	0.0016	0.0144	5.12e-05	0.911528
Ischemic stroke	16	57001438	A	G	0.431	rs12444012	16_57001438_A_G	-0.267532	0.0121604	-0.012	0.007	0	0.0864763
Ischemic stroke	16	57001516	A	G	0.0767	rs35926917	16_57001516_A_G	-0.0924613	0.0235634	0.0119	0.0128	8.71e-05	0.352533
Ischemic stroke	16	57007451	A	G	0.177	rs289714	16_57007451_A_G	-0.288525	0.0168655	-0.0112	0.0099	0	0.257923
Ischemic stroke	16	57008048	A	G	0.466	rs158479	16_57008048_A_G	0.0800781	0.0126887	0.0025	0.0071	2.77e-10	0.724754
Ischemic stroke	16	57017319	A	G	0.0355	rs1800777	16_57017319_A_G	0.431561	0.0354299	0.0074	0.0262	0	0.777604
Ischemic stroke	16	57017662	A	G	0.176	rs1801706	16_57017662_A_G	-0.102712	0.0176314	0.0012	0.0113	5.69e-09	0.915428
Ischemic stroke	16	57026936	A	G	0.413	rs289752	16_57026936_A_G	-0.0685628	0.0138265	0.0049	0.0073	7.09e-07	0.502072
Ischemic stroke	16	57029355	A	G	0.17	rs289734	16_57029355_A_G	0.0802823	0.0206098	-0.0118	0.0101	9.81e-05	0.242679
Ischemic stroke	16	57033696	A	G	0.0964	rs1875236	16_57033696_A_G	-0.125791	0.0286792	-0.0082	0.0128	1.15e-05	0.521766
Ischemic stroke	16	57049137	A	G	0.0317	rs75911530	16_57049137_A_G	0.313303	0.043578	-0.0119	0.0234	6.5e-13	0.61107
Ischemic stroke	16	57052509	A	C	0.252	rs7185561	16_57052509_A_C	0.0554124	0.0139087	-0.0088	0.0081	6.78e-05	0.277293
Large artery stroke	16	56960147	A	G	0.112	rs75429044	16_56960147_A_G	-0.130769	0.0205446	-0.0141	0.0341	1.95e-10	0.679248
Large artery stroke	16	56969854	A	G	0.457	rs1428847	16_56969854_A_G	-0.0494034	0.0123467	0.016	0.0213	6.3e-05	0.452548
Large artery stroke	16	56975277	A	C	0.142	rs952439	16_56975277_A_C	-0.136596	0.0172116	-0.0472	0.0294	2e-15	0.108397
Large artery stroke	16	56985156	A	G	0.348	rs193695	16_56985156_A_G	0.263636	0.0148694	-0.0111	0.0239	0	0.642336
Large artery stroke	16	56990803	A	G	0.23	rs247618	16_56990803_A_G	-0.111242	0.0145034	-0.0035	0.0262	1.71e-14	0.893729
Large artery stroke	16	56995234	A	C	0.0708	rs1800776	16_56995234_A_C	0.106545	0.0263063	-0.0322	0.044	5.12e-05	0.46428
Large artery stroke	16	57001438	A	G	0.431	rs12444012	16_57001438_A_G	-0.267532	0.0121604	0.0015	0.0215	0	0.944379
Large artery stroke	16	57001516	A	G	0.0767	rs35926917	16_57001516_A_G	-0.0924613	0.0235634	-0.0253	0.0426	8.71e-05	0.552581
Large artery stroke	16	57007451	A	G	0.177	rs289714	16_57007451_A_G	-0.288525	0.0168655	-0.0131	0.0286	0	0.646922
Large artery stroke	16	57008048	A	G	0.466	rs158479	16_57008048_A_G	0.0800781	0.0126887	-0.008	0.0215	2.77e-10	0.709824
Large artery stroke	16	57014319	A	G	0.127	rs12447620	16_57014319_A_G	-0.208113	0.0189866	0.0095	0.0322	0	0.76797
Large artery stroke	16	57016092	A	G	0.321	rs5882	16_57016092_A_G	0.146678	0.0130264	-0.0095	0.0424	0	0.822713
Large artery stroke	16	57026936	A	G	0.413	rs289752	16_57026936_A_G	-0.0685628	0.0138265	-0.0083	0.0227	7.09e-07	0.714635
Large artery stroke	16	57029355	A	G	0.17	rs289734	16_57029355_A_G	0.0802823	0.0206098	-0.0072	0.0329	9.81e-05	0.826771
Large artery stroke	16	57033696	A	G	0.0964	rs1875236	16_57033696_A_G	-0.125791	0.0286792	0.0415	0.0412	1.15e-05	0.313799
Large artery stroke	16	57052509	A	C	0.252	rs7185561	16_57052509_A_C	0.0554124	0.0139087	-0.0199	0.0251	6.78e-05	0.427878
LDL-C	16	56946072	C	T	0.473	rs955513	16_56946072_C_T	-0.048781	0.0121914	-0.00548033	0.00139631	6.3e-05	8.68e-05
LDL-C	16	56959548	C	T	0.0859	rs190575415	16_56959548_C_T	0.132697	0.0257645	0.00568189	0.00273178	2.6e-07	0.0375327
LDL-C	16	56976542	A	G	0.0282	rs4784738	16_56976542_A_G	0.123886	0.0304187	0.0158421	0.00436175	4.65e-05	0.000281177
LDL-C	16	56985156	A	G	0.348	rs193695	16_56985156_A_G	0.263636	0.0148694	0.0183632	0.00151351	0	0
LDL-C	16	56988503	C	T	0.0113	rs147464145	16_56988503_C_T	0.262504	0.0571422	0.026747	0.00666964	4.35e-06	6.07e-05
LDL-C	16	56993779	A	G	0.242	rs28419404	16_56993779_A_G	-0.0863726	0.0155905	-0.0124703	0.00313739	3.02e-08	7.05e-05
LDL-C	16	56995234	A	C	0.0708	rs1800776	16_56995234_A_C	0.106545	0.0263063	0.0138896	0.0027022	5.12e-05	2.75e-07
LDL-C	16	57001581	A	AAAC	0.421	rs200373219	16_57001581_A_AAAC	-0.267265	0.0121543	-0.0281964	0.00154892	0	0
LDL-C	16	57002118	G	T	0.0156	rs72771478	16_57002118_G_T	0.380303	0.0548641	0.0283709	0.00595389	4.16e-12	1.89e-06
LDL-C	16	57005762	C	T	0.0127	rs117040820	16_57005762_C_T	0.35192	0.0572546	0.0337197	0.00647788	7.92e-10	1.94e-07
LDL-C	16	57007451	A	G	0.177	rs289714	16_57007451_A_G	-0.288525	0.0168655	-0.0190794	0.00187265	0	0
LDL-C	16	57014411	C	T	0.036	rs12708983	16_57014411_C_T	-0.234575	0.0370213	-0.0245352	0.00385557	2.35e-10	1.97e-10
LDL-C	16	57017662	A	G	0.176	rs1801706	16_57017662_A_G	-0.102712	0.0176314	-0.00426046	0.00186952	5.69e-09	0.0226727
LDL-C	16	57019392	C	T	0.147	rs12720917	16_57019392_C_T	-0.15339	0.0204666	-0.0117445	0.00206293	6.64e-14	1.25e-08
LDL-C	16	57026936	A	G	0.413	rs289752	16_57026936_A_G	-0.0685628	0.0138265	-0.00356707	0.00143761	7.09e-07	0.0130922
LDL-C	16	57029355	A	G	0.17	rs289734	16_57029355_A_G	0.0802823	0.0206098	0.00466561	0.00187786	9.81e-05	0.0129721
LDL-C	16	57032461	G	T	0.202	rs7198642	16_57032461_G_T	-0.097048	0.0177781	-0.00620583	0.00176436	4.79e-08	0.000435917
LDL-C	16	57033696	A	G	0.0964	rs1875236	16_57033696_A_G	-0.125791	0.0286792	-0.011162	0.00234552	1.15e-05	1.95e-06
LDL-C	16	57048118	C	T	0.296	rs289703	16_57048118_C_T	-0.0547141	0.0139436	-0.00248163	0.0015796	8.71e-05	0.116171
LDL-C	16	57060097	C	T	0.0653	rs61738710	16_57060097_C_T	-0.209822	0.028768	-0.0122995	0.00280232	3.02e-13	1.14e-05
LDL-C	16	57065556	C	T	0.302	rs289754	16_57065556_C_T	-0.0648118	0.0141908	-0.00301982	0.00152106	4.94e-06	0.0471067
LP[a]	16	56946072	C	T	0.473	rs955513	16_56946072_C_T	-0.048781	0.0121914	-0.24375	0.1341	6.3e-05	0.0691141
LP[a]	16	56959548	C	T	0.0859	rs190575415	16_56959548_C_T	0.132697	0.0257645	-0.10933	0.23422	2.6e-07	0.640655
LP[a]	16	56974077	C	T	0.023	rs147630132	16_56974077_C_T	-0.228076	0.0550183	-0.36014	0.45014	3.39e-05	0.423675
LP[a]	16	56975277	A	C	0.142	rs952439	16_56975277_A_C	-0.136596	0.0172116	-0.37832	0.19333	2e-15	0.0503638
LP[a]	16	56976542	A	G	0.0282	rs4784738	16_56976542_A_G	0.123886	0.0304187	-0.17085	0.40635	4.65e-05	0.674156
LP[a]	16	56985156	A	G	0.348	rs193695	16_56985156_A_G	0.263636	0.0148694	0.41276	0.14131	0	0.00348961
LP[a]	16	56988503	C	T	0.0113	rs147464145	16_56988503_C_T	0.262504	0.0571422	0.39752	0.60838	4.35e-06	0.513494
LP[a]	16	56993025	G	T	0.285	rs12920974	16_56993025_G_T	-0.202367	0.0138757	-0.18266	0.14861	0	0.219026
LP[a]	16	56993779	A	G	0.242	rs28419404	16_56993779_A_G	-0.0863726	0.0155905	-0.13791	0.16136	3.02e-08	0.392732
LP[a]	16	56995234	A	C	0.0708	rs1800776	16_56995234_A_C	0.106545	0.0263063	0.54747	0.24996	5.12e-05	0.0285075
LP[a]	16	56999352	T	TC	0.0752	rs71383212	16_56999352_T_TC	-0.0922939	0.0236542	-0.34398	0.26064	9.55e-05	0.186918
LP[a]	16	57001581	A	AAAC	0.421	rs200373219	16_57001581_A_AAAC	-0.267265	0.0121543	-0.4434	0.13543	0	0.00106031
LP[a]	16	57002118	G	T	0.0156	rs72771478	16_57002118_G_T	0.380303	0.0548641	1.65	0.64922	4.16e-12	0.0110374
LP[a]	16	57003146	C	T	0.0801	rs11076174	16_57003146_C_T	0.252954	0.0250517	0.56612	0.24732	0	0.0220783
LP[a]	16	57005762	C	T	0.0127	rs117040820	16_57005762_C_T	0.35192	0.0572546	0.083253	0.60981	7.92e-10	0.891408
LP[a]	16	57007451	A	G	0.177	rs289714	16_57007451_A_G	-0.288525	0.0168655	-0.51411	0.1791	0	0.00409798
LP[a]	16	57014411	C	T	0.036	rs12708983	16_57014411_C_T	-0.234575	0.0370213	0.08329	0.34149	2.35e-10	0.807307
LP[a]	16	57017319	A	G	0.0355	rs1800777	16_57017319_A_G	0.431561	0.0354299	1.3505	0.34078	0	7.4e-05
LP[a]	16	57017662	A	G	0.176	rs1801706	16_57017662_A_G	-0.102712	0.0176314	-0.20485	0.17729	5.69e-09	0.247906
LP[a]	16	57019392	C	T	0.147	rs12720917	16_57019392_C_T	-0.15339	0.0204666	-0.124	0.19772	6.64e-14	0.530561
LP[a]	16	57026936	A	G	0.413	rs289752	16_57026936_A_G	-0.0685628	0.0138265	-0.020208	0.13624	7.09e-07	0.882085
LP[a]	16	57029355	A	G	0.17	rs289734	16_57029355_A_G	0.0802823	0.0206098	0.045898	0.17829	9.81e-05	0.796843
LP[a]	16	57032461	G	T	0.202	rs7198642	16_57032461_G_T	-0.097048	0.0177781	-0.43087	0.16864	4.79e-08	0.0106197
LP[a]	16	57033696	A	G	0.0964	rs1875236	16_57033696_A_G	-0.125791	0.0286792	-0.29344	0.22092	1.15e-05	0.184091
LP[a]	16	57048118	C	T	0.296	rs289703	16_57048118_C_T	-0.0547141	0.0139436	-0.1465	0.14671	8.71e-05	0.318004
LP[a]	16	57049137	A	G	0.0317	rs75911530	16_57049137_A_G	0.313303	0.043578	0.72264	0.38886	6.5e-13	0.0631186
LP[a]	16	57060097	C	T	0.0653	rs61738710	16_57060097_C_T	-0.209822	0.028768	-0.32771	0.26974	3.02e-13	0.2244
LP[a]	16	57065556	C	T	0.302	rs289754	16_57065556_C_T	-0.0648118	0.0141908	-0.29759	0.14564	4.94e-06	0.0410202
Peripheral arterial disease	16	56946072	C	T	0.473	rs955513	16_56946072_C_T	-0.048781	0.0121914	0.0557	0.0179	6.3e-05	0.00185993
Peripheral arterial disease	16	56959548	C	T	0.0859	rs190575415	16_56959548_C_T	0.132697	0.0257645	0.0126	0.0474	2.6e-07	0.790376
Peripheral arterial disease	16	56974077	C	T	0.023	rs147630132	16_56974077_C_T	-0.228076	0.0550183	-0.051	0.0631	3.39e-05	0.418952
Peripheral arterial disease	16	56975277	A	C	0.142	rs952439	16_56975277_A_C	-0.136596	0.0172116	0.0175	0.0255	2e-15	0.49254
Peripheral arterial disease	16	56976542	A	G	0.0282	rs4784738	16_56976542_A_G	0.123886	0.0304187	0.1635	0.0586	4.65e-05	0.00526914
Peripheral arterial disease	16	56985156	A	G	0.348	rs193695	16_56985156_A_G	0.263636	0.0148694	0.014	0.019	0	0.461218
Peripheral arterial disease	16	56988503	C	T	0.0113	rs147464145	16_56988503_C_T	0.262504	0.0571422	0.014	0.0779	4.35e-06	0.857374
Peripheral arterial disease	16	56993025	G	T	0.285	rs12920974	16_56993025_G_T	-0.202367	0.0138757	-0.0368	0.0193	0	0.0565548
Peripheral arterial disease	16	56993779	A	G	0.242	rs28419404	16_56993779_A_G	-0.0863726	0.0155905	-0.0495	0.0326	3.02e-08	0.128912
Peripheral arterial disease	16	56995234	A	C	0.0708	rs1800776	16_56995234_A_C	0.106545	0.0263063	-0.0271	0.0399	5.12e-05	0.497012
Peripheral arterial disease	16	56999352	T	TC	0.0752	rs71383212	16_56999352_T_TC	-0.0922939	0.0236542	-0.0413	0.0322	9.55e-05	0.199629
Peripheral arterial disease	16	57001581	A	AAAC	0.421	rs200373219	16_57001581_A_AAAC	-0.267265	0.0121543	-0.0469	0.0274	0	0.0869559
Peripheral arterial disease	16	57002118	G	T	0.0156	rs72771478	16_57002118_G_T	0.380303	0.0548641	-0.0267	0.1331	4.16e-12	0.841011
Peripheral arterial disease	16	57003146	C	T	0.0801	rs11076174	16_57003146_C_T	0.252954	0.0250517	-0.001	0.0301	0	0.973497
Peripheral arterial disease	16	57005762	C	T	0.0127	rs117040820	16_57005762_C_T	0.35192	0.0572546	0.0723	0.0824	7.92e-10	0.380255
Peripheral arterial disease	16	57007451	A	G	0.177	rs289714	16_57007451_A_G	-0.288525	0.0168655	0.0029	0.0244	0	0.905392
Peripheral arterial disease	16	57014411	C	T	0.036	rs12708983	16_57014411_C_T	-0.234575	0.0370213	-0.1204	0.0525	2.35e-10	0.0218288
Peripheral arterial disease	16	57017319	A	G	0.0355	rs1800777	16_57017319_A_G	0.431561	0.0354299	-0.0793	0.0553	0	0.151573
Peripheral arterial disease	16	57017662	A	G	0.176	rs1801706	16_57017662_A_G	-0.102712	0.0176314	0.0018	0.0225	5.69e-09	0.936237
Peripheral arterial disease	16	57019392	C	T	0.147	rs12720917	16_57019392_C_T	-0.15339	0.0204666	-0.0227	0.0258	6.64e-14	0.378943
Peripheral arterial disease	16	57026936	A	G	0.413	rs289752	16_57026936_A_G	-0.0685628	0.0138265	0.0096	0.0186	7.09e-07	0.605764
Peripheral arterial disease	16	57029355	A	G	0.17	rs289734	16_57029355_A_G	0.0802823	0.0206098	-0.0181	0.0234	9.81e-05	0.439224
Peripheral arterial disease	16	57032461	G	T	0.202	rs7198642	16_57032461_G_T	-0.097048	0.0177781	0.0002	0.0226	4.79e-08	0.992939
Peripheral arterial disease	16	57033696	A	G	0.0964	rs1875236	16_57033696_A_G	-0.125791	0.0286792	0.0086	0.032	1.15e-05	0.788122
Peripheral arterial disease	16	57048118	C	T	0.296	rs289703	16_57048118_C_T	-0.0547141	0.0139436	-0.0262	0.0199	8.71e-05	0.187978
Peripheral arterial disease	16	57049137	A	G	0.0317	rs75911530	16_57049137_A_G	0.313303	0.043578	-0.0539	0.066	6.5e-13	0.414119
Peripheral arterial disease	16	57060097	C	T	0.0653	rs61738710	16_57060097_C_T	-0.209822	0.028768	-0.0456	0.032	3.02e-13	0.154157
Peripheral arterial disease	16	57065556	C	T	0.302	rs289754	16_57065556_C_T	-0.0648118	0.0141908	-0.0071	0.0196	4.94e-06	0.717169
Pneumonia	16	56946072	C	T	0.473	rs955513	16_56946072_C_T	-0.048781	0.0121914	-0.0022	0.0112	6.3e-05	0.844275
Pneumonia	16	56959548	C	T	0.0859	rs190575415	16_56959548_C_T	0.132697	0.0257645	0.0148	0.0228	2.6e-07	0.516259
Pneumonia	16	56974077	C	T	0.023	rs147630132	16_56974077_C_T	-0.228076	0.0550183	-0.0277	0.0385	3.39e-05	0.471845
Pneumonia	16	56975277	A	C	0.142	rs952439	16_56975277_A_C	-0.136596	0.0172116	0.0285	0.016	2e-15	0.0748716
Pneumonia	16	56976542	A	G	0.0282	rs4784738	16_56976542_A_G	0.123886	0.0304187	0.0434	0.0353	4.65e-05	0.218899
Pneumonia	16	56985156	A	G	0.348	rs193695	16_56985156_A_G	0.263636	0.0148694	0.0052	0.0119	0	0.66213
Pneumonia	16	56988503	C	T	0.0113	rs147464145	16_56988503_C_T	0.262504	0.0571422	-0.0092	0.0497	4.35e-06	0.853142
Pneumonia	16	56993025	G	T	0.285	rs12920974	16_56993025_G_T	-0.202367	0.0138757	-0.0054	0.0123	0	0.660644
Pneumonia	16	56993779	A	G	0.242	rs28419404	16_56993779_A_G	-0.0863726	0.0155905	0.0063	0.0157	3.02e-08	0.688218
Pneumonia	16	56995234	A	C	0.0708	rs1800776	16_56995234_A_C	0.106545	0.0263063	0.0374	0.0225	5.12e-05	0.0964682
Pneumonia	16	56999352	T	TC	0.0752	rs71383212	16_56999352_T_TC	-0.0922939	0.0236542	-0.0657	0.021	9.55e-05	0.00175658
Pneumonia	16	57001581	A	AAAC	0.421	rs200373219	16_57001581_A_AAAC	-0.267265	0.0121543	-0.0264	0.0132	0	0.0455003
Pneumonia	16	57002118	G	T	0.0156	rs72771478	16_57002118_G_T	0.380303	0.0548641	-0.0649	0.0636	4.16e-12	0.30752
Pneumonia	16	57003146	C	T	0.0801	rs11076174	16_57003146_C_T	0.252954	0.0250517	0.0181	0.0197	0	0.35821
Pneumonia	16	57005762	C	T	0.0127	rs117040820	16_57005762_C_T	0.35192	0.0572546	-0.001	0.0515	7.92e-10	0.984508
Pneumonia	16	57007451	A	G	0.177	rs289714	16_57007451_A_G	-0.288525	0.0168655	-0.0184	0.0151	0	0.223018
Pneumonia	16	57010232	C	T	0.0675	rs56208677	16_57010232_C_T	0.298238	0.0293931	0.0124	0.0218	0	0.569487
Pneumonia	16	57014411	C	T	0.036	rs12708983	16_57014411_C_T	-0.234575	0.0370213	-0.0201	0.0303	2.35e-10	0.507096
Pneumonia	16	57017319	A	G	0.0355	rs1800777	16_57017319_A_G	0.431561	0.0354299	0.0098	0.031	0	0.751905
Pneumonia	16	57017662	A	G	0.176	rs1801706	16_57017662_A_G	-0.102712	0.0176314	-0.0136	0.0144	5.69e-09	0.344943
Pneumonia	16	57019392	C	T	0.147	rs12720917	16_57019392_C_T	-0.15339	0.0204666	-0.0105	0.0163	6.64e-14	0.519464
Pneumonia	16	57026936	A	G	0.413	rs289752	16_57026936_A_G	-0.0685628	0.0138265	-0.005	0.0115	7.09e-07	0.66372
Pneumonia	16	57029355	A	G	0.17	rs289734	16_57029355_A_G	0.0802823	0.0206098	0.012	0.0148	9.81e-05	0.417474
Pneumonia	16	57032461	G	T	0.202	rs7198642	16_57032461_G_T	-0.097048	0.0177781	-0.0034	0.0141	4.79e-08	0.809451
Pneumonia	16	57033696	A	G	0.0964	rs1875236	16_57033696_A_G	-0.125791	0.0286792	-0.0162	0.0191	1.15e-05	0.396345
Pneumonia	16	57048118	C	T	0.296	rs289703	16_57048118_C_T	-0.0547141	0.0139436	0.0082	0.0124	8.71e-05	0.508426
Pneumonia	16	57049137	A	G	0.0317	rs75911530	16_57049137_A_G	0.313303	0.043578	0.0269	0.0358	6.5e-13	0.452414
Pneumonia	16	57060097	C	T	0.0653	rs61738710	16_57060097_C_T	-0.209822	0.028768	-0.0208	0.0213	3.02e-13	0.328804
Pneumonia	16	57065556	C	T	0.302	rs289754	16_57065556_C_T	-0.0648118	0.0141908	-0.0295	0.0122	4.94e-06	0.0156047
Pulse pressure	16	56946072	C	T	0.473	rs955513	16_56946072_C_T	-0.048781	0.0121914	-0.0652	0.0206	6.3e-05	0.00155057
Pulse pressure	16	56961932	C	T	0.112	rs28495885	16_56961932_C_T	0.130337	0.0206209	0.0732	0.0324	2.61e-10	0.0238673
Pulse pressure	16	56974077	C	T	0.023	rs147630132	16_56974077_C_T	-0.228076	0.0550183	0.0897	0.0746	3.39e-05	0.229204
Pulse pressure	16	56975277	A	C	0.142	rs952439	16_56975277_A_C	-0.136596	0.0172116	-0.0072	0.0294	2e-15	0.806535
Pulse pressure	16	56976542	A	G	0.0282	rs4784738	16_56976542_A_G	0.123886	0.0304187	-0.1089	0.0583	4.65e-05	0.0617726
Pulse pressure	16	56985156	A	G	0.348	rs193695	16_56985156_A_G	0.263636	0.0148694	0.0318	0.022	0	0.14833
Pulse pressure	16	56988503	C	T	0.0113	rs147464145	16_56988503_C_T	0.262504	0.0571422	-0.0821	0.098	4.35e-06	0.402168
Pulse pressure	16	56993025	G	T	0.285	rs12920974	16_56993025_G_T	-0.202367	0.0138757	-0.0027	0.0232	0	0.907352
Pulse pressure	16	56995038	C	T	0.23	rs4783962	16_56995038_C_T	-0.109246	0.0143709	-0.0218	0.0243	2.91e-14	0.369655
Pulse pressure	16	57001516	A	G	0.0767	rs35926917	16_57001516_A_G	-0.0924613	0.0235634	0.0208	0.04	8.71e-05	0.603064
Pulse pressure	16	57002118	G	T	0.0156	rs72771478	16_57002118_G_T	0.380303	0.0548641	0.0891	0.0934	4.16e-12	0.340103
Pulse pressure	16	57003146	C	T	0.0801	rs11076174	16_57003146_C_T	0.252954	0.0250517	-0.028	0.0386	0	0.468214
Pulse pressure	16	57005762	C	T	0.0127	rs117040820	16_57005762_C_T	0.35192	0.0572546	0.0839	0.0995	7.92e-10	0.399108
Pulse pressure	16	57007451	A	G	0.177	rs289714	16_57007451_A_G	-0.288525	0.0168655	-0.0013	0.0279	0	0.962836
Pulse pressure	16	57014411	C	T	0.036	rs12708983	16_57014411_C_T	-0.234575	0.0370213	0.0014	0.0582	2.35e-10	0.980809
Pulse pressure	16	57017319	A	G	0.0355	rs1800777	16_57017319_A_G	0.431561	0.0354299	0.05	0.0547	0	0.360677
Pulse pressure	16	57017662	A	G	0.176	rs1801706	16_57017662_A_G	-0.102712	0.0176314	-0.0029	0.0276	5.69e-09	0.916318
Pulse pressure	16	57019392	C	T	0.147	rs12720917	16_57019392_C_T	-0.15339	0.0204666	-0.0142	0.0315	6.64e-14	0.652138
Pulse pressure	16	57026936	A	G	0.413	rs289752	16_57026936_A_G	-0.0685628	0.0138265	-0.0077	0.0212	7.09e-07	0.71645
Pulse pressure	16	57029355	A	G	0.17	rs289734	16_57029355_A_G	0.0802823	0.0206098	0.0254	0.0277	9.81e-05	0.35916
Pulse pressure	16	57032461	G	T	0.202	rs7198642	16_57032461_G_T	-0.097048	0.0177781	0.0251	0.0261	4.79e-08	0.336207
Pulse pressure	16	57033696	A	G	0.0964	rs1875236	16_57033696_A_G	-0.125791	0.0286792	0.007	0.0353	1.15e-05	0.84281
Pulse pressure	16	57048118	C	T	0.296	rs289703	16_57048118_C_T	-0.0547141	0.0139436	0.0038	0.0235	8.71e-05	0.87154
Pulse pressure	16	57049137	A	G	0.0317	rs75911530	16_57049137_A_G	0.313303	0.043578	0.081	0.0642	6.5e-13	0.207063
Pulse pressure	16	57060097	C	T	0.0653	rs61738710	16_57060097_C_T	-0.209822	0.028768	0.0475	0.0431	3.02e-13	0.270423
Pulse pressure	16	57065556	C	T	0.302	rs289754	16_57065556_C_T	-0.0648118	0.0141908	-0.0196	0.0223	4.94e-06	0.379443
SBP	16	56946072	C	T	0.473	rs955513	16_56946072_C_T	-0.048781	0.0121914	-0.0583	0.0302	6.3e-05	0.0535494
SBP	16	56961932	C	T	0.112	rs28495885	16_56961932_C_T	0.130337	0.0206209	0.1307	0.0475	2.61e-10	0.00593087
SBP	16	56974077	C	T	0.023	rs147630132	16_56974077_C_T	-0.228076	0.0550183	0.1321	0.1096	3.39e-05	0.228091
SBP	16	56975277	A	C	0.142	rs952439	16_56975277_A_C	-0.136596	0.0172116	-0.0312	0.0431	2e-15	0.469128
SBP	16	56976542	A	G	0.0282	rs4784738	16_56976542_A_G	0.123886	0.0304187	-0.1643	0.0854	4.65e-05	0.0543687
SBP	16	56985156	A	G	0.348	rs193695	16_56985156_A_G	0.263636	0.0148694	0.0544	0.0323	0	0.092141
SBP	16	56988503	C	T	0.0113	rs147464145	16_56988503_C_T	0.262504	0.0571422	-0.1005	0.1439	4.35e-06	0.484926
SBP	16	56993025	G	T	0.285	rs12920974	16_56993025_G_T	-0.202367	0.0138757	-0.016	0.034	0	0.637935
SBP	16	56995038	C	T	0.23	rs4783962	16_56995038_C_T	-0.109246	0.0143709	-0.0582	0.0358	2.91e-14	0.104014
SBP	16	56995234	A	C	0.0708	rs1800776	16_56995234_A_C	0.106545	0.0263063	0.1104	0.0584	5.12e-05	0.058703
SBP	16	57001516	A	G	0.0767	rs35926917	16_57001516_A_G	-0.0924613	0.0235634	0.0185	0.0586	8.71e-05	0.75223
SBP	16	57002118	G	T	0.0156	rs72771478	16_57002118_G_T	0.380303	0.0548641	0.2466	0.1364	4.16e-12	0.0706193
SBP	16	57003146	C	T	0.0801	rs11076174	16_57003146_C_T	0.252954	0.0250517	-0.0183	0.0565	0	0.746018
SBP	16	57005762	C	T	0.0127	rs117040820	16_57005762_C_T	0.35192	0.0572546	0.1185	0.1463	7.92e-10	0.417952
SBP	16	57007451	A	G	0.177	rs289714	16_57007451_A_G	-0.288525	0.0168655	-0.0064	0.0408	0	0.875353
SBP	16	57014411	C	T	0.036	rs12708983	16_57014411_C_T	-0.234575	0.0370213	0.0448	0.0856	2.35e-10	0.600721
SBP	16	57017319	A	G	0.0355	rs1800777	16_57017319_A_G	0.431561	0.0354299	0.0747	0.0803	0	0.352236
SBP	16	57017662	A	G	0.176	rs1801706	16_57017662_A_G	-0.102712	0.0176314	0.0113	0.0405	5.69e-09	0.780235
SBP	16	57019392	C	T	0.147	rs12720917	16_57019392_C_T	-0.15339	0.0204666	0.0002	0.0463	6.64e-14	0.996553
SBP	16	57026936	A	G	0.413	rs289752	16_57026936_A_G	-0.0685628	0.0138265	-0.0199	0.0311	7.09e-07	0.522256
SBP	16	57029355	A	G	0.17	rs289734	16_57029355_A_G	0.0802823	0.0206098	0.0222	0.0406	9.81e-05	0.584517
SBP	16	57032461	G	T	0.202	rs7198642	16_57032461_G_T	-0.097048	0.0177781	0.0583	0.0384	4.79e-08	0.128957
SBP	16	57033696	A	G	0.0964	rs1875236	16_57033696_A_G	-0.125791	0.0286792	0.0107	0.0519	1.15e-05	0.836661
SBP	16	57048118	C	T	0.296	rs289703	16_57048118_C_T	-0.0547141	0.0139436	-0.0019	0.0344	8.71e-05	0.955953
SBP	16	57049137	A	G	0.0317	rs75911530	16_57049137_A_G	0.313303	0.043578	0.0765	0.0941	6.5e-13	0.416238
SBP	16	57060097	C	T	0.0653	rs61738710	16_57060097_C_T	-0.209822	0.028768	0.071	0.0632	3.02e-13	0.26126
SBP	16	57065556	C	T	0.302	rs289754	16_57065556_C_T	-0.0648118	0.0141908	-0.0097	0.0327	4.94e-06	0.766744
Small vessel stroke	16	56960147	A	G	0.112	rs75429044	16_56960147_A_G	-0.130769	0.0205446	-0.0663	0.0325	1.95e-10	0.0413503
Small vessel stroke	16	56969854	A	G	0.457	rs1428847	16_56969854_A_G	-0.0494034	0.0123467	-0.0034	0.0201	6.3e-05	0.865675
Small vessel stroke	16	56975277	A	C	0.142	rs952439	16_56975277_A_C	-0.136596	0.0172116	-0.0402	0.0279	2e-15	0.149624
Small vessel stroke	16	56985156	A	G	0.348	rs193695	16_56985156_A_G	0.263636	0.0148694	0.0447	0.0221	0	0.0431119
Small vessel stroke	16	56989830	A	G	0.439	rs12923459	16_56989830_A_G	0.219653	0.0125669	0.0207	0.0206	0	0.314967
Small vessel stroke	16	56990803	A	G	0.23	rs247618	16_56990803_A_G	-0.111242	0.0145034	-0.0048	0.0245	1.71e-14	0.844674
Small vessel stroke	16	56991624	A	G	0.188	rs28888131	16_56991624_A_G	0.298652	0.016809	0.0549	0.0254	0	0.0306631
Small vessel stroke	16	56995234	A	C	0.0708	rs1800776	16_56995234_A_C	0.106545	0.0263063	0.039	0.0396	5.12e-05	0.324699
Small vessel stroke	16	57001438	A	G	0.431	rs12444012	16_57001438_A_G	-0.267532	0.0121604	-0.0231	0.0198	0	0.243345
Small vessel stroke	16	57001516	A	G	0.0767	rs35926917	16_57001516_A_G	-0.0924613	0.0235634	0.0203	0.0378	8.71e-05	0.591242
Small vessel stroke	16	57007451	A	G	0.177	rs289714	16_57007451_A_G	-0.288525	0.0168655	0.0011	0.0275	0	0.968093
Small vessel stroke	16	57008048	A	G	0.466	rs158479	16_57008048_A_G	0.0800781	0.0126887	-0.0095	0.0202	2.77e-10	0.638143
Small vessel stroke	16	57014319	A	G	0.127	rs12447620	16_57014319_A_G	-0.208113	0.0189866	0.0223	0.0307	0	0.467603
Small vessel stroke	16	57026936	A	G	0.413	rs289752	16_57026936_A_G	-0.0685628	0.0138265	-0.0153	0.0212	7.09e-07	0.47048
Small vessel stroke	16	57029355	A	G	0.17	rs289734	16_57029355_A_G	0.0802823	0.0206098	-0.0195	0.0291	9.81e-05	0.502792
Small vessel stroke	16	57033696	A	G	0.0964	rs1875236	16_57033696_A_G	-0.125791	0.0286792	0.0118	0.0371	1.15e-05	0.75044
Small vessel stroke	16	57052509	A	C	0.252	rs7185561	16_57052509_A_C	0.0554124	0.0139087	-0.0183	0.0231	6.78e-05	0.42824
Subarachnoid hemorrhage	16	56946072	C	T	0.473	rs955513	16_56946072_C_T	-0.048781	0.0121914	-0.0491	0.0241	6.3e-05	0.0416155
Subarachnoid hemorrhage	16	56961932	C	T	0.112	rs28495885	16_56961932_C_T	0.130337	0.0206209	-0.0006	0.0425	2.61e-10	0.988736
Subarachnoid hemorrhage	16	56975277	A	C	0.142	rs952439	16_56975277_A_C	-0.136596	0.0172116	0.0334	0.0349	2e-15	0.338557
Subarachnoid hemorrhage	16	56985156	A	G	0.348	rs193695	16_56985156_A_G	0.263636	0.0148694	0.0258	0.0255	0	0.311651
Subarachnoid hemorrhage	16	56993025	G	T	0.285	rs12920974	16_56993025_G_T	-0.202367	0.0138757	0.0272	0.0267	0	0.308333
Subarachnoid hemorrhage	16	56995038	C	T	0.23	rs4783962	16_56995038_C_T	-0.109246	0.0143709	-0.0208	0.0294	2.91e-14	0.479266
Subarachnoid hemorrhage	16	56995234	A	C	0.0708	rs1800776	16_56995234_A_C	0.106545	0.0263063	0.0314	0.0546	5.12e-05	0.565229
Subarachnoid hemorrhage	16	57001516	A	G	0.0767	rs35926917	16_57001516_A_G	-0.0924613	0.0235634	0.0488	0.0472	8.71e-05	0.301184
Subarachnoid hemorrhage	16	57003146	C	T	0.0801	rs11076174	16_57003146_C_T	0.252954	0.0250517	0.1242	0.0443	0	0.00505337
Subarachnoid hemorrhage	16	57007446	G	T	0.167	rs11076176	16_57007446_G_T	0.310953	0.0172121	0.0219	0.0332	0	0.509486
Subarachnoid hemorrhage	16	57017662	A	G	0.176	rs1801706	16_57017662_A_G	-0.102712	0.0176314	-0.0682	0.0325	5.69e-09	0.0358644
Subarachnoid hemorrhage	16	57026936	A	G	0.413	rs289752	16_57026936_A_G	-0.0685628	0.0138265	0.0412	0.0268	7.09e-07	0.124217
Subarachnoid hemorrhage	16	57031777	A	G	0.112	rs74023630	16_57031777_A_G	0.111854	0.0251477	-0.0042	0.0414	8.67e-06	0.919194
Subarachnoid hemorrhage	16	57033696	A	G	0.0964	rs1875236	16_57033696_A_G	-0.125791	0.0286792	-0.0206	0.0457	1.15e-05	0.652158
Subarachnoid hemorrhage	16	57048118	C	T	0.296	rs289703	16_57048118_C_T	-0.0547141	0.0139436	0.0374	0.0294	8.71e-05	0.203334
TG	16	56946072	C	T	0.473	rs955513	16_56946072_C_T	-0.048781	0.0121914	-0.00644811	0.00137912	6.3e-05	2.93e-06
TG	16	56959548	C	T	0.0859	rs190575415	16_56959548_C_T	0.132697	0.0257645	0.0100446	0.00269566	2.6e-07	0.000194379
TG	16	56974077	C	T	0.023	rs147630132	16_56974077_C_T	-0.228076	0.0550183	-0.0105499	0.0047908	3.39e-05	0.0276571
TG	16	56975277	A	C	0.142	rs952439	16_56975277_A_C	-0.136596	0.0172116	-0.0140337	0.00196272	2e-15	8.67e-13
TG	16	56976542	A	G	0.0282	rs4784738	16_56976542_A_G	0.123886	0.0304187	0.0128044	0.00430433	4.65e-05	0.00293207
TG	16	56985156	A	G	0.348	rs193695	16_56985156_A_G	0.263636	0.0148694	0.021538	0.00149451	0	0
TG	16	56988503	C	T	0.0113	rs147464145	16_56988503_C_T	0.262504	0.0571422	0.0278142	0.00660789	4.35e-06	2.56e-05
TG	16	56993025	G	T	0.285	rs12920974	16_56993025_G_T	-0.202367	0.0138757	-0.0190211	0.00152826	0	0
TG	16	56993779	A	G	0.242	rs28419404	16_56993779_A_G	-0.0863726	0.0155905	-0.00567559	0.00312917	3.02e-08	0.0697134
TG	16	56995234	A	C	0.0708	rs1800776	16_56995234_A_C	0.106545	0.0263063	0.00993519	0.00266264	5.12e-05	0.000190471
TG	16	57001581	A	AAAC	0.421	rs200373219	16_57001581_A_AAAC	-0.267265	0.0121543	-0.0281537	0.00152629	0	0
TG	16	57002118	G	T	0.0156	rs72771478	16_57002118_G_T	0.380303	0.0548641	0.0273442	0.00587863	4.16e-12	3.3e-06
TG	16	57005762	C	T	0.0127	rs117040820	16_57005762_C_T	0.35192	0.0572546	0.0306577	0.00639793	7.92e-10	1.65e-06
TG	16	57007451	A	G	0.177	rs289714	16_57007451_A_G	-0.288525	0.0168655	-0.0285883	0.00184766	0	0
TG	16	57014411	C	T	0.036	rs12708983	16_57014411_C_T	-0.234575	0.0370213	-0.0221869	0.00380537	2.35e-10	5.53e-09
TG	16	57017319	A	G	0.0355	rs1800777	16_57017319_A_G	0.431561	0.0354299	0.0428863	0.003691	0	0
TG	16	57017662	A	G	0.176	rs1801706	16_57017662_A_G	-0.102712	0.0176314	-0.00849135	0.00184436	5.69e-09	4.15e-06
TG	16	57019392	C	T	0.147	rs12720917	16_57019392_C_T	-0.15339	0.0204666	-0.00886644	0.00203341	6.64e-14	1.3e-05
TG	16	57026936	A	G	0.413	rs289752	16_57026936_A_G	-0.0685628	0.0138265	-0.00535443	0.00141864	7.09e-07	0.000160432
TG	16	57033696	A	G	0.0964	rs1875236	16_57033696_A_G	-0.125791	0.0286792	-0.00673843	0.00231676	1.15e-05	0.003631
TG	16	57048118	C	T	0.296	rs289703	16_57048118_C_T	-0.0547141	0.0139436	-0.00545966	0.001543	8.71e-05	0.00040265
TG	16	57049137	A	G	0.0317	rs75911530	16_57049137_A_G	0.313303	0.043578	0.0194616	0.004144	6.5e-13	2.65e-06
TG	16	57060097	C	T	0.0653	rs61738710	16_57060097_C_T	-0.209822	0.028768	-0.012041	0.00276902	3.02e-13	1.37e-05
Type 2 diabetes	16	56946072	C	T	0.473	rs955513	16_56946072_C_T	-0.048781	0.0121914	0.0036	0.0064	6.3e-05	0.573775
Type 2 diabetes	16	56961932	C	T	0.112	rs28495885	16_56961932_C_T	0.130337	0.0206209	0.005	0.01	2.61e-10	0.617075
Type 2 diabetes	16	56974077	C	T	0.023	rs147630132	16_56974077_C_T	-0.228076	0.0550183	-0.037	0.021	3.39e-05	0.0780854
Type 2 diabetes	16	56975277	A	C	0.142	rs952439	16_56975277_A_C	-0.136596	0.0172116	0.004	0.0092	2e-15	0.66372
Type 2 diabetes	16	56976542	A	G	0.0282	rs4784738	16_56976542_A_G	0.123886	0.0304187	0.01	0.02	4.65e-05	0.617075
Type 2 diabetes	16	56985156	A	G	0.348	rs193695	16_56985156_A_G	0.263636	0.0148694	0.0018	0.0068	0	0.791236
Type 2 diabetes	16	56988503	C	T	0.0113	rs147464145	16_56988503_C_T	0.262504	0.0571422	-0.037	0.03	4.35e-06	0.217451
Type 2 diabetes	16	56993025	G	T	0.285	rs12920974	16_56993025_G_T	-0.202367	0.0138757	0.0089	0.007	0	0.203576
Type 2 diabetes	16	56995038	C	T	0.23	rs4783962	16_56995038_C_T	-0.109246	0.0143709	-0.0066	0.0075	2.91e-14	0.378859
Type 2 diabetes	16	56995234	A	C	0.0708	rs1800776	16_56995234_A_C	0.106545	0.0263063	0.017	0.012	5.12e-05	0.15658
Type 2 diabetes	16	57001516	A	G	0.0767	rs35926917	16_57001516_A_G	-0.0924613	0.0235634	-0.0075	0.012	8.71e-05	0.531971
Type 2 diabetes	16	57002118	G	T	0.0156	rs72771478	16_57002118_G_T	0.380303	0.0548641	0.015	0.028	4.16e-12	0.592156
Type 2 diabetes	16	57003146	C	T	0.0801	rs11076174	16_57003146_C_T	0.252954	0.0250517	-0.0085	0.012	0	0.478738
Type 2 diabetes	16	57005762	C	T	0.0127	rs117040820	16_57005762_C_T	0.35192	0.0572546	-0.029	0.029	7.92e-10	0.317311
Type 2 diabetes	16	57007451	A	G	0.177	rs289714	16_57007451_A_G	-0.288525	0.0168655	-0.01	0.0086	0	0.244914
Type 2 diabetes	16	57014411	C	T	0.036	rs12708983	16_57014411_C_T	-0.234575	0.0370213	-0.0055	0.018	2.35e-10	0.759943
Type 2 diabetes	16	57017319	A	G	0.0355	rs1800777	16_57017319_A_G	0.431561	0.0354299	-0.019	0.017	0	0.263718
Type 2 diabetes	16	57017662	A	G	0.176	rs1801706	16_57017662_A_G	-0.102712	0.0176314	-0.0088	0.0084	5.69e-09	0.294814
Type 2 diabetes	16	57019392	C	T	0.147	rs12720917	16_57019392_C_T	-0.15339	0.0204666	-0.0063	0.0093	6.64e-14	0.49814
Type 2 diabetes	16	57026936	A	G	0.413	rs289752	16_57026936_A_G	-0.0685628	0.0138265	0.0073	0.0065	7.09e-07	0.261405
Type 2 diabetes	16	57029355	A	G	0.17	rs289734	16_57029355_A_G	0.0802823	0.0206098	-0.0008	0.0087	9.81e-05	0.926735
Type 2 diabetes	16	57032461	G	T	0.202	rs7198642	16_57032461_G_T	-0.097048	0.0177781	-0.0022	0.0081	4.79e-08	0.785926
Type 2 diabetes	16	57033696	A	G	0.0964	rs1875236	16_57033696_A_G	-0.125791	0.0286792	0.0098	0.011	1.15e-05	0.372978
Type 2 diabetes	16	57048118	C	T	0.296	rs289703	16_57048118_C_T	-0.0547141	0.0139436	0.0095	0.007	8.71e-05	0.174736
Type 2 diabetes	16	57049137	A	G	0.0317	rs75911530	16_57049137_A_G	0.313303	0.043578	-0.0087	0.019	6.5e-13	0.647028
Type 2 diabetes	16	57060097	C	T	0.0653	rs61738710	16_57060097_C_T	-0.209822	0.028768	0.03	0.013	3.02e-13	0.0210163
Type 2 diabetes	16	57065556	C	T	0.302	rs289754	16_57065556_C_T	-0.0648118	0.0141908	-0.0009	0.0071	4.94e-06	0.89913
Type 2 diabetes	16	56946072	C	T	0.473	rs955513	16_56946072_C_T	-0.048781	0.0121914	0.0042	0.0064	6.3e-05	0.511663
Type 2 diabetes	16	56961932	C	T	0.112	rs28495885	16_56961932_C_T	0.130337	0.0206209	0.0064	0.0102	2.61e-10	0.530364
Type 2 diabetes	16	56974077	C	T	0.023	rs147630132	16_56974077_C_T	-0.228076	0.0550183	-0.0282	0.0208	3.39e-05	0.175173
Type 2 diabetes	16	56975277	A	C	0.142	rs952439	16_56975277_A_C	-0.136596	0.0172116	-0.0013	0.0091	2e-15	0.886403
Type 2 diabetes	16	56976542	A	G	0.0282	rs4784738	16_56976542_A_G	0.123886	0.0304187	0.0013	0.0201	4.65e-05	0.948431
Type 2 diabetes	16	56985156	A	G	0.348	rs193695	16_56985156_A_G	0.263636	0.0148694	0.0016	0.0068	0	0.81398
Type 2 diabetes	16	56988503	C	T	0.0113	rs147464145	16_56988503_C_T	0.262504	0.0571422	-0.0274	0.0293	4.35e-06	0.349709
Type 2 diabetes	16	56993025	G	T	0.285	rs12920974	16_56993025_G_T	-0.202367	0.0138757	0.007	0.0071	0	0.324175
Type 2 diabetes	16	56995038	C	T	0.23	rs4783962	16_56995038_C_T	-0.109246	0.0143709	-0.0052	0.0075	2.91e-14	0.4881
Type 2 diabetes	16	56995234	A	C	0.0708	rs1800776	16_56995234_A_C	0.106545	0.0263063	0.0163	0.0124	5.12e-05	0.188673
Type 2 diabetes	16	57001516	A	G	0.0767	rs35926917	16_57001516_A_G	-0.0924613	0.0235634	-0.0076	0.0123	8.71e-05	0.53665
Type 2 diabetes	16	57002118	G	T	0.0156	rs72771478	16_57002118_G_T	0.380303	0.0548641	0.0096	0.0263	4.16e-12	0.715097
Type 2 diabetes	16	57003146	C	T	0.0801	rs11076174	16_57003146_C_T	0.252954	0.0250517	-0.0143	0.0117	0	0.221624
Type 2 diabetes	16	57005762	C	T	0.0127	rs117040820	16_57005762_C_T	0.35192	0.0572546	-0.0219	0.0291	7.92e-10	0.451704
Type 2 diabetes	16	57007451	A	G	0.177	rs289714	16_57007451_A_G	-0.288525	0.0168655	-0.0065	0.0086	0	0.449761
Type 2 diabetes	16	57014411	C	T	0.036	rs12708983	16_57014411_C_T	-0.234575	0.0370213	-0.0055	0.0177	2.35e-10	0.756002
Type 2 diabetes	16	57017319	A	G	0.0355	rs1800777	16_57017319_A_G	0.431561	0.0354299	-0.0151	0.0173	0	0.382754
Type 2 diabetes	16	57017662	A	G	0.176	rs1801706	16_57017662_A_G	-0.102712	0.0176314	-0.0112	0.0084	5.69e-09	0.182422
Type 2 diabetes	16	57019392	C	T	0.147	rs12720917	16_57019392_C_T	-0.15339	0.0204666	-0.0064	0.0093	6.64e-14	0.491344
Type 2 diabetes	16	57026936	A	G	0.413	rs289752	16_57026936_A_G	-0.0685628	0.0138265	0.0053	0.0066	7.09e-07	0.421957
Type 2 diabetes	16	57029355	A	G	0.17	rs289734	16_57029355_A_G	0.0802823	0.0206098	-0.0021	0.0087	9.81e-05	0.809261
Type 2 diabetes	16	57032461	G	T	0.202	rs7198642	16_57032461_G_T	-0.097048	0.0177781	0.0001	0.0081	4.79e-08	0.99015
Type 2 diabetes	16	57033696	A	G	0.0964	rs1875236	16_57033696_A_G	-0.125791	0.0286792	0.0088	0.0111	1.15e-05	0.427899
Type 2 diabetes	16	57048118	C	T	0.296	rs289703	16_57048118_C_T	-0.0547141	0.0139436	0.0097	0.007	8.71e-05	0.165834
Type 2 diabetes	16	57049137	A	G	0.0317	rs75911530	16_57049137_A_G	0.313303	0.043578	-0.0103	0.019	6.5e-13	0.587746
Type 2 diabetes	16	57060097	C	T	0.0653	rs61738710	16_57060097_C_T	-0.209822	0.028768	0.0332	0.0131	3.02e-13	0.0112656
Type 2 diabetes	16	57065556	C	T	0.302	rs289754	16_57065556_C_T	-0.0648118	0.0141908	-0.0065	0.0071	4.94e-06	0.359933
Ventricular arrhythmia	16	56946072	C	T	0.473	rs955513	16_56946072_C_T	-0.048781	0.0121914	0.0324002	0.0446117	6.3e-05	0.467672
Ventricular arrhythmia	16	56959548	C	T	0.0859	rs190575415	16_56959548_C_T	0.132697	0.0257645	-0.00986087	0.0778158	2.6e-07	0.899161
Ventricular arrhythmia	16	56974077	C	T	0.023	rs147630132	16_56974077_C_T	-0.228076	0.0550183	-0.0217102	0.150243	3.39e-05	0.885105
Ventricular arrhythmia	16	56975277	A	C	0.142	rs952439	16_56975277_A_C	-0.136596	0.0172116	0.0352945	0.0644438	2e-15	0.583913
Ventricular arrhythmia	16	56976542	A	G	0.0282	rs4784738	16_56976542_A_G	0.123886	0.0304187	-0.162983	0.134751	4.65e-05	0.226467
Ventricular arrhythmia	16	56985156	A	G	0.348	rs193695	16_56985156_A_G	0.263636	0.0148694	-0.0760447	0.047069	0	0.106181
Ventricular arrhythmia	16	56988503	C	T	0.0113	rs147464145	16_56988503_C_T	0.262504	0.0571422	0.0995154	0.203472	4.35e-06	0.624781
Ventricular arrhythmia	16	56993025	G	T	0.285	rs12920974	16_56993025_G_T	-0.202367	0.0138757	0.00321258	0.0494109	0	0.94816
Ventricular arrhythmia	16	56993779	A	G	0.242	rs28419404	16_56993779_A_G	-0.0863726	0.0155905	0.0383577	0.0535993	3.02e-08	0.474215
Ventricular arrhythmia	16	56995234	A	C	0.0708	rs1800776	16_56995234_A_C	0.106545	0.0263063	0.048911	0.0830402	5.12e-05	0.555859
Ventricular arrhythmia	16	56999352	T	TC	0.0752	rs71383212	16_56999352_T_TC	-0.0922939	0.0236542	-0.17807	0.0864308	9.55e-05	0.039373
Ventricular arrhythmia	16	57001581	A	AAAC	0.421	rs200373219	16_57001581_A_AAAC	-0.267265	0.0121543	0.0134035	0.0450514	0	0.766073
Ventricular arrhythmia	16	57002118	G	T	0.0156	rs72771478	16_57002118_G_T	0.380303	0.0548641	-0.0389993	0.218315	4.16e-12	0.858222
Ventricular arrhythmia	16	57003146	C	T	0.0801	rs11076174	16_57003146_C_T	0.252954	0.0250517	0.0945311	0.0823015	0	0.250723
Ventricular arrhythmia	16	57005762	C	T	0.0127	rs117040820	16_57005762_C_T	0.35192	0.0572546	-0.0521629	0.203352	7.92e-10	0.797553
Ventricular arrhythmia	16	57007451	A	G	0.177	rs289714	16_57007451_A_G	-0.288525	0.0168655	-0.054069	0.0597436	0	0.365456
Ventricular arrhythmia	16	57014411	C	T	0.036	rs12708983	16_57014411_C_T	-0.234575	0.0370213	-0.0242943	0.112946	2.35e-10	0.829691
Ventricular arrhythmia	16	57017319	A	G	0.0355	rs1800777	16_57017319_A_G	0.431561	0.0354299	0.105508	0.11426	0	0.355795
Ventricular arrhythmia	16	57017662	A	G	0.176	rs1801706	16_57017662_A_G	-0.102712	0.0176314	-0.0585341	0.0588486	5.69e-09	0.319904
Ventricular arrhythmia	16	57019392	C	T	0.147	rs12720917	16_57019392_C_T	-0.15339	0.0204666	-0.0558307	0.0656099	6.64e-14	0.394798
Ventricular arrhythmia	16	57026936	A	G	0.413	rs289752	16_57026936_A_G	-0.0685628	0.0138265	-0.00347141	0.0453591	7.09e-07	0.938996
Ventricular arrhythmia	16	57029355	A	G	0.17	rs289734	16_57029355_A_G	0.0802823	0.0206098	-0.0154494	0.0593383	9.81e-05	0.794585
Ventricular arrhythmia	16	57032461	G	T	0.202	rs7198642	16_57032461_G_T	-0.097048	0.0177781	0.00997064	0.0561182	4.79e-08	0.85898
Ventricular arrhythmia	16	57033696	A	G	0.0964	rs1875236	16_57033696_A_G	-0.125791	0.0286792	-0.103096	0.0734372	1.15e-05	0.160358
Ventricular arrhythmia	16	57048118	C	T	0.296	rs289703	16_57048118_C_T	-0.0547141	0.0139436	0.00295386	0.0487834	8.71e-05	0.951717
Ventricular arrhythmia	16	57049137	A	G	0.0317	rs75911530	16_57049137_A_G	0.313303	0.043578	0.150368	0.130327	6.5e-13	0.248593
Ventricular arrhythmia	16	57060097	C	T	0.0653	rs61738710	16_57060097_C_T	-0.209822	0.028768	-0.0388944	0.0899362	3.02e-13	0.665402
Ventricular arrhythmia	16	57065556	C	T	0.302	rs289754	16_57065556_C_T	-0.0648118	0.0141908	-0.00281631	0.0484785	4.94e-06	0.953674
