# Supplementary material for: Comparing the effects of CETP in East Asian and European ancestries: a Mendelian randomization study
Source: Nat Commun. 2024 Jun 21;15:5302. doi: 10.1038/s41467-024-49109-z (PMC11192935; doi:10.1038/s41467-024-49109-z)
Supplement: Supplementary file 15 — Supplementary Data 13 [file 41467_2024_49109_MOESM15_ESM.xlsx]

## Sheet: Sheet1
Supplemental Data 13. Number of participants overlap between GLGC and outcome GWAS for East Asian and European populations.
Outcomes	Ancestry	Outcome GWAS	No of cases	Participants in the outcome GWAS	Participants overlapping with the GLGC	Overlaping cohorts in GLGC
LDL-cholesterol	East Asian	Biobank Japan	0	72866	72866	Biobank Japan
	European	UK Biobank	0	361194	0
Apoprotein B	East Asian	Pan-UK Biobank	0	2553	0
	European	UK Biobank	0	361194	0
Apoprotein A1	East Asian	Pan-UK Biobank	0	2325	0
	European	UK Biobank	0	361194	0
Lipoprotein(a)	East Asian	Pan-UK Biobank	0	2275	0
	European	UK Biobank	0	361194	0
Triglycerides	East Asian	Biobank Japan	0	111667	84564	Biobank Japan
	European	UK Biobank	0	115078	0
Systolic blood pressure	East Asian	Biobank Japan	0	145505	84564	Biobank Japan
	European	ICBP	0	757601	139503	AGES, ARIC, ASPS,B58C,CHS, FHS, FINRISK, FUSION, GRAPHIC, HABC, KORA, LOLIPOP_EW610, MESA,PROSPER, PROCARDIS, RSI-III, TRAILS,WGHS,YFS,ASCOT-SC, ASCOT-UK, BRIGHT,GODARTS, HCS, JUPITER, METISIM, SARDINIA, TWIN UK, NEO, PREVEND,
Diastolic blood pressure	East Asian	Biobank Japan	0	145515	84564	Biobank Japan
	European	ICBP	0	757601	139503	AGES, ARIC, ASPS,B58C,CHS, FHS, FINRISK, FUSION, GRAPHIC, HABC, KORA, LOLIPOP_EW610, MESA,PROSPER, PROCARDIS, RSI-III, TRAILS,WGHS,YFS,ASCOT-SC, ASCOT-UK, BRIGHT,GODARTS, HCS, JUPITER, METISIM, SARDINIA, TWIN UK, NEO, PREVEND,
Pulse pressure	East Asian	Biobank Japan	0	145445	84564	Biobank Japan
	European	ICBP	0	757601	139503	AGES, ARIC, ASPS,B58C,CHS, FHS, FINRISK, FUSION, GRAPHIC, HABC, KORA, LOLIPOP_EW610, MESA,PROSPER, PROCARDIS, RSI-III, TRAILS,WGHS,YFS,ASCOT-SC, ASCOT-UK, BRIGHT,GODARTS, HCS, JUPITER, METISIM, SARDINIA, TWIN UK, NEO, PREVEND,
Glucose	East Asian	Biobank Japan	0	133336	84564	Biobank Japan
	European	MAGIC	0	196991	99202	AGES, ASCOT-SC, ASCOT-UK, ARIC,BioMe, CHS,KORA, DGI, FamHS, FUSION, Generation Scotland, GENOA, Health2006, HELIC, LOLIPOP-EW160, LOLIPOP-EWA, LOLIPOP-EWP, LURIC, METSIN, MESA, NEO, NTR, NFB, ORCADES, PROSPER, PROCARDIS, PREVENT, RISK, RHI-III, SARDINIA, SORBS, TRAILS, TwinUK, VIKING, WHII
HbA1c	East Asian	Biobank Japan	0	71221	71221	Biobank Japan
	European	MAGIC	0	196991	94622	AGES, ARIC, BioMe,KORA, DGI,FUSION, FHS, Health2006, LOLIPOP-EW160, LOLIPOP-EWA, LOLIPOP-EWP, LURIC, METSIN, MESA, NEO, NTR, ORCASES, PROCARDIS,SARDINIA, TRAILS, VIKING,WHII, WGHS
C-Reactive Protein	East Asian	Biobank Japan	0	83025	83025	Biobank Japan
	European	Ligthart et al., 2018	0	204402	95840	AGES, ALSPAC, ARIC, ASPS, B58C, CARDIA, CHS, CoLaus, FamHS,FHS, FINRISK, GOLDN, HABC,INCHIANTI, KORA,LOLIPOP-EW160, LOLIPOP-EWA, LOLIPOP-EWP, LOLIPOP-IA610, LURIC, MESA,NTR, ORCADES, PARC, PREVEND, PROCARDIS, PROSPER, Raine, RSI, SARDINIA, SHIP, TRAILS, TwinUK, WGHS, WHI, YFS
BMI	East Asian	Biobank Japan	0	163835	84564	Biobank Japan
	European	GIANT	0	694649	0
eGFR	European	Liu et al., 2021	0	1508659	0
ALT	East Asian	Biobank Japan	0	150545	84564	Biobank Japan
	European	UK Biobank	0	474736	0
AST	East Asian	Biobank Japan	0	150068	84564	Biobank Japan
	European	UK Biobank	0	474755	0
Coronary heart disease	East Asian	Biobank Japan	32512	146214	84564	Biobank Japan
	European	CARDIoGRAMplusC4D	60801	184305	13146	BioVu, BioMe, GODARTS, HUNT, WHI
Angina	East Asian	Biobank Japan	14007	145158	84564	Biobank Japan
	European	FinnGen + UK Biobank	30025	440906	27189	FINRISK
Peripheral arterial disease	East Asian	Biobank Japan	4112	173601	84000	Biobank Japan
	European	FinnGen + UK Biobank	7114	457964	27189	FINRISK
Any stroke	East Asian	GBMI	23345	245585	85964	Biobank Japan, China Kadoorie Biobank
	European	GIGASTROKE	110182	1614080	15891	ARIC, CHS,FHS,RSI-III, HABC, HUNT, DECODE, MESA, UK Biobank, FINRISK, AGES
Ischemic stroke	East Asian	Biobank Japan	22664	152022	84564	Biobank Japan
	European	GIGASTROKE	86668	1590566	235	ARIC, CHS,FHS,RSI-III, HABC, HUNT, DECODE, MESA, FINRISK, AGES
Large artery stroke	European	GIGASTROKE	9219	1513117	1619	ARIC, CHS,FHS,RSI-III, HABC, HUNT, DECODE
Small vessel stroke	European	GIGASTROKE	13620	1517518	886	ARIC, CHS,FHS,RSI-III, DECODE
Cardioembolic stroke	European	GIGASTROKE	12790	1516688	3145	ARIC, CHS,FHS,RSI-III, HABC, HUNT, DECODE
Intracerebral haemorrhage	East Asian	Biobank Japan	1456	152022	84564	Biobank Japan
	European	FinnGen + UK Biobank	1935	471578	27189	FINRISK
Subarachnoid haemorrhage	East Asian	Biobank Japan	1203	152022	84564	Biobank Japan
	European	Bakker et al., 2022	5140	77092	443	HUNT
Heart failure	East Asian	GBMI	12665	245263	85964	Biobank Japan, China Kadoorie Biobank
	European	HERMES	47309	977323	22578	ARIC, CHF, CHS, FHS, DECODE, FINRISK, GODART, LURIC, PREVEND, PROSPER, SHIP,WGHS
Ventricular arrhythmia	East Asian	Biobank Japan	1673	155540	84000	Biobank Japan
	European	FinnGen + UK Biobank	1018	327198	27189	FINRISK
Atrial fibrillation	European	Nielse et al. 2018	60620	1030836	21170	HUNT, DECODE, MGI
Type 2 diabetes	East Asian	Biobank Japan	45383	132032	84564	Biobank Japan
	European	DIAMANTE	180834	1339889	28076	BioMe, DECODE,DGI, FHS, FUSION, GCKD,GENOA, GODARTS, GOMAP, KORA, MESA, METISIM,MGI, NEO, NHS, PROSPER,RSI-III
Chronic kidney disease	East Asian	Biobank Japan	2117	174345	84564	Biobank Japan
	European	Wuttke et al., 2019	41395	480698	25819	DECODE, FamHS, FHS, ERF, FINRISK, Generation Scotald, JHS, JUPITER, LOLIPOP-IAP, LURIC, MESA, NE, PREVEND, RS, SIMES, SINDI, WGHS,
Non-alcoholic fatty liver disease	European	Amstee et al., 2020	1483	17781	0
Chronic obstructive pulmonary	East Asian	GBMI	19044	310689	85964	Biobank Japan, China Kadoorie Biobank
	European	GBMI	58559	995917	238676	BioMe, DECODE, MGI
Asthma	East Asian	Biobank Japan	13015	162933	84564	Biobank Japan
	European	FinnGen + UK Biobank	38369	411131	27189	FINRISK
Pneumonia	East Asian	Biobank Japan	7423	171303	84564	Biobank Japan
	European	FinnGen + UK Biobank	16887	463412	27189	FINRISK
Glaucoma	East Asian	Biobank Japan	8448	168903	84564	Biobank Japan
	European	Craig et al., 2020	15655	179925	0
Lung cancer	East Asian	Biobank Japan	4444	178726	84564	Biobank Japan
	European	McKay et al., 2017	29266	82716	0
Breat cancer	East Asian	Biobank Japan	6325	79550	84564	Biobank Japan
	European	Zhang et al., 2020	133384	247173	4930	WHI
Prostate cancer	East Asian	Biobank Japan	5672	90332	84564	Biobank Japan
	European	Schumacher et al., 2018	46939	137966	0
